# Supplementary material for: Functional Shifts in Gut Microbiota and Associated Metabolites Suggest Gut–Brain Axis Dysregulation in Pediatric Autoimmune Neuropsychiatric Disorders Associated with Streptococcal Infections (PANDAS)
Source: Microorganisms. 2026 May 2;14(5):1036. doi: 10.3390/microorganisms14051036 (PMC13209760; doi:10.3390/microorganisms14051036)
Supplement: Supplementary file 1 [file microorganisms-14-01036-s001.zip]

Archive with 19 entries (18 files):
- Supplemental Figures.pdf
- Supplemental File 1.xlsx
- Supplemental File 2.xlsx
- Supplemental File 3.xlsx
- Supplemental File 4.xlsx
- Supplemental File 5.xlsx
- Supplemental File 6.xlsx
- Supplemental File 7.xlsx
- Supplemental File 8.xlsx
- __MACOSX/
- __MACOSX/._Supplemental Figures.pdf
- __MACOSX/._Supplemental File 1.xlsx
- __MACOSX/._Supplemental File 2.xlsx
- __MACOSX/._Supplemental File 3.xlsx
- __MACOSX/._Supplemental File 4.xlsx
- __MACOSX/._Supplemental File 5.xlsx
- __MACOSX/._Supplemental File 6.xlsx
- __MACOSX/._Supplemental File 7.xlsx
- __MACOSX/._Supplemental File 8.xlsx
