# Supplementary material for: Functional Shifts in Gut Microbiota and Associated Metabolites Suggest Gut–Brain Axis Dysregulation in Pediatric Autoimmune Neuropsychiatric Disorders Associated with Streptococcal Infections (PANDAS)
Source: Microorganisms. 2026 May 2;14(5):1036. doi: 10.3390/microorganisms14051036 (PMC13209760; doi:10.3390/microorganisms14051036)
Supplement: Supplementary file 1 [file microorganisms-14-01036-s001.zip › Supplemental File 1.xlsx]

## Sheet: description
Section	Item	Description
DATA SOURCE	Study	Pediatric PANDAS vs. healthy controls gut microbiome
DATA SOURCE	Method	16S rRNA gene amplicon sequencing (V4 region)
DATA SOURCE	Primers	515-F and 806-R with Illumina adapters and 12 bp barcodes
DATA SOURCE	Platform	Illumina MiSeq 2x150 bp
DATA SOURCE	Facility	University of Arizona PANDA Core for Genomics and Microbiome Research
DATA SOURCE	Pipeline	DADA2 v1.26 in R v4.3
DATA SOURCE	Taxonomy	SILVA reference database v138.1
PREPROCESSING	Quality filtering	maxEE = 2, truncQ = 2
PREPROCESSING	PhiX removal	Applied
PREPROCESSING	Chimera detection	Consensus method
PREPROCESSING	ASV filtering	Minimum 10 counts, present in ≥5% of samples
STATISTICAL ANALYSIS	Differential abundance	DESeq2 v1.38 with Wald test
STATISTICAL ANALYSIS	Dispersion fitting	Local dispersion fitting
STATISTICAL ANALYSIS	Size factors	poscounts method for sparse data
STATISTICAL ANALYSIS	Multiple testing	Benjamini-Hochberg FDR correction
STATISTICAL ANALYSIS	Significance criteria	padj < 0.05 AND |log₂ fold change| > 1
COLUMN	ASV_ID	Amplicon Sequence Variant identifier
COLUMN	ASV_Label	Descriptive label combining ASV_ID and taxonomic assignment
COLUMN	Genus	Genus-level taxonomic classification (NaN if unassigned)
COLUMN	Family	Family-level taxonomic classification
COLUMN	Phylum	Phylum-level taxonomic classification
COLUMN	Class	Class-level taxonomic classification
COLUMN	Order	Order-level taxonomic classification
COLUMN	baseMean	Mean normalized count across all samples
COLUMN	log2FoldChange	Effect size: log₂(PANDAS/CTRL)
COLUMN		Positive values: higher in PANDAS
COLUMN		Negative values: higher in CTRL (depleted in PANDAS)
COLUMN	lfcSE	Standard error of log₂ fold change
COLUMN	stat	Wald test statistic
COLUMN	pvalue	Uncorrected p-value from Wald test
COLUMN	padj	FDR-adjusted p-value (Benjamini-Hochberg)
RESULTS	Total ASVs	353
RESULTS	Positive log2FC (higher in PANDAS)	132
RESULTS	Negative log2FC (higher in CTRL)	173
RESULTS	Unassigned direction	48 (baseMean = 0 or undefined)
RESULTS	p < 0.05	51
RESULTS	padj < 0.05	26
RESULTS	padj < 0.1	29
RESULTS	padj < 0.25	53
RESULTS	NaN in padj	119 (low counts, independent filtering)
DUAL CRITERIA	Significant total	26 ASVs (padj < 0.05 AND |log2FC| > 1)
DUAL CRITERIA	Depleted in PANDAS	17 ASVs
DUAL CRITERIA	Enriched in PANDAS	9 ASVs
PHYLUM DISTRIBUTION	Firmicutes	274 ASVs (77.6%)
PHYLUM DISTRIBUTION	Bacteroidota	47 ASVs (13.3%)
PHYLUM DISTRIBUTION	Actinobacteriota	14 ASVs (4.0%)
PHYLUM DISTRIBUTION	Proteobacteria	9 ASVs (2.5%)
PHYLUM DISTRIBUTION	Desulfobacterota	5 ASVs (1.4%)
PHYLUM DISTRIBUTION	Verrucomicrobiota	2 ASVs (0.6%)
PHYLUM DISTRIBUTION	Other	2 ASVs (0.6%)
TOP DEPLETED IN PANDAS	ASV166	Bifidobacterium (padj=2.1e-19)
TOP DEPLETED IN PANDAS	ASV92	[Eubacterium] coprostanoligenes group (padj=6.6e-17)
TOP DEPLETED IN PANDAS	ASV55	Bacteroides (padj=9.7e-17)
TOP DEPLETED IN PANDAS	ASV122	Acidaminococcus (padj=9.7e-17)
TOP DEPLETED IN PANDAS	ASV152	Akkermansia (padj=3.7e-16)
TOP DEPLETED IN PANDAS	ASV195	Faecalibacterium (padj=4.9e-15)
TOP DEPLETED IN PANDAS	ASV111	Ruminococcus (padj=7.8e-15)
TOP DEPLETED IN PANDAS	ASV45	Sutterella (padj=8.4e-09)
TOP DEPLETED IN PANDAS	ASV84	Coprococcus (padj=5.8e-07)
TOP ENRICHED IN PANDAS	ASV78	Lachnospiraceae (unassigned genus) (padj=7.8e-15)
TOP ENRICHED IN PANDAS	ASV54	Prevotellaceae NK3B31 group (padj=1.2e-13)
TOP ENRICHED IN PANDAS	ASV47	Parabacteroides (padj=1.2e-13)
TOP ENRICHED IN PANDAS	ASV134	Phascolarctobacterium (padj=3.2e-12)
TOP ENRICHED IN PANDAS	ASV174	Lachnoclostridium (padj=3.7e-12)
TOP ENRICHED IN PANDAS	ASV148	[Eubacterium] hallii group (padj=7.1e-11)
TOP ENRICHED IN PANDAS	ASV38	[Ruminococcus] gnavus group (padj=2.2e-02)
TOP ENRICHED IN PANDAS	ASV60	Flavonifractor (padj=1.6e-02)
INTERPRETATION	log2FC sign	Negative = depleted in PANDAS; Positive = enriched in PANDAS
INTERPRETATION	Reference	CTRL (healthy controls) is the reference/denominator
INTERPRETATION	NaN padj	Independent filtering by DESeq2 (low information genes)
INTERPRETATION	Brackets	Names in brackets indicate provisional taxonomic assignments

## Sheet: asv_differential_abundance_all
ASV_ID	ASV_Label	Genus	Family	Phylum	Class	Order	baseMean	log2FoldChange	lfcSE	stat	pvalue	padj
ASV166	ASV166 (Bifidobacterium)	Bifidobacterium	Bifidobacteriaceae	Actinobacteriota	Actinobacteria	Bifidobacteriales	43.5952	-25.0545	2.61358	-9.58628	9.13e-22	2.14e-19
ASV92	ASV92 ([Eubacterium] coprostanoligenes group)	NA	[Eubacterium] coprostanoligenes group	Firmicutes	Clostridia	Oscillospirales	111.817	-26.3468	2.96072	-8.89876	5.65e-19	6.61e-17
ASV55	ASV55 (Bacteroides)	Bacteroides	Bacteroidaceae	Bacteroidota	Bacteroidia	Bacteroidales	88.6556	-26.0319	2.96078	-8.79225	1.47e-18	9.68e-17
ASV122	ASV122 (Acidaminococcus)	Acidaminococcus	Acidaminococcaceae	Firmicutes	Negativicutes	Acidaminococcales	86.1372	-25.9918	2.96079	-8.77869	1.65e-18	9.68e-17
ASV152	ASV152 (Akkermansia)	Akkermansia	Akkermansiaceae	Verrucomicrobiota	Verrucomicrobiae	Verrucomicrobiales	54.3176	-24.2555	2.82026	-8.60043	7.94e-18	3.72e-16
ASV147	ASV147 (Lachnospiraceae)	NA	Lachnospiraceae	Firmicutes	Clostridia	Lachnospirales	31.8084	-24.6295	2.91172	-8.45873	2.7e-17	1.05e-15
ASV195	ASV195 (Faecalibacterium)	Faecalibacterium	Ruminococcaceae	Firmicutes	Clostridia	Oscillospirales	22.68	-24.1677	2.92603	-8.25954	1.46e-16	4.89e-15
ASV111	ASV111 (Ruminococcus)	Ruminococcus	Ruminococcaceae	Firmicutes	Clostridia	Oscillospirales	23.9073	-24.2414	2.96148	-8.18559	2.71e-16	7.83e-15
ASV78	ASV78 (Lachnospiraceae)	NA	Lachnospiraceae	Firmicutes	Clostridia	Lachnospirales	51.6861	23.7651	2.90779	8.1729	3.01e-16	7.83e-15
ASV225	ASV225 (Lachnospiraceae)	NA	Lachnospiraceae	Firmicutes	Clostridia	Lachnospirales	18.7529	-23.8946	2.94813	-8.105	5.27e-16	1.23e-14
ASV54	ASV54 (Prevotellaceae NK3B31 group)	Prevotellaceae NK3B31 group	Prevotellaceae	Bacteroidota	Bacteroidia	Bacteroidales	53.6721	23.1553	2.96867	7.79987	6.2e-15	1.24e-13
ASV47	ASV47 (Parabacteroides)	Parabacteroides	Tannerellaceae	Bacteroidota	Bacteroidia	Bacteroidales	33.1112	23.1472	2.96889	7.79658	6.36e-15	1.24e-13
ASV134	ASV134 (Phascolarctobacterium)	Phascolarctobacterium	Acidaminococcaceae	Firmicutes	Negativicutes	Acidaminococcales	13.9305	21.8736	2.96967	7.36565	1.76e-13	3.17e-12
ASV174	ASV174 (Lachnoclostridium)	Lachnoclostridium	Lachnospiraceae	Firmicutes	Clostridia	Lachnospirales	12.4367	21.7827	2.96983	7.33465	2.22e-13	3.72e-12
ASV148	ASV148 ([Eubacterium] hallii group)	[Eubacterium] hallii group	Lachnospiraceae	Firmicutes	Clostridia	Lachnospirales	5.14066	20.5614	2.97196	6.91846	4.57e-12	7.12e-11
ASV45	ASV45 (Sutterella)	Sutterella	Sutterellaceae	Proteobacteria	Gammaproteobacteria	Burkholderiales	359.023	-12.1017	1.95242	-6.19827	5.71e-10	8.35e-09
ASV84	ASV84 (Coprococcus)	Coprococcus	Lachnospiraceae	Firmicutes	Clostridia	Lachnospirales	191.31	-11.1922	2.04447	-5.47439	4.39e-08	5.79e-07
ASV88	ASV88 (Ruminococcus)	Ruminococcus	Ruminococcaceae	Firmicutes	Clostridia	Oscillospirales	164.324	-10.9735	2.00543	-5.47189	4.45e-08	5.79e-07
ASV156	ASV156 ([Ruminococcus] torques group)	[Ruminococcus] torques group	Lachnospiraceae	Firmicutes	Clostridia	Lachnospirales	44.3912	-9.08188	2.35544	-3.8557	0.0001154	0.00142125
ASV60	ASV60 (Flavonifractor)	Flavonifractor	Oscillospiraceae	Firmicutes	Clostridia	Oscillospirales	155.119	3.00219	0.935615	3.20879	0.00133294	0.0155954
ASV235	ASV235 (Lachnospiraceae UCG-001)	Lachnospiraceae UCG-001	Lachnospiraceae	Firmicutes	Clostridia	Lachnospirales	16.6502	-7.66576	2.44838	-3.13095	0.00174242	0.0194156
ASV38	ASV38 ([Ruminococcus] gnavus group)	[Ruminococcus] gnavus group	Lachnospiraceae	Firmicutes	Clostridia	Lachnospirales	266.511	4.75985	1.54472	3.08137	0.00206047	0.0219159
ASV216	ASV216 ([Eubacterium] coprostanoligenes group)	NA	[Eubacterium] coprostanoligenes group	Firmicutes	Clostridia	Oscillospirales	23.5432	-8.16414	2.67429	-3.05282	0.00226701	0.0230643
ASV179	ASV179 (Blautia)	Blautia	Lachnospiraceae	Firmicutes	Clostridia	Lachnospirales	17.5231	7.32899	2.50925	2.92079	0.0034915	0.0340421
ASV118	ASV118 (Dialister)	Dialister	Veillonellaceae	Firmicutes	Negativicutes	Veillonellales-Selenomonadales	83.874	-5.81514	2.01847	-2.88097	0.00396455	0.0371082
ASV303	ASV303 (Terrisporobacter)	Terrisporobacter	Peptostreptococcaceae	Firmicutes	Clostridia	Peptostreptococcales-Tissierellales	15.3311	-7.54319	2.71736	-2.77593	0.00550443	0.0495398
ASV56	ASV56 (Clostridium sensu stricto 1)	Clostridium sensu stricto 1	Clostridiaceae	Firmicutes	Clostridia	Clostridiales	49.6109	-5.46448	2.07097	-2.63861	0.00832463	0.0721468
ASV15	ASV15 (Ruminococcus)	Ruminococcus	Ruminococcaceae	Firmicutes	Clostridia	Oscillospirales	746.508	-3.97598	1.5317	-2.59579	0.00943735	0.0788693
ASV150	ASV150 (Ruminococcus)	Ruminococcus	Ruminococcaceae	Firmicutes	Clostridia	Oscillospirales	46.3483	-6.99836	2.77609	-2.52094	0.011704	0.0944394
ASV75	ASV75 (Lachnospira)	Lachnospira	Lachnospiraceae	Firmicutes	Clostridia	Lachnospirales	67.3348	-5.84494	2.35096	-2.48619	0.0129119	0.100713
ASV231	ASV231 (Blautia)	Blautia	Lachnospiraceae	Firmicutes	Clostridia	Lachnospirales	12.2626	-7.22335	2.95527	-2.44423	0.0145163	0.107431
ASV96	ASV96 (Lachnospira)	Lachnospira	Lachnospiraceae	Firmicutes	Clostridia	Lachnospirales	122.718	-6.5932	2.70224	-2.4399	0.0146914	0.107431
ASV40	ASV40 (Bacteroides)	Bacteroides	Bacteroidaceae	Bacteroidota	Bacteroidia	Bacteroidales	102.799	-7.07174	2.91234	-2.4282	0.0151739	0.107597
ASV308	ASV308 (Blautia)	Blautia	Lachnospiraceae	Firmicutes	Clostridia	Lachnospirales	11.4645	-7.12508	2.95957	-2.40747	0.0160634	0.110554
ASV271	ASV271 (Lachnospiraceae NK4A136 group)	Lachnospiraceae NK4A136 group	Lachnospiraceae	Firmicutes	Clostridia	Lachnospirales	10.4786	-6.99619	2.95976	-2.36377	0.01809	0.120944
ASV253	ASV253 (Lachnospiraceae UCG-010)	Lachnospiraceae UCG-010	Lachnospiraceae	Firmicutes	Clostridia	Lachnospirales	9.57693	-6.86729	2.95996	-2.32006	0.0203375	0.132194
ASV124	ASV124 (Lachnoclostridium)	Lachnoclostridium	Lachnospiraceae	Firmicutes	Clostridia	Lachnospirales	34.5544	6.47987	2.81818	2.29931	0.0214875	0.135894
ASV86	ASV86 (Clostridium sensu stricto 1)	Clostridium sensu stricto 1	Clostridiaceae	Firmicutes	Clostridia	Clostridiales	110.946	-3.43658	1.50455	-2.28412	0.0223644	0.137717
ASV274	ASV274 (Anaerostipes)	Anaerostipes	Lachnospiraceae	Firmicutes	Clostridia	Lachnospirales	8.59739	6.30293	2.80148	2.24986	0.0244581	0.146749
ASV3	ASV3 (Prevotella_9)	Prevotella_9	Prevotellaceae	Bacteroidota	Bacteroidia	Bacteroidales	2355.07	-6.3721	2.88999	-2.20488	0.0274624	0.160655
ASV338	ASV338 (Bacteroides)	Bacteroides	Bacteroidaceae	Bacteroidota	Bacteroidia	Bacteroidales	7.41727	-6.49763	2.96065	-2.19466	0.028188	0.160878
ASV125	ASV125 (Roseburia)	Roseburia	Lachnospiraceae	Firmicutes	Clostridia	Lachnospirales	8.90568	6.35072	2.97043	2.13798	0.0325186	0.181175
ASV43	ASV43 ([Eubacterium] hallii group)	[Eubacterium] hallii group	Lachnospiraceae	Firmicutes	Clostridia	Lachnospirales	339.118	-2.87201	1.36009	-2.11164	0.0347175	0.188928
ASV184	ASV184 ([Eubacterium] hallii group)	[Eubacterium] hallii group	Lachnospiraceae	Firmicutes	Clostridia	Lachnospirales	6.06411	-6.20576	2.96134	-2.09559	0.0361186	0.192085
ASV288	ASV288 ([Eubacterium] coprostanoligenes group)	NA	[Eubacterium] coprostanoligenes group	Firmicutes	Clostridia	Oscillospirales	5.55105	-6.07914	2.96169	-2.0526	0.0401119	0.208582
ASV66	ASV66 (Christensenellaceae R-7 group)	Christensenellaceae R-7 group	Christensenellaceae	Firmicutes	Clostridia	Christensenellales	207.717	-5.197	2.54692	-2.0405	0.0413003	0.210093
ASV42	ASV42 (Collinsella)	Collinsella	Coriobacteriaceae	Actinobacteriota	Coriobacteriia	Coriobacteriales	421.338	-3.61175	1.77979	-2.02931	0.0424265	0.21027
ASV137	ASV137 (Lachnospiraceae)	NA	Lachnospiraceae	Firmicutes	Clostridia	Lachnospirales	4.94381	-5.23684	2.58938	-2.02243	0.0431322	0.21027
ASV144	ASV144 (Clostridia UCG-014)	NA	NA	Firmicutes	Clostridia	Clostridia UCG-014	5.09871	-5.95825	2.96204	-2.01153	0.0442691	0.211408
ASV324	ASV324 (Blautia)	Blautia	Lachnospiraceae	Firmicutes	Clostridia	Lachnospirales	4.85089	-5.88669	2.96227	-1.98722	0.0468978	0.219482
ASV243	ASV243 (Lachnospiraceae)	NA	Lachnospiraceae	Firmicutes	Clostridia	Lachnospirales	4.75176	-5.84229	2.96242	-1.97214	0.0485939	0.22296
ASV49	ASV49 (Oscillibacter)	Oscillibacter	Oscillospiraceae	Firmicutes	Clostridia	Oscillospirales	151.171	2.56831	1.31599	1.95162	0.0509836	0.229426
ASV285	ASV285 (Lachnospiraceae)	NA	Lachnospiraceae	Firmicutes	Clostridia	Lachnospirales	6.35106	5.53756	2.85747	1.93792	0.0526325	0.232378
ASV398	ASV398 (Colidextribacter)	Colidextribacter	Oscillospiraceae	Firmicutes	Clostridia	Oscillospirales	3.92832	-5.58184	2.96337	-1.88361	0.0596176	0.252134
ASV277	ASV277 ([Ruminococcus] torques group)	[Ruminococcus] torques group	Lachnospiraceae	Firmicutes	Clostridia	Lachnospirales	5.26883	5.59625	2.97188	1.88306	0.0596917	0.252134
ASV405	ASV405 (Ruminococcus)	Ruminococcus	Ruminococcaceae	Firmicutes	Clostridia	Oscillospirales	3.88632	-5.56622	2.96343	-1.8783	0.0603397	0.252134
ASV250	ASV250 (Christensenellaceae R-7 group)	Christensenellaceae R-7 group	Christensenellaceae	Firmicutes	Clostridia	Christensenellales	3.55477	-5.43793	2.96397	-1.83467	0.0665541	0.272264
ASV160	ASV160 (Tyzzerella)	Tyzzerella	Lachnospiraceae	Firmicutes	Clostridia	Lachnospirales	3.47738	-5.40356	2.96413	-1.82299	0.0683056	0.272264
ASV337	ASV337 (Fusicatenibacter)	Fusicatenibacter	Lachnospiraceae	Firmicutes	Clostridia	Lachnospirales	3.41792	-5.37851	2.96424	-1.81446	0.0696063	0.272264
ASV97	ASV97 (UBA1819)	UBA1819	Ruminococcaceae	Firmicutes	Clostridia	Oscillospirales	42.2961	2.82793	1.55969	1.81313	0.0698113	0.272264
ASV9	ASV9 (Bacteroides)	Bacteroides	Bacteroidaceae	Bacteroidota	Bacteroidia	Bacteroidales	1564.71	3.63935	2.01624	1.80502	0.0710714	0.272634
ASV374	ASV374 ([Eubacterium] fissicatena group)	[Eubacterium] fissicatena group	Lachnospiraceae	Firmicutes	Clostridia	Lachnospirales	4.12994	5.24315	2.97287	1.76367	0.0777881	0.289424
ASV438	ASV438 (Streptococcus)	Streptococcus	Streptococcaceae	Firmicutes	Bacilli	Lactobacillales	4.07797	5.22182	2.97294	1.75645	0.0790113	0.289424
ASV359	ASV359 (RF39)	NA	NA	Firmicutes	Bacilli	RF39	3.01581	-5.19788	2.96513	-1.753	0.0796015	0.289424
ASV154	ASV154 (Hungatella)	Hungatella	Lachnospiraceae	Firmicutes	Clostridia	Lachnospirales	22.5628	3.96784	2.28745	1.73461	0.082809	0.289424
ASV284	ASV284 (UCG-010)	NA	UCG-010	Firmicutes	Clostridia	Oscillospirales	12.5046	-3.9444	2.27699	-1.73229	0.0832224	0.289424
ASV67	ASV67 (Sutterella)	Sutterella	Sutterellaceae	Proteobacteria	Gammaproteobacteria	Burkholderiales	73.0627	5.01772	2.9014	1.72941	0.083735	0.289424
ASV257	ASV257 (Eisenbergiella)	Eisenbergiella	Lachnospiraceae	Firmicutes	Clostridia	Lachnospirales	3.81069	5.13174	2.97324	1.72598	0.0843512	0.289424
ASV452	ASV452 (Family XIII AD3011 group)	Family XIII AD3011 group	Anaerovoracaceae	Firmicutes	Clostridia	Peptostreptococcales-Tissierellales	2.79465	-5.09061	2.96571	-1.71649	0.0860721	0.289424
ASV24	ASV24 (Roseburia)	Roseburia	Lachnospiraceae	Firmicutes	Clostridia	Lachnospirales	686.365	2.56489	1.49668	1.71372	0.0865799	0.289424
ASV210	ASV210 (Ruminococcus)	Ruminococcus	Ruminococcaceae	Firmicutes	Clostridia	Oscillospirales	3.65858	5.07216	2.97344	1.70582	0.0880417	0.290166
ASV333	ASV333 (Lachnoclostridium)	Lachnoclostridium	Lachnospiraceae	Firmicutes	Clostridia	Lachnospirales	3.60039	5.04836	2.97353	1.69777	0.0895515	0.291042
ASV227	ASV227 (UCG-005)	UCG-005	Oscillospiraceae	Firmicutes	Clostridia	Oscillospirales	2.44474	-4.90276	2.96683	-1.65252	0.0984278	0.315508
ASV473	ASV473 (Bilophila)	Bilophila	Desulfovibrionaceae	Desulfobacterota	Desulfovibrionia	Desulfovibrionales	2.36334	-4.84872	2.96718	-1.63412	0.102234	0.323282
ASV275	ASV275 (Roseburia)	Roseburia	Lachnospiraceae	Firmicutes	Clostridia	Lachnospirales	3.29552	-4.63232	2.88386	-1.60629	0.10821	0.337614
ASV28	ASV28 (Ruminococcus)	Ruminococcus	Ruminococcaceae	Firmicutes	Clostridia	Oscillospirales	787.855	-2.68752	1.69102	-1.58929	0.111995	0.343905
ASV445	ASV445 (Lachnospiraceae)	NA	Lachnospiraceae	Firmicutes	Clostridia	Lachnospirales	2.123	-4.69928	2.96823	-1.58319	0.113377	0.343905
ASV14	ASV14 (Bacteroides)	Bacteroides	Bacteroidaceae	Bacteroidota	Bacteroidia	Bacteroidales	1365.18	2.56673	1.62688	1.5777	0.114635	0.343905
ASV388	ASV388 ([Eubacterium] siraeum group)	[Eubacterium] siraeum group	Ruminococcaceae	Firmicutes	Clostridia	Oscillospirales	2.07756	-4.65998	2.96852	-1.5698	0.116462	0.344963
ASV321	ASV321 (Lachnospiraceae)	NA	Lachnospiraceae	Firmicutes	Clostridia	Lachnospirales	1.97595	-4.58721	2.96908	-1.54499	0.122348	NA
ASV107	ASV107 (Erysipelatoclostridium)	Erysipelatoclostridium	Erysipelatoclostridiaceae	Firmicutes	Bacilli	Erysipelotrichales	48.4012	2.22275	1.4504	1.53251	0.125397	0.365101
ASV98	ASV98 (Erysipelatoclostridium)	Erysipelatoclostridium	Erysipelatoclostridiaceae	Firmicutes	Bacilli	Erysipelotrichales	48.6948	3.5505	2.32282	1.52853	0.126381	0.365101
ASV502	ASV502 (Ruminococcaceae)	NA	Ruminococcaceae	Firmicutes	Clostridia	Oscillospirales	1.88171	-4.52017	2.96963	-1.52213	0.127976	NA
ASV267	ASV267 (Merdibacter)	Merdibacter	Erysipelotrichaceae	Firmicutes	Bacilli	Erysipelotrichales	2.45223	4.49579	2.97595	1.51071	0.130863	0.369783
ASV4	ASV4 (Faecalibacterium)	Faecalibacterium	Ruminococcaceae	Firmicutes	Clostridia	Oscillospirales	1565.72	1.40184	0.928657	1.50953	0.131162	0.369783
ASV486	ASV486 (Colidextribacter)	Colidextribacter	Oscillospiraceae	Firmicutes	Clostridia	Oscillospirales	2.3136	4.40405	2.97645	1.47963	0.138972	0.387135
ASV219	ASV219 (Flavonifractor)	Flavonifractor	Oscillospiraceae	Firmicutes	Clostridia	Oscillospirales	12.5463	3.10265	2.12142	1.46253	0.143595	0.392413
ASV300	ASV300 (Eggerthella)	Eggerthella	Eggerthellaceae	Actinobacteriota	Coriobacteriia	Coriobacteriales	2.21102	4.34685	2.97678	1.46025	0.14422	0.392413
ASV344	ASV344 ([Eubacterium] ruminantium group)	[Eubacterium] ruminantium group	Lachnospiraceae	Firmicutes	Clostridia	Lachnospirales	1.63119	-4.317	2.97144	-1.45283	0.14627	NA
ASV244	ASV244 (Lachnospiraceae)	NA	Lachnospiraceae	Firmicutes	Clostridia	Lachnospirales	2.12766	4.29088	2.97711	1.44129	0.149502	0.40211
ASV135	ASV135 (CAG-56)	CAG-56	Lachnospiraceae	Firmicutes	Clostridia	Lachnospirales	45.656	-3.83903	2.68903	-1.42766	0.153389	0.403554
ASV164	ASV164 (Hungatella)	Hungatella	Lachnospiraceae	Firmicutes	Clostridia	Lachnospirales	2.07736	4.24964	2.97736	1.42732	0.153489	0.403554
ASV239	ASV239 (Lachnospiraceae NK4A136 group)	Lachnospiraceae NK4A136 group	Lachnospiraceae	Firmicutes	Clostridia	Lachnospirales	8.47937	3.46191	2.4629	1.40562	0.159837	0.415575
ASV326	ASV326 (Faecalitalea)	Faecalitalea	Erysipelotrichaceae	Firmicutes	Bacilli	Erysipelotrichales	1.98048	4.17862	2.97782	1.40325	0.160542	NA
ASV377	ASV377 (Ruminococcaceae)	NA	Ruminococcaceae	Firmicutes	Clostridia	Oscillospirales	1.96353	4.1615	2.97793	1.39745	0.162279	NA
ASV381	ASV381 (Candidatus Soleaferrea)	Candidatus Soleaferrea	Ruminococcaceae	Firmicutes	Clostridia	Oscillospirales	1.84638	4.08884	2.97842	1.37282	0.169808	NA
ASV546	ASV546 (Bacteroidales)	NA	NA	Bacteroidota	Bacteroidia	Bacteroidales	1.36779	-4.0596	2.97412	-1.36497	0.172261	NA
ASV273	ASV273 (Prevotellaceae UCG-001)	Prevotellaceae UCG-001	Prevotellaceae	Bacteroidota	Bacteroidia	Bacteroidales	12.6263	3.37432	2.5029	1.34816	0.177606	0.454535
ASV11	ASV11 (Bacteroides)	Bacteroides	Bacteroidaceae	Bacteroidota	Bacteroidia	Bacteroidales	978.149	2.40181	1.78606	1.34475	0.178706	0.454535
ASV52	ASV52 (Dorea)	Dorea	Lachnospiraceae	Firmicutes	Clostridia	Lachnospirales	257.351	-2.00789	1.50175	-1.33703	0.181212	0.455953
ASV466	ASV466 ([Eubacterium] fissicatena group)	[Eubacterium] fissicatena group	Lachnospiraceae	Firmicutes	Clostridia	Lachnospirales	1.71016	3.97846	2.97922	1.3354	0.181745	NA
ASV385	ASV385 (Lachnoclostridium)	Lachnoclostridium	Lachnospiraceae	Firmicutes	Clostridia	Lachnospirales	1.68842	3.95917	2.97937	1.32886	0.183894	NA
ASV537	ASV537 (Christensenellaceae R-7 group)	Christensenellaceae R-7 group	Christensenellaceae	Firmicutes	Clostridia	Christensenellales	1.25241	-3.93626	2.97558	-1.32285	0.185884	NA
ASV401	ASV401 (Christensenellaceae)	NA	Christensenellaceae	Firmicutes	Clostridia	Christensenellales	3.76774	-3.18393	2.44472	-1.30237	0.19279	0.479923
ASV416	ASV416 (Incertae Sedis)	Incertae Sedis	Ruminococcaceae	Firmicutes	Clostridia	Oscillospirales	1.59437	3.8735	2.98004	1.29981	0.193665	NA
ASV200	ASV200 (Sellimonas)	Sellimonas	Lachnospiraceae	Firmicutes	Clostridia	Lachnospirales	1.59289	3.86039	2.98015	1.29537	0.195193	NA
ASV51	ASV51 (Lachnospira)	Lachnospira	Lachnospiraceae	Firmicutes	Clostridia	Lachnospirales	78.2631	-2.28207	1.77295	-1.28716	0.198038	0.487799
ASV378	ASV378 (Lachnospiraceae UCG-004)	Lachnospiraceae UCG-004	Lachnospiraceae	Firmicutes	Clostridia	Lachnospirales	1.13735	-3.81164	2.97719	-1.28028	0.200447	NA
ASV201	ASV201 (Lachnospiraceae UCG-009)	Lachnospiraceae UCG-009	Lachnospiraceae	Firmicutes	Clostridia	Lachnospirales	11.3132	3.17263	2.48143	1.27855	0.201055	0.490071
ASV518	ASV518 (Mycoplasma)	Mycoplasma	Mycoplasmataceae	Firmicutes	Bacilli	Mycoplasmatales	1.52081	3.79978	2.98065	1.27481	0.202375	NA
ASV304	ASV304 (Lachnospiraceae UCG-010)	Lachnospiraceae UCG-010	Lachnospiraceae	Firmicutes	Clostridia	Lachnospirales	7.26739	-3.70052	2.9153	-1.26934	0.204319	0.492892
ASV552	ASV552 (GCA-900066575)	GCA-900066575	Lachnospiraceae	Firmicutes	Clostridia	Lachnospirales	1.11263	-3.76633	2.97781	-1.2648	0.205944	NA
ASV175	ASV175 (Incertae Sedis)	Incertae Sedis	Ruminococcaceae	Firmicutes	Clostridia	Oscillospirales	23.2519	3.63497	2.90502	1.25127	0.210836	0.501226
ASV536	ASV536 (Angelakisella)	Angelakisella	Ruminococcaceae	Firmicutes	Clostridia	Oscillospirales	1.06387	-3.70752	2.97865	-1.2447	0.213242	NA
ASV94	ASV94 ([Ruminococcus] gauvreauii group)	[Ruminococcus] gauvreauii group	Lachnospiraceae	Firmicutes	Clostridia	Lachnospirales	115.468	-2.88859	2.32413	-1.24287	0.213915	0.501226
ASV173	ASV173 (Lachnoclostridium)	Lachnoclostridium	Lachnospiraceae	Firmicutes	Clostridia	Lachnospirales	26.8397	3.60545	2.9027	1.2421	0.214199	0.501226
ASV259	ASV259 (Clostridia UCG-014)	NA	NA	Firmicutes	Clostridia	Clostridia UCG-014	1.04078	-3.67443	2.97913	-1.23339	0.21743	NA
ASV400	ASV400 ([Eubacterium] hallii group)	[Eubacterium] hallii group	Lachnospiraceae	Firmicutes	Clostridia	Lachnospirales	1.36428	3.65532	2.98195	1.22582	0.220268	NA
ASV247	ASV247 (Blautia)	Blautia	Lachnospiraceae	Firmicutes	Clostridia	Lachnospirales	1.37567	3.64749	2.98202	1.22316	0.221269	NA
ASV29	ASV29 (Alistipes)	Alistipes	Rikenellaceae	Bacteroidota	Bacteroidia	Bacteroidales	564.436	3.10979	2.552	1.21857	0.223007	0.516669
ASV529	ASV529 (Veillonella)	Veillonella	Veillonellaceae	Firmicutes	Negativicutes	Veillonellales-Selenomonadales	1.34193	3.62246	2.98226	1.21467	0.224492	NA
ASV214	ASV214 (UCG-005)	UCG-005	Oscillospiraceae	Firmicutes	Clostridia	Oscillospirales	17.3099	-3.02176	2.50366	-1.20694	0.227456	0.521811
ASV563	ASV563 (Oscillospiraceae)	NA	Oscillospiraceae	Firmicutes	Clostridia	Oscillospirales	0.98894	-3.59362	2.98036	-1.20577	0.227907	NA
ASV53	ASV53 (Escherichia-Shigella)	Escherichia-Shigella	Enterobacteriaceae	Proteobacteria	Gammaproteobacteria	Enterobacterales	235.568	2.3264	1.94586	1.19556	0.231868	0.526767
ASV447	ASV447 (Erysipelatoclostridiaceae)	NA	Erysipelatoclostridiaceae	Firmicutes	Bacilli	Erysipelotrichales	0.920665	-3.49803	2.9819	-1.17309	0.240761	NA
ASV549	ASV549 (Defluviitaleaceae UCG-011)	Defluviitaleaceae UCG-011	Defluviitaleaceae	Firmicutes	Clostridia	Lachnospirales	1.21482	3.47588	2.98374	1.16494	0.244043	NA
ASV133	ASV133 (Blautia)	Blautia	Lachnospiraceae	Firmicutes	Clostridia	Lachnospirales	34.3859	-2.76835	2.37992	-1.16321	0.244744	0.550673
ASV316	ASV316 (Dorea)	Dorea	Lachnospiraceae	Firmicutes	Clostridia	Lachnospirales	1.16088	3.40795	2.98448	1.14189	0.253499	NA
ASV81	ASV81 (Akkermansia)	Akkermansia	Akkermansiaceae	Verrucomicrobiota	Verrucomicrobiae	Verrucomicrobiales	191.614	-3.22393	2.82773	-1.14011	0.25424	0.566593
ASV429	ASV429 (Colidextribacter)	Colidextribacter	Oscillospiraceae	Firmicutes	Clostridia	Oscillospirales	1.7392	-3.30375	2.96892	-1.11278	0.265804	NA
ASV463	ASV463 (Butyricicoccus)	Butyricicoccus	Butyricicoccaceae	Firmicutes	Clostridia	Oscillospirales	0.789764	-3.2844	2.98573	-1.10003	0.271318	NA
ASV320	ASV320 (Ruminococcaceae)	NA	Ruminococcaceae	Firmicutes	Clostridia	Oscillospirales	1.00199	3.23154	2.98656	1.08203	0.279241	NA
ASV59	ASV59 (Blautia)	Blautia	Lachnospiraceae	Firmicutes	Clostridia	Lachnospirales	295.178	-1.31289	1.21508	-1.0805	0.279918	0.617933
ASV212	ASV212 (Streptococcus)	Streptococcus	Streptococcaceae	Firmicutes	Bacilli	Lactobacillales	17.5016	-2.3158	2.17787	-1.06333	0.287632	0.627004
ASV36	ASV36 (Alistipes)	Alistipes	Rikenellaceae	Bacteroidota	Bacteroidia	Bacteroidales	151.044	-1.76168	1.6628	-1.05947	0.289386	0.627004
ASV142	ASV142 ([Eubacterium] siraeum group)	[Eubacterium] siraeum group	Ruminococcaceae	Firmicutes	Clostridia	Oscillospirales	17.1382	2.98125	2.84254	1.0488	0.294272	0.62865
ASV469	ASV469 ([Eubacterium] ventriosum group)	[Eubacterium] ventriosum group	Lachnospiraceae	Firmicutes	Clostridia	Lachnospirales	0.709624	-3.12658	2.98894	-1.04605	0.295537	NA
ASV69	ASV69 (Bifidobacterium)	Bifidobacterium	Bifidobacteriaceae	Actinobacteriota	Actinobacteria	Bifidobacteriales	225.346	-2.01773	1.93653	-1.04193	0.297444	0.62865
ASV50	ASV50 (Intestinibacter)	Intestinibacter	Peptostreptococcaceae	Firmicutes	Clostridia	Peptostreptococcales-Tissierellales	268.422	0.914445	0.879579	1.03964	0.298508	0.62865
ASV120	ASV120 (Alistipes)	Alistipes	Rikenellaceae	Bacteroidota	Bacteroidia	Bacteroidales	6.36151	-3.01918	2.91843	-1.03452	0.300892	0.62865
ASV139	ASV139 (Lachnoclostridium)	Lachnoclostridium	Lachnospiraceae	Firmicutes	Clostridia	Lachnospirales	31.5612	1.80047	1.75694	1.02478	0.305469	0.632564
ASV265	ASV265 (Family XIII AD3011 group)	Family XIII AD3011 group	Anaerovoracaceae	Firmicutes	Clostridia	Peptostreptococcales-Tissierellales	0.914143	3.05442	2.98893	1.02191	0.306822	NA
ASV422	ASV422 (Christensenellaceae R-7 group)	Christensenellaceae R-7 group	Christensenellaceae	Firmicutes	Clostridia	Christensenellales	0.681361	-3.04862	2.99066	-1.01938	0.308022	NA
ASV477	ASV477 (Gordonibacter)	Gordonibacter	Eggerthellaceae	Actinobacteriota	Coriobacteriia	Coriobacteriales	0.671838	-3.03831	2.99089	-1.01586	0.309698	NA
ASV177	ASV177 (Colidextribacter)	Colidextribacter	Oscillospiraceae	Firmicutes	Clostridia	Oscillospirales	27.2537	-2.44133	2.40518	-1.01503	0.310093	0.636507
ASV479	ASV479 (Christensenellaceae)	NA	Christensenellaceae	Firmicutes	Clostridia	Christensenellales	0.663712	-3.01884	2.99131	-1.00921	0.312876	NA
ASV393	ASV393 (Phocea)	Phocea	Ruminococcaceae	Firmicutes	Clostridia	Oscillospirales	3.27415	2.68486	2.67157	1.00498	0.314909	0.640771
ASV6	ASV6 (Bacteroides)	Bacteroides	Bacteroidaceae	Bacteroidota	Bacteroidia	Bacteroidales	139.927	2.86022	2.89103	0.989341	0.322496	0.64178
ASV76	ASV76 (Lachnospiraceae ND3007 group)	Lachnospiraceae ND3007 group	Lachnospiraceae	Firmicutes	Clostridia	Lachnospirales	182.88	-1.51926	1.53713	-0.988377	0.322968	0.64178
ASV1	ASV1 (Bacteroides)	Bacteroides	Bacteroidaceae	Bacteroidota	Bacteroidia	Bacteroidales	5419.46	2.54512	2.57999	0.986487	0.323894	0.64178
ASV203	ASV203 (Holdemania)	Holdemania	Erysipelotrichaceae	Firmicutes	Bacilli	Erysipelotrichales	0.62205	-2.94542	2.99264	-0.984222	0.325006	NA
ASV25	ASV25 (Roseburia)	Roseburia	Lachnospiraceae	Firmicutes	Clostridia	Lachnospirales	829.548	1.4886	1.51675	0.981441	0.326375	0.64178
ASV441	ASV441 (Clostridia UCG-014)	NA	NA	Firmicutes	Clostridia	Clostridia UCG-014	0.615007	-2.93111	2.99291	-0.979352	0.327406	NA
ASV157	ASV157 ([Eubacterium] coprostanoligenes group)	NA	[Eubacterium] coprostanoligenes group	Firmicutes	Clostridia	Oscillospirales	0.603375	-2.89358	2.99362	-0.966583	0.333753	NA
ASV507	ASV507 (Lachnospiraceae)	NA	Lachnospiraceae	Firmicutes	Clostridia	Lachnospirales	0.603375	-2.89358	2.99362	-0.966583	0.333753	NA
ASV489	ASV489 (UCG-005)	UCG-005	Oscillospiraceae	Firmicutes	Clostridia	Oscillospirales	0.603162	-2.8866	2.99376	-0.964207	0.334942	NA
ASV535	ASV535 (UCG-005)	UCG-005	Oscillospiraceae	Firmicutes	Clostridia	Oscillospirales	0.581473	-2.85692	2.99434	-0.95411	0.340028	NA
ASV403	ASV403 (UCG-010)	NA	UCG-010	Firmicutes	Clostridia	Oscillospirales	0.581588	-2.84097	2.99465	-0.948681	0.342783	NA
ASV61	ASV61 (Barnesiella)	Barnesiella	Barnesiellaceae	Bacteroidota	Bacteroidia	Bacteroidales	30.372	2.67803	2.89631	0.924637	0.355155	0.692552
ASV89	ASV89 (Lachnospiraceae NK4A136 group)	Lachnospiraceae NK4A136 group	Lachnospiraceae	Firmicutes	Clostridia	Lachnospirales	126.205	-1.87881	2.0597	-0.912174	0.361677	0.699442
ASV104	ASV104 (Sellimonas)	Sellimonas	Lachnospiraceae	Firmicutes	Clostridia	Lachnospirales	57.0752	2.00434	2.21684	0.904142	0.36592	0.701847
ASV20	ASV20 (Bifidobacterium)	Bifidobacterium	Bifidobacteriaceae	Actinobacteriota	Actinobacteria	Bifidobacteriales	934.315	-2.16611	2.43592	-0.889236	0.373876	0.70322
ASV136	ASV136 ([Ruminococcus] torques group)	[Ruminococcus] torques group	Lachnospiraceae	Firmicutes	Clostridia	Lachnospirales	64.2596	1.4736	1.66939	0.882719	0.377388	0.70322
ASV93	ASV93 ([Ruminococcus] gauvreauii group)	[Ruminococcus] gauvreauii group	Lachnospiraceae	Firmicutes	Clostridia	Lachnospirales	175.627	2.46051	2.7932	0.880895	0.378375	0.70322
ASV71	ASV71 ([Ruminococcus] torques group)	[Ruminococcus] torques group	Lachnospiraceae	Firmicutes	Clostridia	Lachnospirales	202.684	-1.56923	1.78245	-0.880374	0.378657	0.70322
ASV632	ASV632 (Atopobiaceae)	NA	Atopobiaceae	Actinobacteriota	Coriobacteriia	Coriobacteriales	0.480125	-2.60826	2.99969	-0.86951	0.384568	NA
ASV365	ASV365 (UCG-010)	NA	UCG-010	Firmicutes	Clostridia	Oscillospirales	7.42554	-2.46242	2.90857	-0.846607	0.397214	0.731875
ASV106	ASV106 (Monoglobus)	Monoglobus	Monoglobaceae	Firmicutes	Clostridia	Monoglobales	100.602	-1.14675	1.37633	-0.833198	0.404733	0.739902
ASV640	ASV640 (Lautropia)	Lautropia	Burkholderiaceae	Proteobacteria	Gammaproteobacteria	Burkholderiales	0.619659	2.48759	2.99872	0.829551	0.406793	NA
ASV181	ASV181 (UCG-005)	UCG-005	Oscillospiraceae	Firmicutes	Clostridia	Oscillospirales	34.0445	-1.81628	2.25318	-0.806096	0.420188	0.756617
ASV149	ASV149 (Eggerthella)	Eggerthella	Eggerthellaceae	Actinobacteriota	Coriobacteriia	Coriobacteriales	20.7175	1.92498	2.38883	0.805827	0.420343	0.756617
ASV325	ASV325 (Coprobacillus)	Coprobacillus	Erysipelatoclostridiaceae	Firmicutes	Bacilli	Erysipelotrichales	1.91699	-2.36076	2.95553	-0.79876	0.424429	NA
ASV268	ASV268 (Bacteroides)	Bacteroides	Bacteroidaceae	Bacteroidota	Bacteroidia	Bacteroidales	10.238	2.18413	2.74036	0.797024	0.425437	0.759941
ASV27	ASV27 (Alistipes)	Alistipes	Rikenellaceae	Bacteroidota	Bacteroidia	Bacteroidales	699.324	-1.33844	1.72464	-0.77607	0.437708	0.775936
ASV593	ASV593 (Holdemania)	Holdemania	Erysipelotrichaceae	Firmicutes	Bacilli	Erysipelotrichales	0.532717	2.30934	3.00267	0.769096	0.441836	NA
ASV165	ASV165 ([Eubacterium] xylanophilum group)	[Eubacterium] xylanophilum group	Lachnospiraceae	Firmicutes	Clostridia	Lachnospirales	40.4184	-1.57639	2.08031	-0.757766	0.448591	0.789251
ASV269	ASV269 (UCG-002)	UCG-002	Oscillospiraceae	Firmicutes	Clostridia	Oscillospirales	13.4649	2.1724	2.90145	0.748727	0.454022	0.792844
ASV293	ASV293 (Bifidobacterium)	Bifidobacterium	Bifidobacteriaceae	Actinobacteriota	Actinobacteria	Bifidobacteriales	0.512494	2.24251	3.00427	0.746441	0.455401	NA
ASV16	ASV16 (Bifidobacterium)	Bifidobacterium	Bifidobacteriaceae	Actinobacteriota	Actinobacteria	Bifidobacteriales	920.607	1.31479	1.77288	0.741614	0.458321	0.794424
ASV113	ASV113 (Subdoligranulum)	Subdoligranulum	Ruminococcaceae	Firmicutes	Clostridia	Oscillospirales	67.9377	-1.87339	2.55388	-0.733549	0.463224	0.797018
ASV411	ASV411 (Lachnospiraceae UCG-010)	Lachnospiraceae UCG-010	Lachnospiraceae	Firmicutes	Clostridia	Lachnospirales	3.96863	2.10923	2.92872	0.72019	0.471408	0.805179
ASV443	ASV443 (Streptococcus)	Streptococcus	Streptococcaceae	Firmicutes	Bacilli	Lactobacillales	0.339193	-2.158	3.01198	-0.716471	0.4737	NA
ASV382	ASV382 (Campylobacter)	Campylobacter	Campylobacteraceae	Campylobacterota	Campylobacteria	Campylobacterales	0.329234	-2.14913	3.01226	-0.71346	0.475561	NA
ASV33	ASV33 (Bacteroides)	Bacteroides	Bacteroidaceae	Bacteroidota	Bacteroidia	Bacteroidales	447.309	-1.60303	2.30957	-0.694083	0.48763	0.816969
ASV238	ASV238 (UCG-002)	UCG-002	Oscillospiraceae	Firmicutes	Clostridia	Oscillospirales	16.5018	-1.99875	2.89654	-0.690047	0.490165	0.816969
ASV373	ASV373 (Lachnospiraceae UCG-010)	Lachnospiraceae UCG-010	Lachnospiraceae	Firmicutes	Clostridia	Lachnospirales	6.09316	-1.8913	2.74882	-0.688039	0.491428	0.816969
ASV46	ASV46 (Subdoligranulum)	Subdoligranulum	Ruminococcaceae	Firmicutes	Clostridia	Oscillospirales	384.395	-1.03604	1.50874	-0.686693	0.492276	0.816969
ASV87	ASV87 (Incertae Sedis)	Incertae Sedis	Ruminococcaceae	Firmicutes	Clostridia	Oscillospirales	148.006	-1.24804	1.85921	-0.671275	0.502046	0.821837
ASV17	ASV17 (Bacteroides)	Bacteroides	Bacteroidaceae	Bacteroidota	Bacteroidia	Bacteroidales	941.207	1.10522	1.64718	0.670979	0.502234	0.821837
ASV380	ASV380 (Alistipes)	Alistipes	Rikenellaceae	Bacteroidota	Bacteroidia	Bacteroidales	0.297935	-1.98894	3.01764	-0.659104	0.509829	NA
ASV509	ASV509 (Eggerthellaceae)	NA	Eggerthellaceae	Actinobacteriota	Coriobacteriia	Coriobacteriales	0.297935	-1.98894	3.01764	-0.659104	0.509829	NA
ASV102	ASV102 (Lachnospiraceae NK4A136 group)	Lachnospiraceae NK4A136 group	Lachnospiraceae	Firmicutes	Clostridia	Lachnospirales	77.4961	-1.35824	2.06169	-0.658796	0.510027	0.828793
ASV207	ASV207 (Anaerotruncus)	Anaerotruncus	Ruminococcaceae	Firmicutes	Clostridia	Oscillospirales	6.67291	1.77925	2.75148	0.646652	0.517857	0.834806
ASV62	ASV62 (Romboutsia)	Romboutsia	Peptostreptococcaceae	Firmicutes	Clostridia	Peptostreptococcales-Tissierellales	306.275	-0.968148	1.50798	-0.642018	0.520862	0.834806
ASV596	ASV596 (Christensenellaceae)	NA	Christensenellaceae	Firmicutes	Clostridia	Christensenellales	0.57999	-1.91799	2.99932	-0.639473	0.522515	NA
ASV336	ASV336 (Ruminococcaceae)	NA	Ruminococcaceae	Firmicutes	Clostridia	Oscillospirales	3.52629	1.82507	2.92821	0.623271	0.533107	0.848619
ASV90	ASV90 ([Eubacterium] hallii group)	[Eubacterium] hallii group	Lachnospiraceae	Firmicutes	Clostridia	Lachnospirales	131.872	-0.952495	1.54697	-0.615715	0.538082	0.84994
ASV127	ASV127 (Dorea)	Dorea	Lachnospiraceae	Firmicutes	Clostridia	Lachnospirales	74.7113	-1.023	1.67888	-0.609336	0.542302	0.84994
ASV185	ASV185 (Turicibacter)	Turicibacter	Erysipelotrichaceae	Firmicutes	Bacilli	Erysipelotrichales	33.0503	-1.14536	1.89154	-0.605521	0.544833	0.84994
ASV510	ASV510 (Fenollaria)	Fenollaria	Family XI	Firmicutes	Clostridia	Peptostreptococcales-Tissierellales	1.38628	-1.71952	2.8717	-0.598781	0.549319	NA
ASV550	ASV550 (Leptotrichia)	Leptotrichia	Leptotrichiaceae	Fusobacteriota	Fusobacteriia	Fusobacteriales	0.366593	1.75792	3.01709	0.582655	0.560125	NA
ASV494	ASV494 (Intestinimonas)	Intestinimonas	Oscillospiraceae	Firmicutes	Clostridia	Oscillospirales	0.258484	-1.754	3.02462	-0.579907	0.561978	NA
ASV379	ASV379 (Marvinbryantia)	Marvinbryantia	Lachnospiraceae	Firmicutes	Clostridia	Lachnospirales	0.339456	1.7049	3.01827	0.564859	0.57217	NA
ASV116	ASV116 (Christensenellaceae R-7 group)	Christensenellaceae R-7 group	Christensenellaceae	Firmicutes	Clostridia	Christensenellales	84.0936	-1.01158	1.80664	-0.559926	0.57553	0.882173
ASV638	ASV638 (Rothia)	Rothia	Micrococcaceae	Actinobacteriota	Actinobacteria	Micrococcales	0.33401	1.68787	3.01861	0.559155	0.576056	NA
ASV34	ASV34 (Blautia)	Blautia	Lachnospiraceae	Firmicutes	Clostridia	Lachnospirales	554.489	-0.886551	1.60471	-0.552467	0.580629	0.882173
ASV282	ASV282 (UCG-005)	UCG-005	Oscillospiraceae	Firmicutes	Clostridia	Oscillospirales	14.393	1.54255	2.79576	0.551745	0.581123	0.882173
ASV254	ASV254 (Veillonella)	Veillonella	Veillonellaceae	Firmicutes	Negativicutes	Veillonellales-Selenomonadales	15.1071	-1.13702	2.06626	-0.550278	0.582129	0.882173
ASV460	ASV460 (Dielma)	Dielma	Erysipelotrichaceae	Firmicutes	Bacilli	Erysipelotrichales	0.209512	-1.65314	3.02658	-0.546208	0.584923	NA
ASV138	ASV138 (Lachnospiraceae NK4A136 group)	Lachnospiraceae NK4A136 group	Lachnospiraceae	Firmicutes	Clostridia	Lachnospirales	18.5795	1.22021	2.2556	0.540969	0.588529	0.882173
ASV574	ASV574 (Neisseria)	Neisseria	Neisseriaceae	Proteobacteria	Gammaproteobacteria	Burkholderiales	0.310205	1.62952	3.01957	0.539651	0.589438	NA
ASV39	ASV39 (Subdoligranulum)	Subdoligranulum	Ruminococcaceae	Firmicutes	Clostridia	Oscillospirales	539.369	-0.784575	1.46911	-0.534048	0.593308	0.882173
ASV129	ASV129 (Lachnospiraceae NK4A136 group)	Lachnospiraceae NK4A136 group	Lachnospiraceae	Firmicutes	Clostridia	Lachnospirales	51.7184	-0.87066	1.6415	-0.530404	0.595832	0.882173
ASV82	ASV82 (UCG-003)	UCG-003	Oscillospiraceae	Firmicutes	Clostridia	Oscillospirales	172.986	-1.03825	1.97342	-0.526118	0.598806	0.882173
ASV180	ASV180 (Incertae Sedis)	Incertae Sedis	Ruminococcaceae	Firmicutes	Clostridia	Oscillospirales	25.9036	0.618901	1.18737	0.521236	0.602202	0.882173
ASV183	ASV183 (Adlercreutzia)	Adlercreutzia	Eggerthellaceae	Actinobacteriota	Coriobacteriia	Coriobacteriales	29.0531	-1.10157	2.11917	-0.519811	0.603195	0.882173
ASV480	ASV480 (Lachnospiraceae)	NA	Lachnospiraceae	Firmicutes	Clostridia	Lachnospirales	1.83721	1.49825	2.94975	0.507926	0.611505	NA
ASV145	ASV145 (Coprococcus)	Coprococcus	Lachnospiraceae	Firmicutes	Clostridia	Lachnospirales	53.2131	-1.06397	2.10788	-0.504757	0.613729	0.882684
ASV79	ASV79 (Lachnoclostridium)	Lachnoclostridium	Lachnospiraceae	Firmicutes	Clostridia	Lachnospirales	108.452	0.727101	1.44863	0.501924	0.615721	0.882684
ASV230	ASV230 (Lachnoclostridium)	Lachnoclostridium	Lachnospiraceae	Firmicutes	Clostridia	Lachnospirales	10.9295	1.2765	2.55692	0.499232	0.617616	0.882684
ASV99	ASV99 (Butyricicoccus)	Butyricicoccus	Butyricicoccaceae	Firmicutes	Clostridia	Oscillospirales	105.028	-1.03097	2.07109	-0.497789	0.618633	0.882684
ASV5	ASV5 (Parabacteroides)	Parabacteroides	Tannerellaceae	Bacteroidota	Bacteroidia	Bacteroidales	1932.23	0.951679	1.9767	0.481447	0.630199	0.893736
ASV80	ASV80 ([Ruminococcus] torques group)	[Ruminococcus] torques group	Lachnospiraceae	Firmicutes	Clostridia	Lachnospirales	187.413	1.02186	2.2486	0.454443	0.64951	0.909948
ASV2	ASV2 (Bacteroides)	Bacteroides	Bacteroidaceae	Bacteroidota	Bacteroidia	Bacteroidales	2264.51	-0.772038	1.71614	-0.449869	0.652805	0.909948
ASV155	ASV155 (Roseburia)	Roseburia	Lachnospiraceae	Firmicutes	Clostridia	Lachnospirales	39.7761	-1.25642	2.79709	-0.449188	0.653296	0.909948
ASV424	ASV424 (Clostridia vadinBB60 group)	NA	NA	Firmicutes	Clostridia	Clostridia vadinBB60 group	3.7601	1.10257	2.53526	0.434893	0.66364	0.918886
ASV294	ASV294 (Family XIII UCG-001)	Family XIII UCG-001	Anaerovoracaceae	Firmicutes	Clostridia	Peptostreptococcales-Tissierellales	9.46722	-1.00862	2.37907	-0.423955	0.671598	0.924436
ASV57	ASV57 (Megamonas)	Megamonas	Selenomonadaceae	Firmicutes	Negativicutes	Veillonellales-Selenomonadales	0.141925	-1.27538	3.03196	-0.420645	0.674014	NA
ASV95	ASV95 ([Eubacterium] coprostanoligenes group)	NA	[Eubacterium] coprostanoligenes group	Firmicutes	Clostridia	Oscillospirales	0.141925	-1.27538	3.03196	-0.420645	0.674014	NA
ASV110	ASV110 (Oscillospiraceae)	NA	Oscillospiraceae	Firmicutes	Clostridia	Oscillospirales	81.0122	-0.533771	1.30365	-0.409445	0.682213	0.933555
ASV19	ASV19 (Bacteroides)	Bacteroides	Bacteroidaceae	Bacteroidota	Bacteroidia	Bacteroidales	269.11	1.03794	2.58973	0.400789	0.688575	0.936782
ASV249	ASV249 (Holdemania)	Holdemania	Erysipelotrichaceae	Firmicutes	Bacilli	Erysipelotrichales	16.5475	0.854284	2.25035	0.379622	0.704226	0.952537
ASV100	ASV100 (Lachnoclostridium)	Lachnoclostridium	Lachnospiraceae	Firmicutes	Clostridia	Lachnospirales	123.937	0.542716	1.4595	0.371851	0.710004	0.954832
ASV415	ASV415 (Tuzzerella)	Tuzzerella	Lachnospiraceae	Firmicutes	Clostridia	Lachnospirales	0.289616	1.12058	3.02775	0.370104	0.711305	NA
ASV119	ASV119 (UCG-002)	UCG-002	Oscillospiraceae	Firmicutes	Clostridia	Oscillospirales	25.5723	-0.775887	2.30092	-0.337208	0.73596	0.977087
ASV639	ASV639 (Porphyromonas)	Porphyromonas	Porphyromonadaceae	Bacteroidota	Bacteroidia	Bacteroidales	0.284947	-1.01555	3.02498	-0.33572	0.737082	NA
ASV108	ASV108 (Bilophila)	Bilophila	Desulfovibrionaceae	Desulfobacterota	Desulfovibrionia	Desulfovibrionales	101.834	-0.651196	1.94638	-0.334569	0.73795	0.977087
ASV131	ASV131 ([Eubacterium] eligens group)	[Eubacterium] eligens group	Lachnospiraceae	Firmicutes	Clostridia	Lachnospirales	76.3498	0.803903	2.41515	0.332859	0.739241	0.977087
ASV146	ASV146 (Lachnospiraceae)	NA	Lachnospiraceae	Firmicutes	Clostridia	Lachnospirales	41.3277	-0.549963	1.67903	-0.327547	0.743254	0.977087
ASV209	ASV209 (DTU089)	DTU089	Ruminococcaceae	Firmicutes	Clostridia	Oscillospirales	8.11663	0.705975	2.20066	0.320802	0.748361	0.978304
ASV255	ASV255 (Incertae Sedis)	Incertae Sedis	Ruminococcaceae	Firmicutes	Clostridia	Oscillospirales	13.4617	-0.771848	2.60264	-0.296564	0.7668	0.990901
ASV31	ASV31 (Bacteroides)	Bacteroides	Bacteroidaceae	Bacteroidota	Bacteroidia	Bacteroidales	610.163	0.488553	1.77189	0.275724	0.78276	0.990901
ASV213	ASV213 (Lachnoclostridium)	Lachnoclostridium	Lachnospiraceae	Firmicutes	Clostridia	Lachnospirales	23.1284	-0.67268	2.44595	-0.275018	0.783303	0.990901
ASV109	ASV109 (Coprococcus)	Coprococcus	Lachnospiraceae	Firmicutes	Clostridia	Lachnospirales	108.339	-0.491967	1.81191	-0.271519	0.785992	0.990901
ASV21	ASV21 (Faecalibacterium)	Faecalibacterium	Ruminococcaceae	Firmicutes	Clostridia	Oscillospirales	973.39	0.410486	1.54303	0.266026	0.790219	0.990901
ASV170	ASV170 (UCG-002)	UCG-002	Oscillospiraceae	Firmicutes	Clostridia	Oscillospirales	38.3971	-0.738123	2.81763	-0.261966	0.793347	0.990901
ASV68	ASV68 (Butyricicoccus)	Butyricicoccus	Butyricicoccaceae	Firmicutes	Clostridia	Oscillospirales	203.368	-0.309374	1.19328	-0.259263	0.795432	0.990901
ASV538	ASV538 (Desulfovibrionaceae)	NA	Desulfovibrionaceae	Desulfobacterota	Desulfovibrionia	Desulfovibrionales	1.03476	-0.757298	2.97068	-0.254925	0.798781	NA
ASV197	ASV197 (Lachnospiraceae)	NA	Lachnospiraceae	Firmicutes	Clostridia	Lachnospirales	21.1333	-0.558254	2.2494	-0.248179	0.803996	0.990901
ASV196	ASV196 ([Eubacterium] ventriosum group)	[Eubacterium] ventriosum group	Lachnospiraceae	Firmicutes	Clostridia	Lachnospirales	27.6265	-0.478616	1.96839	-0.243151	0.807888	0.990901
ASV215	ASV215 ([Clostridium] innocuum group)	[Clostridium] innocuum group	Erysipelotrichaceae	Firmicutes	Bacilli	Erysipelotrichales	11.9848	-0.492637	2.02725	-0.243008	0.807999	0.990901
ASV115	ASV115 ([Eubacterium] hallii group)	[Eubacterium] hallii group	Lachnospiraceae	Firmicutes	Clostridia	Lachnospirales	58.5932	-0.584603	2.41522	-0.242049	0.808742	0.990901
ASV72	ASV72 (Haemophilus)	Haemophilus	Pasteurellaceae	Proteobacteria	Gammaproteobacteria	Enterobacterales	70.925	0.345703	1.42877	0.241958	0.808812	0.990901
ASV251	ASV251 (Frisingicoccus)	Frisingicoccus	Lachnospiraceae	Firmicutes	Clostridia	Lachnospirales	5.31372	0.560748	2.38418	0.235195	0.814057	0.991324
ASV542	ASV542 (Christensenellaceae)	NA	Christensenellaceae	Firmicutes	Clostridia	Christensenellales	0.113152	0.700615	3.03258	0.23103	0.817292	NA
ASV345	ASV345 (Clostridia vadinBB60 group)	NA	NA	Firmicutes	Clostridia	Clostridia vadinBB60 group	7.34952	-0.554316	2.40386	-0.230594	0.81763	0.991324
ASV8	ASV8 (Faecalibacterium)	Faecalibacterium	Ruminococcaceae	Firmicutes	Clostridia	Oscillospirales	1925.38	0.237582	1.07424	0.221163	0.824965	0.994931
ASV198	ASV198 (Bacteroidales)	NA	NA	Bacteroidota	Bacteroidia	Bacteroidales	24.4552	0.611895	2.89319	0.211495	0.832501	0.994931
ASV85	ASV85 (Colidextribacter)	Colidextribacter	Oscillospiraceae	Firmicutes	Clostridia	Oscillospirales	15.84	-0.540178	2.59559	-0.208114	0.83514	0.994931
ASV101	ASV101 (Roseburia)	Roseburia	Lachnospiraceae	Firmicutes	Clostridia	Lachnospirales	97.3541	0.454619	2.2303	0.203837	0.838481	0.994931
ASV199	ASV199 (Intestinimonas)	Intestinimonas	Oscillospiraceae	Firmicutes	Clostridia	Oscillospirales	9.2916	0.53994	2.76927	0.194976	0.845412	0.994931
ASV351	ASV351 (Colidextribacter)	Colidextribacter	Oscillospiraceae	Firmicutes	Clostridia	Oscillospirales	5.98411	0.486874	2.5498	0.190946	0.848568	0.994931
ASV295	ASV295 (Lachnospiraceae FCS020 group)	Lachnospiraceae FCS020 group	Lachnospiraceae	Firmicutes	Clostridia	Lachnospirales	12.6925	0.490076	2.61029	0.187748	0.851074	0.994931
ASV65	ASV65 (UCG-002)	UCG-002	Oscillospiraceae	Firmicutes	Clostridia	Oscillospirales	230.989	-0.362643	1.98863	-0.182358	0.855302	0.994931
ASV103	ASV103 (Faecalibacterium)	Faecalibacterium	Ruminococcaceae	Firmicutes	Clostridia	Oscillospirales	129.782	-0.332443	2.12432	-0.156494	0.875644	0.994931
ASV70	ASV70 (Anaerostipes)	Anaerostipes	Lachnospiraceae	Firmicutes	Clostridia	Lachnospirales	157.871	0.260911	1.67811	0.155479	0.876444	0.994931
ASV58	ASV58 (Lachnospiraceae)	NA	Lachnospiraceae	Firmicutes	Clostridia	Lachnospirales	2.88681	-0.446185	2.91877	-0.152867	0.878503	0.994931
ASV206	ASV206 (UCG-005)	UCG-005	Oscillospiraceae	Firmicutes	Clostridia	Oscillospirales	32.2275	0.430124	2.85041	0.150899	0.880056	0.994931
ASV188	ASV188 (Oscillibacter)	Oscillibacter	Oscillospiraceae	Firmicutes	Clostridia	Oscillospirales	13.5396	0.263882	1.92848	0.136834	0.891162	0.994931
ASV7	ASV7 (Blautia)	Blautia	Lachnospiraceae	Firmicutes	Clostridia	Lachnospirales	1543.09	0.105637	0.778387	0.135713	0.892049	0.994931
ASV176	ASV176 (Butyricicoccus)	Butyricicoccus	Butyricicoccaceae	Firmicutes	Clostridia	Oscillospirales	26.1986	0.383441	2.89279	0.132551	0.894549	0.994931
ASV121	ASV121 (Lachnospiraceae UCG-004)	Lachnospiraceae UCG-004	Lachnospiraceae	Firmicutes	Clostridia	Lachnospirales	85.0049	0.294588	2.23482	0.131817	0.895129	0.994931
ASV73	ASV73 (Streptococcus)	Streptococcus	Streptococcaceae	Firmicutes	Bacilli	Lactobacillales	208.417	-0.143171	1.11088	-0.128881	0.897452	0.994931
ASV171	ASV171 (Subdoligranulum)	Subdoligranulum	Ruminococcaceae	Firmicutes	Clostridia	Oscillospirales	47.455	-0.338978	2.89116	-0.117246	0.906665	0.994931
ASV182	ASV182 (UCG-003)	UCG-003	Oscillospiraceae	Firmicutes	Clostridia	Oscillospirales	23.0155	0.255676	2.26749	0.112757	0.910223	0.994931
ASV301	ASV301 (Monoglobus)	Monoglobus	Monoglobaceae	Firmicutes	Clostridia	Monoglobales	4.4647	0.274097	2.5687	0.106707	0.915022	0.994931
ASV10	ASV10 (Agathobacter)	Agathobacter	Lachnospiraceae	Firmicutes	Clostridia	Lachnospirales	1463.64	0.174839	1.68249	0.103917	0.917235	0.994931
ASV357	ASV357 (GCA-900066575)	GCA-900066575	Lachnospiraceae	Firmicutes	Clostridia	Lachnospirales	6.18413	0.286025	2.78034	0.102874	0.918063	0.994931
ASV63	ASV63 (Parasutterella)	Parasutterella	Sutterellaceae	Proteobacteria	Gammaproteobacteria	Burkholderiales	304.615	0.179859	1.91163	0.0940866	0.92504	0.994931
ASV13	ASV13 (Anaerostipes)	Anaerostipes	Lachnospiraceae	Firmicutes	Clostridia	Lachnospirales	715.11	-0.101306	1.09236	-0.0927405	0.92611	0.994931
ASV721	ASV721 (Ezakiella)	Ezakiella	Family XI	Firmicutes	Clostridia	Peptostreptococcales-Tissierellales	0.229453	-0.28053	3.03203	-0.0925221	0.926283	NA
ASV236	ASV236 (UCG-005)	UCG-005	Oscillospiraceae	Firmicutes	Clostridia	Oscillospirales	14.4185	0.229467	2.60649	0.0880368	0.929847	0.994931
ASV117	ASV117 (Lachnoclostridium)	Lachnoclostridium	Lachnospiraceae	Firmicutes	Clostridia	Lachnospirales	79.6939	0.1378	1.69802	0.0811531	0.93532	0.994931
ASV289	ASV289 (Unknown)	NA	NA	Firmicutes	Clostridia	NA	6.36359	-0.192098	2.37022	-0.0810463	0.935405	0.994931
ASV291	ASV291 (UCG-009)	UCG-009	Butyricicoccaceae	Firmicutes	Clostridia	Oscillospirales	1.16865	0.222019	2.95965	0.0750152	0.940203	NA
ASV372	ASV372 (Blautia)	Blautia	Lachnospiraceae	Firmicutes	Clostridia	Lachnospirales	0.976792	-0.213624	2.97094	-0.0719045	0.942678	NA
ASV37	ASV37 (Blautia)	Blautia	Lachnospiraceae	Firmicutes	Clostridia	Lachnospirales	485.751	-0.0988919	1.42015	-0.0696347	0.944484	0.995667
ASV112	ASV112 (NK4A214 group)	NK4A214 group	Oscillospiraceae	Firmicutes	Clostridia	Oscillospirales	97.7548	-0.127912	1.87536	-0.0682065	0.945621	0.995667
ASV655	ASV655 (Negativibacillus)	Negativibacillus	Ruminococcaceae	Firmicutes	Clostridia	Oscillospirales	0.512788	-0.198843	3.02101	-0.0658202	0.947521	NA
ASV312	ASV312 (Family XIII AD3011 group)	Family XIII AD3011 group	Anaerovoracaceae	Firmicutes	Clostridia	Peptostreptococcales-Tissierellales	9.7182	0.128718	2.2374	0.0575301	0.954123	0.995667
ASV256	ASV256 (Ruminococcaceae)	NA	Ruminococcaceae	Firmicutes	Clostridia	Oscillospirales	12.3562	-0.145386	2.59435	-0.0560395	0.95531	0.995667
ASV579	ASV579 (Porphyromonas)	Porphyromonas	Porphyromonadaceae	Bacteroidota	Bacteroidia	Bacteroidales	0.737995	0.142055	2.99204	0.0474778	0.962132	NA
ASV30	ASV30 (Bacteroides)	Bacteroides	Bacteroidaceae	Bacteroidota	Bacteroidia	Bacteroidales	125.365	0.0808989	2.09145	0.0386808	0.969145	0.995667
ASV12	ASV12 (Fusicatenibacter)	Fusicatenibacter	Lachnospiraceae	Firmicutes	Clostridia	Lachnospirales	1069.19	-0.0294617	0.829627	-0.035512	0.971671	0.995667
ASV586	ASV586 (Alloprevotella)	Alloprevotella	Prevotellaceae	Bacteroidota	Bacteroidia	Bacteroidales	0.650897	-0.0787427	2.99988	-0.0262486	0.979059	NA
ASV361	ASV361 (Intestinimonas)	Intestinimonas	Oscillospiraceae	Firmicutes	Clostridia	Oscillospirales	0.928336	-0.0768878	2.97429	-0.0258508	0.979376	NA
ASV567	ASV567 (Anaerofilum)	Anaerofilum	Ruminococcaceae	Firmicutes	Clostridia	Oscillospirales	0.608829	0.0644318	3.00442	0.0214457	0.98289	NA
ASV352	ASV352 (Family XIII AD3011 group)	Family XIII AD3011 group	Anaerovoracaceae	Firmicutes	Clostridia	Peptostreptococcales-Tissierellales	6.05165	0.0517365	2.77255	0.0186602	0.985112	0.995667
ASV35	ASV35 (Agathobacter)	Agathobacter	Lachnospiraceae	Firmicutes	Clostridia	Lachnospirales	648.158	-0.0332852	2.00131	-0.0166317	0.98673	0.995667
ASV396	ASV396 (Ruminococcaceae)	NA	Ruminococcaceae	Firmicutes	Clostridia	Oscillospirales	5.70109	0.0305456	2.7937	0.0109337	0.991276	0.995667
ASV48	ASV48 (Erysipelotrichaceae UCG-003)	Erysipelotrichaceae UCG-003	Erysipelatoclostridiaceae	Firmicutes	Bacilli	Erysipelotrichales	342.481	-0.0136606	1.37168	-0.009959	0.992054	0.995667
ASV299	ASV299 (Lachnospiraceae)	NA	Lachnospiraceae	Firmicutes	Clostridia	Lachnospirales	11.2773	-0.0282362	2.89697	-0.0097468	0.992223	0.995667
ASV105	ASV105 (Lachnospiraceae UCG-004)	Lachnospiraceae UCG-004	Lachnospiraceae	Firmicutes	Clostridia	Lachnospirales	122.498	-0.0130721	1.45249	-0.0089998	0.992819	0.995667
ASV83	ASV83 (Odoribacter)	Odoribacter	Marinifilaceae	Bacteroidota	Bacteroidia	Bacteroidales	148.489	0.0240572	2.88994	0.00832447	0.993358	0.995667
ASV77	ASV77 ([Eubacterium] eligens group)	[Eubacterium] eligens group	Lachnospiraceae	Firmicutes	Clostridia	Lachnospirales	184.962	0.0087061	1.6033	0.00543013	0.995667	0.995667
ASV114	ASV114 (Parabacteroides)	Parabacteroides	Tannerellaceae	Bacteroidota	Bacteroidia	Bacteroidales	0	0	0	0	1	NA
ASV126	ASV126 (UCG-002)	UCG-002	Oscillospiraceae	Firmicutes	Clostridia	Oscillospirales	0	0	0	0	1	NA
ASV151	ASV151 (Holdemanella)	Holdemanella	Erysipelotrichaceae	Firmicutes	Bacilli	Erysipelotrichales	0	0	0	0	1	NA
ASV162	ASV162 (Odoribacter)	Odoribacter	Marinifilaceae	Bacteroidota	Bacteroidia	Bacteroidales	0	0	0	0	1	NA
ASV18	ASV18 (Prevotella_9)	Prevotella_9	Prevotellaceae	Bacteroidota	Bacteroidia	Bacteroidales	0	0	0	0	1	NA
ASV191	ASV191 (Bacteroides)	Bacteroides	Bacteroidaceae	Bacteroidota	Bacteroidia	Bacteroidales	0	0	0	0	1	NA
ASV205	ASV205 (Merdibacter)	Merdibacter	Erysipelotrichaceae	Firmicutes	Bacilli	Erysipelotrichales	0	0	0	0	1	NA
ASV22	ASV22 (Prevotella_9)	Prevotella_9	Prevotellaceae	Bacteroidota	Bacteroidia	Bacteroidales	0	0	0	0	1	NA
ASV220	ASV220 (Bacteroides)	Bacteroides	Bacteroidaceae	Bacteroidota	Bacteroidia	Bacteroidales	0	0	0	0	1	NA
ASV221	ASV221 (Fusicatenibacter)	Fusicatenibacter	Lachnospiraceae	Firmicutes	Clostridia	Lachnospirales	0	0	0	0	1	NA
ASV224	ASV224 (Faecalibacterium)	Faecalibacterium	Ruminococcaceae	Firmicutes	Clostridia	Oscillospirales	0	0	0	0	1	NA
ASV226	ASV226 (Butyricicoccus)	Butyricicoccus	Butyricicoccaceae	Firmicutes	Clostridia	Oscillospirales	0	0	0	0	1	NA
ASV232	ASV232 (Lachnospiraceae UCG-004)	Lachnospiraceae UCG-004	Lachnospiraceae	Firmicutes	Clostridia	Lachnospirales	0	0	0	0	1	NA
ASV233	ASV233 (Bilophila)	Bilophila	Desulfovibrionaceae	Desulfobacterota	Desulfovibrionia	Desulfovibrionales	0	0	0	0	1	NA
ASV237	ASV237 (Anaerostipes)	Anaerostipes	Lachnospiraceae	Firmicutes	Clostridia	Lachnospirales	0	0	0	0	1	NA
ASV241	ASV241 (CAG-352)	CAG-352	Ruminococcaceae	Firmicutes	Clostridia	Oscillospirales	0	0	0	0	1	NA
ASV242	ASV242 ([Eubacterium] coprostanoligenes group)	NA	[Eubacterium] coprostanoligenes group	Firmicutes	Clostridia	Oscillospirales	0	0	0	0	1	NA
ASV245	ASV245 (Lachnoclostridium)	Lachnoclostridium	Lachnospiraceae	Firmicutes	Clostridia	Lachnospirales	0	0	0	0	1	NA
ASV248	ASV248 (Subdoligranulum)	Subdoligranulum	Ruminococcaceae	Firmicutes	Clostridia	Oscillospirales	0	0	0	0	1	NA
ASV26	ASV26 (Prevotella_9)	Prevotella_9	Prevotellaceae	Bacteroidota	Bacteroidia	Bacteroidales	0	0	0	0	1	NA
ASV264	ASV264 (Coprococcus)	Coprococcus	Lachnospiraceae	Firmicutes	Clostridia	Lachnospirales	0	0	0	0	1	NA
ASV272	ASV272 (Alistipes)	Alistipes	Rikenellaceae	Bacteroidota	Bacteroidia	Bacteroidales	0	0	0	0	1	NA
ASV278	ASV278 ([Eubacterium] hallii group)	[Eubacterium] hallii group	Lachnospiraceae	Firmicutes	Clostridia	Lachnospirales	0	0	0	0	1	NA
ASV279	ASV279 (Butyricicoccus)	Butyricicoccus	Butyricicoccaceae	Firmicutes	Clostridia	Oscillospirales	0	0	0	0	1	NA
ASV287	ASV287 (Roseburia)	Roseburia	Lachnospiraceae	Firmicutes	Clostridia	Lachnospirales	0	0	0	0	1	NA
ASV296	ASV296 (Agathobacter)	Agathobacter	Lachnospiraceae	Firmicutes	Clostridia	Lachnospirales	0	0	0	0	1	NA
ASV309	ASV309 (Lachnoclostridium)	Lachnoclostridium	Lachnospiraceae	Firmicutes	Clostridia	Lachnospirales	0	0	0	0	1	NA
ASV314	ASV314 (Coriobacteriales Incertae Sedis)	NA	Coriobacteriales Incertae Sedis	Actinobacteriota	Coriobacteriia	Coriobacteriales	0	0	0	0	1	NA
ASV315	ASV315 (Bacteroides)	Bacteroides	Bacteroidaceae	Bacteroidota	Bacteroidia	Bacteroidales	0	0	0	0	1	NA
ASV32	ASV32 (Bacteroides)	Bacteroides	Bacteroidaceae	Bacteroidota	Bacteroidia	Bacteroidales	0	0	0	0	1	NA
ASV334	ASV334 (Anaerostipes)	Anaerostipes	Lachnospiraceae	Firmicutes	Clostridia	Lachnospirales	0	0	0	0	1	NA
ASV342	ASV342 (Lachnospiraceae)	NA	Lachnospiraceae	Firmicutes	Clostridia	Lachnospirales	0	0	0	0	1	NA
ASV353	ASV353 (Mannheimia)	Mannheimia	Pasteurellaceae	Proteobacteria	Gammaproteobacteria	Enterobacterales	0	0	0	0	1	NA
ASV358	ASV358 (Lachnospira)	Lachnospira	Lachnospiraceae	Firmicutes	Clostridia	Lachnospirales	0	0	0	0	1	NA
ASV386	ASV386 (Defluviitaleaceae UCG-011)	Defluviitaleaceae UCG-011	Defluviitaleaceae	Firmicutes	Clostridia	Lachnospirales	0	0	0	0	1	NA
ASV392	ASV392 ([Eubacterium] brachy group)	[Eubacterium] brachy group	Anaerovoracaceae	Firmicutes	Clostridia	Peptostreptococcales-Tissierellales	0	0	0	0	1	NA
ASV41	ASV41 (Klebsiella)	Klebsiella	Enterobacteriaceae	Proteobacteria	Gammaproteobacteria	Enterobacterales	0	0	0	0	1	NA
ASV430	ASV430 ([Eubacterium] xylanophilum group)	[Eubacterium] xylanophilum group	Lachnospiraceae	Firmicutes	Clostridia	Lachnospirales	0	0	0	0	1	NA
ASV44	ASV44 (Prevotella_9)	Prevotella_9	Prevotellaceae	Bacteroidota	Bacteroidia	Bacteroidales	0	0	0	0	1	NA
ASV470	ASV470 (Lachnospiraceae)	NA	Lachnospiraceae	Firmicutes	Clostridia	Lachnospirales	0	0	0	0	1	NA
ASV474	ASV474 (Flavonifractor)	Flavonifractor	Oscillospiraceae	Firmicutes	Clostridia	Oscillospirales	0	0	0	0	1	NA
ASV476	ASV476 (Angelakisella)	Angelakisella	Ruminococcaceae	Firmicutes	Clostridia	Oscillospirales	0	0	0	0	1	NA
ASV487	ASV487 (UCG-005)	UCG-005	Oscillospiraceae	Firmicutes	Clostridia	Oscillospirales	0	0	0	0	1	NA
ASV490	ASV490 (Desulfovibrio)	Desulfovibrio	Desulfovibrionaceae	Desulfobacterota	Desulfovibrionia	Desulfovibrionales	0	0	0	0	1	NA
ASV64	ASV64 (Bacteroides)	Bacteroides	Bacteroidaceae	Bacteroidota	Bacteroidia	Bacteroidales	0	0	0	0	1	NA
ASV91	ASV91 (Bacteroides)	Bacteroides	Bacteroidaceae	Bacteroidota	Bacteroidia	Bacteroidales	0	0	0	0	1	NA
ASV64	ASV64 (Bacteroides)	Bacteroides	Bacteroidaceae	Bacteroidota	Bacteroidia	Bacteroidales	0	0	0	0	1	NA
ASV91	ASV91 (Bacteroides)	Bacteroides	Bacteroidaceae	Bacteroidota	Bacteroidia	Bacteroidales	0	0	0	0	1	NA
