# Supplementary material for: Functional Shifts in Gut Microbiota and Associated Metabolites Suggest Gut–Brain Axis Dysregulation in Pediatric Autoimmune Neuropsychiatric Disorders Associated with Streptococcal Infections (PANDAS)
Source: Microorganisms. 2026 May 2;14(5):1036. doi: 10.3390/microorganisms14051036 (PMC13209760; doi:10.3390/microorganisms14051036)
Supplement: Supplementary file 1 [file microorganisms-14-01036-s001.zip › Supplemental File 2.xlsx]

## Sheet: description
Section	Item	Description
DATA SOURCE	Study	Twin pairs discordant for PANDAS diagnosis
DATA SOURCE	Design	Paired analysis comparing PANDAS-affected twin to healthy co-twin
DATA SOURCE	Sample type	Fecal samples
DATA SOURCE	Method	16S rRNA gene amplicon sequencing (V4 region)
DATA SOURCE	Pipeline	DADA2 (latest version) in R v4.3
DATA SOURCE	Taxonomy	SILVA reference database (latest version)
STUDY DESIGN	Advantage	Controls for host genetics and shared early environment
STUDY DESIGN	Comparison	Within-pair comparison (PANDAS twin vs. healthy co-twin)
STUDY DESIGN	Interpretation	Differences more likely attributable to disease state
FILTERING	Zero count removal	ASVs with total counts = 0 removed
FILTERING	Prevalence filter	ASVs present in ≥2 samples retained
STATISTICAL ANALYSIS	Software	DESeq2 v1.38
STATISTICAL ANALYSIS	Design formula	~ twin_pair + diagnosis (paired design)
STATISTICAL ANALYSIS	Test	Wald test
STATISTICAL ANALYSIS	Dispersion fitting	Local (fitType = "local"), robust for small samples
STATISTICAL ANALYSIS	Size factors	poscounts method for sparse microbiome data
STATISTICAL ANALYSIS	Contrast	PANDAS vs CNTL (CNTL as reference)
STATISTICAL ANALYSIS	Multiple testing	Benjamini-Hochberg FDR correction
STATISTICAL ANALYSIS	Significance criteria	padj < 0.05 AND |log₂ fold change| > 1
COLUMN	ASV_ID	Amplicon Sequence Variant identifier
COLUMN	ASV_Label	Descriptive label combining ASV_ID and genus assignment
COLUMN	Genus	Genus-level taxonomic classification
COLUMN	Family	Family-level taxonomic classification
COLUMN	log2FoldChange	Effect size: log₂(PANDAS twin / Healthy co-twin)
COLUMN		Positive values: higher in PANDAS-affected twin
COLUMN		Negative values: higher in healthy co-twin (depleted in PANDAS)
COLUMN	pvalue	Uncorrected p-value from Wald test
COLUMN	padj	FDR-adjusted p-value (Benjamini-Hochberg)
RESULTS	Total ASVs in file	34 (nominally significant, p < 0.05)
RESULTS	Higher in PANDAS twin	10
RESULTS	Higher in healthy co-twin	24
RESULTS	padj < 0.05	28
RESULTS	Dual criteria (padj<0.05 AND |log2FC|>1)	27
RESULTS	Depleted in PANDAS twin	21
RESULTS	Enriched in PANDAS twin	6
FAMILY DISTRIBUTION	Lachnospiraceae	14 ASVs (41%)
FAMILY DISTRIBUTION	Bacteroidaceae	5 ASVs (15%)
FAMILY DISTRIBUTION	Ruminococcaceae	5 ASVs (15%)
FAMILY DISTRIBUTION	Bifidobacteriaceae	2 ASVs (6%)
FAMILY DISTRIBUTION	Other families	8 ASVs (23%)
TOP DEPLETED IN PANDAS	ASV30	Akkermansia (log2FC=-12.5, padj=0.0002)
TOP DEPLETED IN PANDAS	ASV23	Bacteroides (log2FC=-12.5, padj=0.0002)
TOP DEPLETED IN PANDAS	ASV17	Agathobacter (log2FC=-12.2, padj=0.001)
TOP DEPLETED IN PANDAS	ASV25	Subdoligranulum (log2FC=-11.6, padj=0.001)
TOP DEPLETED IN PANDAS	ASV13	Ruminococcus (log2FC=-10.7, padj=0.003)
TOP DEPLETED IN PANDAS	ASV22	Faecalibacterium (log2FC=-9.0, padj=0.008)
TOP DEPLETED IN PANDAS	ASV54	Butyricicoccus (log2FC=-7.9, padj=0.033)
TOP ENRICHED IN PANDAS	ASV46	Escherichia-Shigella (log2FC=+10.9, padj=0.009)
TOP ENRICHED IN PANDAS	ASV15	Roseburia (log2FC=+10.5, padj=0.003)
TOP ENRICHED IN PANDAS	ASV18	[Ruminococcus] gnavus group (log2FC=+7.8, padj=0.016)
TOP ENRICHED IN PANDAS	ASV79	Bifidobacterium (log2FC=+8.7, padj=0.042)
TOP ENRICHED IN PANDAS	ASV2	Blautia (log2FC=+2.5, padj=0.035)
INTERPRETATION	log2FC sign	Negative = depleted in PANDAS twin; Positive = enriched in PANDAS twin
INTERPRETATION	Reference group	Healthy co-twin (CNTL) is the reference/denominator
INTERPRETATION	Paired design	Twin pair included as blocking factor to control for genetic/environmental confounding
INTERPRETATION	Brackets	Names in brackets (e.g., [Ruminococcus]) indicate provisional taxonomic assignments
SOFTWARE	R	4.3
SOFTWARE	phyloseq	1.42
SOFTWARE	vegan	2.6
SOFTWARE	DESeq2	1.38
SOFTWARE	microbiome	1.2
SOFTWARE	ggplot2	3.4

## Sheet: asv_differential_abundance
ASV_ID	ASV_Label	Genus	Family	log2FoldChange	pvalue	padj
ASV5	ASV5 (Alistipes)	Alistipes	Rikenellaceae	-13.6816	0.000440574	0.00528689
ASV30	ASV30 (Akkermansia)	Akkermansia	Akkermansiaceae	-12.5358	4.90696e-06	0.000235534
ASV23	ASV23 (Bacteroides)	Bacteroides	Bacteroidaceae	-12.5258	4.4801e-06	0.000235534
ASV17	ASV17 (Agathobacter)	Agathobacter	Lachnospiraceae	-12.1585	3.88033e-05	0.00110278
ASV25	ASV25 (Subdoligranulum)	Subdoligranulum	Ruminococcaceae	-11.592	4.59491e-05	0.00110278
ASV38	ASV38 (Agathobacter)	Agathobacter	Lachnospiraceae	-11.5348	0.000698074	0.00744612
ASV39	ASV39 (Bacteroides)	Bacteroides	Bacteroidaceae	-10.7809	0.00100707	0.00805656
ASV13	ASV13 (Ruminococcus)	Ruminococcus	Ruminococcaceae	-10.6996	0.000151617	0.00285844
ASV67	ASV67 (Blautia)	Blautia	Lachnospiraceae	-10.5964	0.000378191	0.00518662
ASV44	ASV44 (Lachnospira)	Lachnospira	Lachnospiraceae	-10.4053	0.00157714	0.0108147
ASV49	ASV49 (Ruminococcus)	Ruminococcus	Ruminococcaceae	-10.3166	0.0020201	0.0121206
ASV76	ASV76 ([Ruminococcus] torques group)	[Ruminococcus] torques group	Lachnospiraceae	-9.93677	0.000872698	0.00761628
ASV53	ASV53 (Bifidobacterium)	Bifidobacterium	Bifidobacteriaceae	-9.44214	0.00468053	0.0241301
ASV68	ASV68 (Lachnospiraceae NK4A136 group)	Lachnospiraceae NK4A136 group	Lachnospiraceae	-9.35243	0.00571609	0.0261307
ASV22	ASV22 (Faecalibacterium)	Faecalibacterium	Ruminococcaceae	-9.03045	0.000867004	0.00761628
ASV34	ASV34 (Dialister)	Dialister	Veillonellaceae	-8.38279	0.0018595	0.0119008
ASV83	ASV83 ([Eubacterium] eligens group)	[Eubacterium] eligens group	Lachnospiraceae	-8.1544	0.00491772	0.0241301
ASV54	ASV54 (Butyricicoccus)	Butyricicoccus	Butyricicoccaceae	-7.88768	0.00751161	0.0327779
ASV101	ASV101 (Intestinimonas)	Intestinimonas	Oscillospiraceae	-7.73282	0.0112979	0.0417152
ASV65	ASV65 (Lachnospiraceae UCG-004)	Lachnospiraceae UCG-004	Lachnospiraceae	-7.40147	0.0143861	0.0499864
ASV16	ASV16 (Barnesiella)	Barnesiella	Barnesiellaceae	-6.84928	0.0251879	0.0780012
ASV10	ASV10 (Bacteroides)	Bacteroides	Bacteroidaceae	-6.80379	0.00502711	0.0241301
ASV29	ASV29 (Bacteroides)	Bacteroides	Bacteroidaceae	-6.52779	0.017913	0.0573218
ASV9	ASV9 (Faecalibacterium)	Faecalibacterium	Ruminococcaceae	-4.55589	0.0327751	0.0953457
ASV1	ASV1 (Bacteroides)	Bacteroides	Bacteroidaceae	0.282986	0.0145794	0.0499864
ASV2	ASV2 (Blautia)	Blautia	Lachnospiraceae	2.51159	0.00836464	0.0349133
ASV28	ASV28 (Streptococcus)	Streptococcus	Streptococcaceae	5.28725	0.0432575	0.122139
ASV84	ASV84 (Anaerostipes)	Anaerostipes	Lachnospiraceae	7.68973	0.0271439	0.0814316
ASV18	ASV18 ([Ruminococcus] gnavus group)	[Ruminococcus] gnavus group	Lachnospiraceae	7.77889	0.00276235	0.0155992
ASV66	ASV66 (Blautia)	Blautia	Lachnospiraceae	8.05569	0.0162402	0.0537605
ASV79	ASV79 (Bifidobacterium)	Bifidobacterium	Bifidobacteriaceae	8.68499	0.0110425	0.0417152
ASV110	ASV110 (Hungatella)	Hungatella	Lachnospiraceae	9.03565	0.0110561	0.0417152
ASV15	ASV15 (Roseburia)	Roseburia	Lachnospiraceae	10.5174	0.000178652	0.00285844
ASV46	ASV46 (Escherichia-Shigella)	Escherichia-Shigella	Enterobacteriaceae	10.9059	0.00118567	0.00875569
