# Supplementary material for: Functional Shifts in Gut Microbiota and Associated Metabolites Suggest Gut–Brain Axis Dysregulation in Pediatric Autoimmune Neuropsychiatric Disorders Associated with Streptococcal Infections (PANDAS)
Source: Microorganisms. 2026 May 2;14(5):1036. doi: 10.3390/microorganisms14051036 (PMC13209760; doi:10.3390/microorganisms14051036)
Supplement: Supplementary file 1 [file microorganisms-14-01036-s001.zip › Supplemental File 3.xlsx]

## Sheet: description
Description: Combined results from presence/absence (Fisher's exact test) and abundance (Wilcoxon rank-sum test) analyses comparing gut microbiome species between PANDAS patients (n=6) and healthy controls (n=7). Taxonomic profiling was performed using MetaPhlAn 4 with the CHOCOPhlAn SGB database.
Column	Data Type	Description
species	Character	Species name from MetaPhlAn 4 taxonomic classification
pandas_present	Integer	Number of PANDAS samples in which species was detected (range: 0–6)
pandas_total	Integer	Total number of PANDAS samples (6)
ctrl_present	Integer	Number of CTRL samples in which species was detected (range: 0–7)
ctrl_total	Integer	Total number of CTRL samples (7)
pandas_prevalence	Numeric	Proportion of PANDAS samples with species detected (pandas_present / pandas_total)
ctrl_prevalence	Numeric	Proportion of CTRL samples with species detected (ctrl_present / ctrl_total)
prevalence_diff	Numeric	Difference in prevalence (pandas_prevalence − ctrl_prevalence); positive values indicate higher prevalence in PANDAS
fisher_pval	Numeric	P-value from Fisher's exact test comparing presence/absence between groups
odds_ratio	Numeric	Odds ratio from Fisher's exact test; Inf = species present only in PANDAS; 0 = species present only in CTRL
direction	Character	Categorical classification: "Lost_in_PANDAS" (present in CTRL only), "Gained_in_PANDAS" (present in PANDAS only), "More_prevalent_CTRL", "More_prevalent_PANDAS", or "Equal_prevalence"
pandas_mean_all	Numeric	Mean relative abundance (%) across all PANDAS samples (including zeros)
ctrl_mean_all	Numeric	Mean relative abundance (%) across all CTRL samples (including zeros)
pandas_mean_when_present	Numeric	Mean relative abundance (%) in PANDAS samples where species was detected; NA if species absent in all PANDAS samples
ctrl_mean_when_present	Numeric	Mean relative abundance (%) in CTRL samples where species was detected; NA if species absent in all CTRL samples
fisher_qval	Numeric	Benjamini-Hochberg FDR-adjusted p-value for Fisher's exact test
neg_log10_pval	Numeric	Negative log₁₀-transformed Fisher's exact test p-value (for visualization)
log2FC	Numeric	Log₂ fold change of mean abundance [log₂(PANDAS/CTRL)]; positive = higher in PANDAS; NA for species absent in one group
wilcox_pval	Numeric	P-value from Wilcoxon rank-sum test comparing abundances; NA for species absent in one or both groups
wilcox_qval	Numeric	Benjamini-Hochberg FDR-adjusted p-value for Wilcoxon test; NA for species not tested
overall_sig	Character	Summary classification: "Lost in PANDAS", "Gained in PANDAS", "Increased in PANDAS (p<0.05)", "Decreased in PANDAS (p<0.05)", "Increased in PANDAS (p<0.1)", "Decreased in PANDAS (p<0.1)", or "Not significant"
Special Values:
NA: Not applicable (test not performed due to species absence in one or both groups)
Inf: Infinite odds ratio (species detected only in PANDAS, denominator = 0)
0: Zero odds ratio (species detected only in CTRL)
Statistical Notes:
Fisher's exact test was used for presence/absence comparisons (all species)
Wilcoxon rank-sum test was used for abundance comparisons (species present in both groups only)
FDR correction was applied using the Benjamini-Hochberg method
Reference group: CTRL (healthy controls)

## Sheet: differential_species_abundance
species	pandas_present	pandas_total	ctrl_present	ctrl_total	pandas_prevalence	ctrl_prevalence	prevalence_diff	fisher_pval	odds_ratio	direction	pandas_mean_all	ctrl_mean_all	pandas_mean_when_present	ctrl_mean_when_present	fisher_qval	neg_log10_pval	log2FC	wilcox_pval	wilcox_qval	overall_sig
Bifidobacterium_adolescentis	0	6	6	7	0	0.857143	-0.857143	0.004662	0	Lost_in_PANDAS	0	1.703	NA	1.98683	0.989828	2.33143	NA	NA	NA	Lost in PANDAS
Ruminococcus_bromii	1	6	7	7	0.166667	1	-0.833333	0.004662	0	More_prevalent_CTRL	0.0722003	2.20294	0.433202	2.20294	0.989828	2.33143	-4.75068	0.00416285	0.662843	Decreased in PANDAS (p<0.05)
Alistipes_putredinis	2	6	7	7	0.333333	1	-0.666667	0.020979	0	More_prevalent_CTRL	1.54719	3.07536	4.64158	3.07536	0.989828	1.67821	-0.986492	0.168767	0.852744	Not significant
Clostridium_SGB4714	2	6	7	7	0.333333	1	-0.666667	0.020979	0	More_prevalent_CTRL	0.0224368	0.156096	0.0673105	0.156096	0.989828	1.67821	-2.35631	0.0356864	0.662843	Decreased in PANDAS (p<0.05)
GGB4552_SGB6276	0	6	5	7	0	0.714286	-0.714286	0.020979	0	Lost_in_PANDAS	0	0.297106	NA	0.415949	0.989828	1.67821	NA	NA	NA	Lost in PANDAS
Flintibacter_SGB15145	0	6	5	7	0	0.714286	-0.714286	0.020979	0	Lost_in_PANDAS	0	0.0581929	NA	0.08147	0.989828	1.67821	NA	NA	NA	Lost in PANDAS
GGB45432_SGB63101	0	6	5	7	0	0.714286	-0.714286	0.020979	0	Lost_in_PANDAS	0	0.0147856	NA	0.0206998	0.989828	1.67821	NA	NA	NA	Lost in PANDAS
Clostridium_SGB6173	0	6	5	7	0	0.714286	-0.714286	0.020979	0	Lost_in_PANDAS	0	0.163223	NA	0.228512	0.989828	1.67821	NA	NA	NA	Lost in PANDAS
Clostridium_SGB4750	0	6	5	7	0	0.714286	-0.714286	0.020979	0	Lost_in_PANDAS	0	0.0366429	NA	0.0513	0.989828	1.67821	NA	NA	NA	Lost in PANDAS
Blautia_luti	0	6	5	7	0	0.714286	-0.714286	0.020979	0	Lost_in_PANDAS	0	0.0860456	NA	0.120464	0.989828	1.67821	NA	NA	NA	Lost in PANDAS
GGB51491_SGB71859	0	6	5	7	0	0.714286	-0.714286	0.020979	0	Lost_in_PANDAS	0	0.004033	NA	0.0056462	0.989828	1.67821	NA	NA	NA	Lost in PANDAS
Romboutsia_timonensis	1	6	6	7	0.166667	0.857143	-0.690476	0.0291375	0.0506372	More_prevalent_CTRL	0.002518	0.151568	0.015108	0.176829	1	1.53555	-3.69006	0.0106345	0.662843	Decreased in PANDAS (p<0.05)
Clostridium_sp_AM49_4BH	1	6	6	7	0.166667	0.857143	-0.690476	0.0291375	0.0506372	More_prevalent_CTRL	0.0470992	0.185938	0.282595	0.216928	1	1.53555	-1.77886	0.071362	0.782353	Decreased in PANDAS (p<0.1)
Dialister_invisus	0	6	4	7	0	0.571429	-0.571429	0.0699301	0	Lost_in_PANDAS	0	0.149472	NA	0.261577	1	1.15534	NA	NA	NA	Lost in PANDAS
GGB9707_SGB15229	0	6	4	7	0	0.571429	-0.571429	0.0699301	0	Lost_in_PANDAS	0	0.039264	NA	0.068712	1	1.15534	NA	NA	NA	Lost in PANDAS
GGB51511_SGB105679	0	6	4	7	0	0.571429	-0.571429	0.0699301	0	Lost_in_PANDAS	0	0.00664914	NA	0.011636	1	1.15534	NA	NA	NA	Lost in PANDAS
Coprococcus_eutactus	0	6	4	7	0	0.571429	-0.571429	0.0699301	0	Lost_in_PANDAS	0	0.375233	NA	0.656658	1	1.15534	NA	NA	NA	Lost in PANDAS
Flintibacter_faecis	0	6	4	7	0	0.571429	-0.571429	0.0699301	0	Lost_in_PANDAS	0	0.0243199	NA	0.0425598	1	1.15534	NA	NA	NA	Lost in PANDAS
Wujia_chipingensis	0	6	4	7	0	0.571429	-0.571429	0.0699301	0	Lost_in_PANDAS	0	0.0652764	NA	0.114234	1	1.15534	NA	NA	NA	Lost in PANDAS
Bacteroides_ovatus	3	6	7	7	0.5	1	-0.5	0.0699301	0	More_prevalent_CTRL	0.924115	1.4907	1.84823	1.4907	1	1.15534	-0.683968	0.222081	0.882442	Not significant
Alistipes_onderdonkii	3	6	7	7	0.5	1	-0.5	0.0699301	0	More_prevalent_CTRL	0.511815	1.07808	1.02363	1.07808	1	1.15534	-1.06017	0.222081	0.882442	Not significant
Dysosmobacter_segnis	3	6	7	7	0.5	1	-0.5	0.0699301	0	More_prevalent_CTRL	0.164151	0.707913	0.328303	0.707913	1	1.15534	-2.04347	0.0372599	0.662843	Decreased in PANDAS (p<0.05)
Anaerobutyricum_hallii	3	6	7	7	0.5	1	-0.5	0.0699301	0	More_prevalent_CTRL	0.1347	0.796813	0.269399	0.796813	1	1.15534	-2.47917	0.0259771	0.662843	Decreased in PANDAS (p<0.05)
Sellimonas_intestinalis	5	6	2	7	0.833333	0.285714	0.547619	0.102564	9.83818	More_prevalent_PANDAS	0.170052	0.00595229	0.204062	0.020833	1	0.989005	3.49658	0.0354051	0.662843	Increased in PANDAS (p<0.05)
Eubacterium_ventriosum	1	6	5	7	0.166667	0.714286	-0.547619	0.102564	0.101645	More_prevalent_CTRL	0.0136365	0.0659656	0.081819	0.0923518	1	0.989005	-1.68433	0.10296	0.852744	Not significant
Blautia_intestinalis	1	6	5	7	0.166667	0.714286	-0.547619	0.102564	0.101645	More_prevalent_CTRL	0.00561417	0.100767	0.033685	0.141074	1	0.989005	-2.8266	0.0522248	0.662843	Decreased in PANDAS (p<0.1)
GGB13404_SGB14252	1	6	5	7	0.166667	0.714286	-0.547619	0.102564	0.101645	More_prevalent_CTRL	0.0004125	0.0492751	0.002475	0.0689852	1	0.989005	-2.50911	0.0360309	0.662843	Decreased in PANDAS (p<0.05)
Blautia_sp_OF03_15BH	1	6	5	7	0.166667	0.714286	-0.547619	0.102564	0.101645	More_prevalent_CTRL	0.00198667	0.0117006	0.01192	0.0163808	1	0.989005	-0.856303	0.0522248	0.662843	Decreased in PANDAS (p<0.1)
Clostridium_sp_AF27_2AA	1	6	5	7	0.166667	0.714286	-0.547619	0.102564	0.101645	More_prevalent_CTRL	0.0003825	0.0583986	0.002295	0.081758	1	0.989005	-2.71981	0.0522248	0.662843	Decreased in PANDAS (p<0.1)
Hungatella_hathewayi	4	6	1	7	0.666667	0.142857	0.52381	0.102564	9.47099	More_prevalent_PANDAS	0.132787	0.00454657	0.19918	0.031826	1	0.989005	3.29511	0.0417476	0.662843	Increased in PANDAS (p<0.05)
Streptococcus_thermophilus	4	6	1	7	0.666667	0.142857	0.52381	0.102564	9.47099	More_prevalent_PANDAS	0.0884325	0.00778586	0.132649	0.054501	1	0.989005	2.4684	0.0610483	0.720952	Increased in PANDAS (p<0.1)
Bifidobacterium_longum	2	6	6	7	0.333333	0.857143	-0.52381	0.102564	0.105586	More_prevalent_CTRL	1.44933	0.709102	4.348	0.827286	1	0.989005	1.02104	0.418957	0.989536	Not significant
Clostridium_sp_AF36_4	2	6	6	7	0.333333	0.857143	-0.52381	0.102564	0.105586	More_prevalent_CTRL	0.103786	0.270094	0.311358	0.31511	1	0.989005	-1.29959	0.162703	0.852744	Not significant
Collinsella_aerofaciens	2	6	6	7	0.333333	0.857143	-0.52381	0.102564	0.105586	More_prevalent_CTRL	0.0385983	0.947033	0.115795	1.10487	1	0.989005	-4.29959	0.0153212	0.662843	Decreased in PANDAS (p<0.05)
Coprococcus_comes	2	6	6	7	0.333333	0.857143	-0.52381	0.102564	0.105586	More_prevalent_CTRL	0.0456285	0.175176	0.136885	0.204372	1	0.989005	-1.735	0.0331061	0.662843	Decreased in PANDAS (p<0.05)
Blautia_glucerasea	2	6	6	7	0.333333	0.857143	-0.52381	0.102564	0.105586	More_prevalent_CTRL	0.021067	0.0227526	0.063201	0.0265447	1	0.989005	-0.0762252	0.339485	0.94598	Not significant
Faecalibacterium_butyricigenerans	2	6	6	7	0.333333	0.857143	-0.52381	0.102564	0.105586	More_prevalent_CTRL	0.067863	0.103703	0.203589	0.120987	1	0.989005	-0.546266	0.339485	0.94598	Not significant
Dorea_longicatena	4	6	7	7	0.666667	1	-0.333333	0.192308	0	More_prevalent_CTRL	0.201481	0.643975	0.302221	0.643975	1	0.716003	-1.62871	0.174143	0.852744	Not significant
Gallintestinimicrobium_propionicum	4	6	7	7	0.666667	1	-0.333333	0.192308	0	More_prevalent_CTRL	0.203691	0.404409	0.305537	0.404409	1	0.716003	-0.955526	0.352449	0.953827	Not significant
Enterocloster_hominis_ex_Hitch_et_al_2024	2	6	0	7	0.333333	0	0.333333	0.192308	Inf	Gained_in_PANDAS	0.0133517	0	0.040055	NA	1	0.716003	NA	NA	NA	Gained in PANDAS
Blautia_obeum	4	6	7	7	0.666667	1	-0.333333	0.192308	0	More_prevalent_CTRL	0.30582	0.378301	0.45873	0.378301	1	0.716003	-0.298073	0.519743	0.991009	Not significant
Blautia_faecis	4	6	7	7	0.666667	1	-0.333333	0.192308	0	More_prevalent_CTRL	0.136309	0.357974	0.204463	0.357974	1	0.716003	-1.33059	0.13308	0.852744	Not significant
Hominilimicola_fabiformis	4	6	7	7	0.666667	1	-0.333333	0.192308	0	More_prevalent_CTRL	0.10662	0.347217	0.15993	0.347217	1	0.716003	-1.61499	0.0266003	0.662843	Decreased in PANDAS (p<0.05)
GGB9699_SGB15216	4	6	7	7	0.666667	1	-0.333333	0.192308	0	More_prevalent_CTRL	0.0668277	0.146064	0.100241	0.146064	1	0.716003	-1.02244	0.0999454	0.852744	Decreased in PANDAS (p<0.1)
Gemmiger_formicilis	4	6	7	7	0.666667	1	-0.333333	0.192308	0	More_prevalent_CTRL	0.311521	1.04454	0.467282	1.04454	1	0.716003	-1.71362	0.0534551	0.662843	Decreased in PANDAS (p<0.1)
GGB9634_SGB15106	2	6	0	7	0.333333	0	0.333333	0.192308	Inf	Gained_in_PANDAS	0.740168	0	2.22051	NA	1	0.716003	NA	NA	NA	Gained in PANDAS
GGB9253_SGB14198	2	6	0	7	0.333333	0	0.333333	0.192308	Inf	Gained_in_PANDAS	0.0176383	0	0.052915	NA	1	0.716003	NA	NA	NA	Gained in PANDAS
Anaerostipes_caccae	2	6	0	7	0.333333	0	0.333333	0.192308	Inf	Gained_in_PANDAS	0.013329	0	0.039987	NA	1	0.716003	NA	NA	NA	Gained in PANDAS
GGB51647_SGB4348	0	6	3	7	0	0.428571	-0.428571	0.192308	0	Lost_in_PANDAS	0	2.25346	NA	5.25808	1	0.716003	NA	NA	NA	Lost in PANDAS
Butyribacter_intestini	0	6	3	7	0	0.428571	-0.428571	0.192308	0	Lost_in_PANDAS	0	0.223778	NA	0.522149	1	0.716003	NA	NA	NA	Lost in PANDAS
Blautia_sp_MCC283	0	6	3	7	0	0.428571	-0.428571	0.192308	0	Lost_in_PANDAS	0	0.188286	NA	0.439334	1	0.716003	NA	NA	NA	Lost in PANDAS
Acidaminococcus_intestini	0	6	3	7	0	0.428571	-0.428571	0.192308	0	Lost_in_PANDAS	0	0.26887	NA	0.627363	1	0.716003	NA	NA	NA	Lost in PANDAS
Veillonella_parvula	0	6	3	7	0	0.428571	-0.428571	0.192308	0	Lost_in_PANDAS	0	0.0116347	NA	0.0271477	1	0.716003	NA	NA	NA	Lost in PANDAS
Bacteroides_finegoldii	0	6	3	7	0	0.428571	-0.428571	0.192308	0	Lost_in_PANDAS	0	0.150784	NA	0.351828	1	0.716003	NA	NA	NA	Lost in PANDAS
Faecalibacillus_faecis	0	6	3	7	0	0.428571	-0.428571	0.192308	0	Lost_in_PANDAS	0	0.0764986	NA	0.178497	1	0.716003	NA	NA	NA	Lost in PANDAS
Eubacteriaceae_bacterium	0	6	3	7	0	0.428571	-0.428571	0.192308	0	Lost_in_PANDAS	0	0.00656914	NA	0.015328	1	0.716003	NA	NA	NA	Lost in PANDAS
GGB52130_SGB72868	0	6	3	7	0	0.428571	-0.428571	0.192308	0	Lost_in_PANDAS	0	0.003517	NA	0.00820633	1	0.716003	NA	NA	NA	Lost in PANDAS
Ruminococcus_callidus	0	6	3	7	0	0.428571	-0.428571	0.192308	0	Lost_in_PANDAS	0	0.289447	NA	0.675377	1	0.716003	NA	NA	NA	Lost in PANDAS
Bifidobacterium_pseudocatenulatum	0	6	3	7	0	0.428571	-0.428571	0.192308	0	Lost_in_PANDAS	0	0.386836	NA	0.902618	1	0.716003	NA	NA	NA	Lost in PANDAS
Clostridium_SGB6179	0	6	3	7	0	0.428571	-0.428571	0.192308	0	Lost_in_PANDAS	0	0.13184	NA	0.307626	1	0.716003	NA	NA	NA	Lost in PANDAS
GGB3363_SGB4448	0	6	3	7	0	0.428571	-0.428571	0.192308	0	Lost_in_PANDAS	0	0.146557	NA	0.341967	1	0.716003	NA	NA	NA	Lost in PANDAS
GGB9759_SGB15370	0	6	3	7	0	0.428571	-0.428571	0.192308	0	Lost_in_PANDAS	0	0.0278554	NA	0.064996	1	0.716003	NA	NA	NA	Lost in PANDAS
Enteroscipio_rubneri	0	6	3	7	0	0.428571	-0.428571	0.192308	0	Lost_in_PANDAS	0	0.0217811	NA	0.0508227	1	0.716003	NA	NA	NA	Lost in PANDAS
Veillonella_atypica	0	6	3	7	0	0.428571	-0.428571	0.192308	0	Lost_in_PANDAS	0	0.0197337	NA	0.0460453	1	0.716003	NA	NA	NA	Lost in PANDAS
GGB9627_SGB15081	0	6	3	7	0	0.428571	-0.428571	0.192308	0	Lost_in_PANDAS	0	0.0301316	NA	0.070307	1	0.716003	NA	NA	NA	Lost in PANDAS
GGB79097_SGB105802	0	6	3	7	0	0.428571	-0.428571	0.192308	0	Lost_in_PANDAS	0	0.00645286	NA	0.0150567	1	0.716003	NA	NA	NA	Lost in PANDAS
Guopingia_tenuis	0	6	3	7	0	0.428571	-0.428571	0.192308	0	Lost_in_PANDAS	0	0.00233914	NA	0.005458	1	0.716003	NA	NA	NA	Lost in PANDAS
GGB4456_SGB6141	0	6	3	7	0	0.428571	-0.428571	0.192308	0	Lost_in_PANDAS	0	0.0305489	NA	0.0712807	1	0.716003	NA	NA	NA	Lost in PANDAS
Clostridiaceae_unclassified_SGB4771	0	6	3	7	0	0.428571	-0.428571	0.192308	0	Lost_in_PANDAS	0	0.00168257	NA	0.003926	1	0.716003	NA	NA	NA	Lost in PANDAS
Veillonella_nakazawae	0	6	3	7	0	0.428571	-0.428571	0.192308	0	Lost_in_PANDAS	0	0.0189736	NA	0.0442717	1	0.716003	NA	NA	NA	Lost in PANDAS
GGB51959_SGB72479	0	6	3	7	0	0.428571	-0.428571	0.192308	0	Lost_in_PANDAS	0	0.000728	NA	0.00169867	1	0.716003	NA	NA	NA	Lost in PANDAS
Eubacterium_album	0	6	3	7	0	0.428571	-0.428571	0.192308	0	Lost_in_PANDAS	0	0.0193191	NA	0.045078	1	0.716003	NA	NA	NA	Lost in PANDAS
Thomasclavelia_ramosa	3	6	1	7	0.5	0.142857	0.357143	0.265734	5.16556	More_prevalent_PANDAS	0.196617	0.00842957	0.393233	0.059007	1	0.575552	3.48686	0.190658	0.852744	Not significant
Clostridiaceae_bacterium_Marseille_Q3526	3	6	1	7	0.5	0.142857	0.357143	0.265734	5.16556	More_prevalent_PANDAS	0.176054	0.001172	0.352107	0.008204	1	0.575552	4.05776	0.190658	0.852744	Not significant
Clostridium_symbiosum	3	6	1	7	0.5	0.142857	0.357143	0.265734	5.16556	More_prevalent_PANDAS	0.008523	0.00149357	0.017046	0.010455	1	0.575552	0.688491	0.256731	0.882442	Not significant
Streptococcus_salivarius	3	6	6	7	0.5	0.857143	-0.357143	0.265734	0.19359	More_prevalent_CTRL	0.00394517	0.146142	0.00789033	0.170499	1	0.575552	-3.48502	0.042555	0.662843	Decreased in PANDAS (p<0.05)
Coprobacillus_cateniformis	3	6	1	7	0.5	0.142857	0.357143	0.265734	5.16556	More_prevalent_PANDAS	0.0399195	0.00896629	0.079839	0.062764	1	0.575552	1.39617	0.256731	0.882442	Not significant
Ruminococcus_bicirculans_ex_Wegman_et_al_2014	3	6	6	7	0.5	0.857143	-0.357143	0.265734	0.19359	More_prevalent_CTRL	1.18092	2.52699	2.36184	2.94816	1	0.575552	-1.09104	0.147447	0.852744	Not significant
Faecalibacterium_SGB15346	3	6	6	7	0.5	0.857143	-0.357143	0.265734	0.19359	More_prevalent_CTRL	0.109513	0.388557	0.219026	0.453316	1	0.575552	-1.73762	0.111055	0.852744	Not significant
Adlercreutzia_equolifaciens	3	6	6	7	0.5	0.857143	-0.357143	0.265734	0.19359	More_prevalent_CTRL	0.0182398	0.124976	0.0364797	0.145805	1	0.575552	-2.25689	0.042555	0.662843	Decreased in PANDAS (p<0.05)
Blautia_massiliensis_ex_Durand_et_al_2017	3	6	6	7	0.5	0.857143	-0.357143	0.265734	0.19359	More_prevalent_CTRL	0.164444	0.603105	0.328887	0.703623	1	0.575552	-1.81337	0.111055	0.852744	Not significant
Mediterraneibacter_faecis	3	6	6	7	0.5	0.857143	-0.357143	0.265734	0.19359	More_prevalent_CTRL	0.248298	0.54359	0.496595	0.634189	1	0.575552	-1.09978	0.19232	0.852744	Not significant
Jutongia_hominis	3	6	1	7	0.5	0.142857	0.357143	0.265734	5.16556	More_prevalent_PANDAS	0.0935343	0.0108099	0.187069	0.075669	1	0.575552	2.31477	0.190658	0.852744	Not significant
Lachnospiraceae_bacterium_OM14_6A	3	6	6	7	0.5	0.857143	-0.357143	0.265734	0.19359	More_prevalent_CTRL	0.489385	0.187234	0.97877	0.218439	1	0.575552	1.34025	0.884821	0.991009	Not significant
Mediterraneibacter_gnavus	5	6	3	7	0.833333	0.428571	0.404762	0.265734	5.69965	More_prevalent_PANDAS	0.598098	0.00677143	0.717718	0.0158	1	0.575552	5.18023	0.0472734	0.662843	Increased in PANDAS (p<0.05)
Enterocloster_bolteae	5	6	3	7	0.833333	0.428571	0.404762	0.265734	5.69965	More_prevalent_PANDAS	0.0558327	0.00733257	0.0669992	0.0171093	1	0.575552	1.92532	0.270403	0.894133	Not significant
GGB9758_SGB15368	1	6	4	7	0.166667	0.571429	-0.404762	0.265734	0.175449	More_prevalent_CTRL	0.00709233	0.499607	0.042554	0.874313	1	0.575552	-4.89796	0.103351	0.852744	Not significant
Intestinimonas_butyriciproducens	1	6	4	7	0.166667	0.571429	-0.404762	0.265734	0.175449	More_prevalent_CTRL	0.00233117	0.0137986	0.013987	0.0241475	1	0.575552	-0.948566	0.192555	0.852744	Not significant
GGB9730_SGB15291	1	6	4	7	0.166667	0.571429	-0.404762	0.265734	0.175449	More_prevalent_CTRL	0.0582535	0.126857	0.349521	0.221999	1	0.575552	-1.00369	0.254213	0.882442	Not significant
Blautia_faecicola	1	6	4	7	0.166667	0.571429	-0.404762	0.265734	0.175449	More_prevalent_CTRL	0.00693433	0.333062	0.041606	0.582859	1	0.575552	-4.34045	0.103351	0.852744	Not significant
Streptococcus_parasanguinis	1	6	4	7	0.166667	0.571429	-0.404762	0.265734	0.175449	More_prevalent_CTRL	8.21667e-05	0.0150679	0.000493	0.0263687	1	0.575552	-1.31403	0.103351	0.852744	Not significant
Anaerotignum_faecicola	1	6	4	7	0.166667	0.571429	-0.404762	0.265734	0.175449	More_prevalent_CTRL	0.0192092	0.0562061	0.115255	0.0983607	1	0.575552	-1.18054	0.254213	0.882442	Not significant
GGB9708_SGB15236	1	6	4	7	0.166667	0.571429	-0.404762	0.265734	0.175449	More_prevalent_CTRL	0.0058685	0.02125	0.035211	0.0371875	1	0.575552	-0.97769	0.142665	0.852744	Not significant
Hydrogenoanaerobacterium_SGB53821	1	6	4	7	0.166667	0.571429	-0.404762	0.265734	0.175449	More_prevalent_CTRL	0.00252633	0.0120133	0.015158	0.0210233	1	0.575552	-0.81341	0.192555	0.852744	Not significant
Roseburia_zhanii	1	6	4	7	0.166667	0.571429	-0.404762	0.265734	0.175449	More_prevalent_CTRL	0.00111667	0.00929171	0.0067	0.0162605	1	0.575552	-0.795257	0.142665	0.852744	Not significant
Eubacterium_ramulus	1	6	4	7	0.166667	0.571429	-0.404762	0.265734	0.175449	More_prevalent_CTRL	0.0008415	0.0699419	0.005049	0.122398	1	0.575552	-2.88239	0.103351	0.852744	Not significant
Mediterraneibacter_butyricigenes	1	6	4	7	0.166667	0.571429	-0.404762	0.265734	0.175449	More_prevalent_CTRL	0.0006975	0.014713	0.004185	0.0257477	1	0.575552	-1.208	0.103351	0.852744	Not significant
Clostridium_scindens	4	6	2	7	0.666667	0.285714	0.380952	0.286131	4.35427	More_prevalent_PANDAS	0.0307697	0.0151864	0.0461545	0.0531525	1	0.543436	0.69485	0.244114	0.882442	Not significant
Pseudoflavonifractor_gallinarum	4	6	2	7	0.666667	0.285714	0.380952	0.286131	4.35427	More_prevalent_PANDAS	0.00874533	0.00155471	0.013118	0.0054415	1	0.543436	0.69805	0.140113	0.852744	Not significant
GGB9715_SGB15265	2	6	5	7	0.333333	0.714286	-0.380952	0.286131	0.229659	More_prevalent_CTRL	0.160188	0.578845	0.480565	0.810383	1	0.543436	-1.79076	0.259751	0.882442	Not significant
Oscillospiraceae_bacterium	2	6	5	7	0.333333	0.714286	-0.380952	0.286131	0.229659	More_prevalent_CTRL	0.0891807	0.0193346	0.267542	0.0270684	1	0.543436	1.75746	0.70717	0.991009	Not significant
bacterium_210917_DFI_7_65	2	6	5	7	0.333333	0.714286	-0.380952	0.286131	0.229659	More_prevalent_CTRL	0.00289017	0.0170209	0.0086705	0.0238292	1	0.543436	-1.0678	0.153434	0.852744	Not significant
Hominenteromicrobium_mulieris	2	6	5	7	0.333333	0.714286	-0.380952	0.286131	0.229659	More_prevalent_CTRL	0.447413	0.536235	1.34224	0.750728	1	0.543436	-0.256022	0.498922	0.991009	Not significant
Bilophila_wadsworthia	2	6	5	7	0.333333	0.714286	-0.380952	0.286131	0.229659	More_prevalent_CTRL	0.0661318	0.121499	0.198396	0.170099	1	0.543436	-0.788482	0.32871	0.94598	Not significant
Simiaoa_sunii	2	6	5	7	0.333333	0.714286	-0.380952	0.286131	0.229659	More_prevalent_CTRL	0.165034	0.409003	0.495102	0.572604	1	0.543436	-1.25933	0.259751	0.882442	Not significant
Fusicatenibacter_faecihominis	2	6	5	7	0.333333	0.714286	-0.380952	0.286131	0.229659	More_prevalent_CTRL	0.00451517	0.0386947	0.0135455	0.0541726	1	0.543436	-1.7462	0.153434	0.852744	Not significant
Anaerostipes_hadrus	5	6	7	7	0.833333	1	-0.166667	0.461538	0	More_prevalent_CTRL	1.6704	1.08995	2.00448	1.08995	1	0.335792	0.611359	0.943057	0.991009	Not significant
Dysosmobacter_welbionis	5	6	7	7	0.833333	1	-0.166667	0.461538	0	More_prevalent_CTRL	0.798326	0.147965	0.957991	0.147965	1	0.335792	2.35533	0.224639	0.882442	Not significant
Agathobacter_rectalis	5	6	7	7	0.833333	1	-0.166667	0.461538	0	More_prevalent_CTRL	0.870881	2.40719	1.04506	2.40719	1	0.335792	-1.45631	0.133614	0.852744	Not significant
GGB73496_SGB5832	1	6	0	7	0.166667	0	0.166667	0.461538	Inf	Gained_in_PANDAS	0.136846	0	0.821077	NA	1	0.335792	NA	NA	NA	Gained in PANDAS
Enterocloster_alcoholdehydrogenati	1	6	0	7	0.166667	0	0.166667	0.461538	Inf	Gained_in_PANDAS	0.0653907	0	0.392344	NA	1	0.335792	NA	NA	NA	Gained in PANDAS
Bilophila_SGB15451	1	6	0	7	0.166667	0	0.166667	0.461538	Inf	Gained_in_PANDAS	0.0649677	0	0.389806	NA	1	0.335792	NA	NA	NA	Gained in PANDAS
GGB79118_SGB105840	1	6	0	7	0.166667	0	0.166667	0.461538	Inf	Gained_in_PANDAS	0.0488827	0	0.293296	NA	1	0.335792	NA	NA	NA	Gained in PANDAS
Amedibacillus_dolichus	1	6	0	7	0.166667	0	0.166667	0.461538	Inf	Gained_in_PANDAS	0.0430655	0	0.258393	NA	1	0.335792	NA	NA	NA	Gained in PANDAS
Pusillibacter_faecalis	5	6	7	7	0.833333	1	-0.166667	0.461538	0	More_prevalent_CTRL	0.0521463	0.0272984	0.0625756	0.0272984	1	0.335792	0.736554	0.617075	0.991009	Not significant
Lachnospiraceae_unclassified_SGB4793	1	6	0	7	0.166667	0	0.166667	0.461538	Inf	Gained_in_PANDAS	0.0320383	0	0.19223	NA	1	0.335792	NA	NA	NA	Gained in PANDAS
Holdemania_massiliensis	1	6	0	7	0.166667	0	0.166667	0.461538	Inf	Gained_in_PANDAS	0.0320058	0	0.192035	NA	1	0.335792	NA	NA	NA	Gained in PANDAS
GGB3549_SGB106056	1	6	0	7	0.166667	0	0.166667	0.461538	Inf	Gained_in_PANDAS	0.031544	0	0.189264	NA	1	0.335792	NA	NA	NA	Gained in PANDAS
Blautia_hansenii	1	6	0	7	0.166667	0	0.166667	0.461538	Inf	Gained_in_PANDAS	0.0252513	0	0.151508	NA	1	0.335792	NA	NA	NA	Gained in PANDAS
Evtepia_gabavorous	5	6	7	7	0.833333	1	-0.166667	0.461538	0	More_prevalent_CTRL	0.0664882	0.137451	0.0797858	0.137451	1	0.335792	-0.94693	0.133614	0.852744	Not significant
Mediterraneibacter_glycyrrhizinilyticus	1	6	0	7	0.166667	0	0.166667	0.461538	Inf	Gained_in_PANDAS	0.009847	0	0.059082	NA	1	0.335792	NA	NA	NA	Gained in PANDAS
Blautia_hydrogenotrophica	1	6	0	7	0.166667	0	0.166667	0.461538	Inf	Gained_in_PANDAS	0.0083715	0	0.050229	NA	1	0.335792	NA	NA	NA	Gained in PANDAS
Agathobaculum_butyriciproducens	5	6	7	7	0.833333	1	-0.166667	0.461538	0	More_prevalent_CTRL	0.241784	0.308054	0.290141	0.308054	1	0.335792	-0.337085	0.520317	0.991009	Not significant
Blautia_marasmi	1	6	0	7	0.166667	0	0.166667	0.461538	Inf	Gained_in_PANDAS	0.0061425	0	0.036855	NA	1	0.335792	NA	NA	NA	Gained in PANDAS
Gordonibacter_urolithinfaciens	1	6	0	7	0.166667	0	0.166667	0.461538	Inf	Gained_in_PANDAS	0.00612833	0	0.03677	NA	1	0.335792	NA	NA	NA	Gained in PANDAS
Pilosibacter_fragilis	5	6	7	7	0.833333	1	-0.166667	0.461538	0	More_prevalent_CTRL	0.169577	0.232957	0.203493	0.232957	1	0.335792	-0.436097	0.174736	0.852744	Not significant
GGB3109_SGB4121	5	6	7	7	0.833333	1	-0.166667	0.461538	0	More_prevalent_CTRL	0.0441122	0.0256513	0.0529346	0.0256513	1	0.335792	0.601999	0.617075	0.991009	Not significant
GGB3444_SGB4594	1	6	0	7	0.166667	0	0.166667	0.461538	Inf	Gained_in_PANDAS	0.00321633	0	0.019298	NA	1	0.335792	NA	NA	NA	Gained in PANDAS
Waltera_acetigignens	5	6	7	7	0.833333	1	-0.166667	0.461538	0	More_prevalent_CTRL	0.264891	0.301586	0.317869	0.301586	1	0.335792	-0.180772	0.830324	0.991009	Not significant
Eubacterium_callanderi	1	6	0	7	0.166667	0	0.166667	0.461538	Inf	Gained_in_PANDAS	0.0007725	0	0.004635	NA	1	0.335792	NA	NA	NA	Gained in PANDAS
Blautia_schinkii	1	6	0	7	0.166667	0	0.166667	0.461538	Inf	Gained_in_PANDAS	0.0283873	0	0.170324	NA	1	0.335792	NA	NA	NA	Gained in PANDAS
Bifidobacterium_breve	1	6	0	7	0.166667	0	0.166667	0.461538	Inf	Gained_in_PANDAS	0.0161328	0	0.096797	NA	1	0.335792	NA	NA	NA	Gained in PANDAS
Lachnospiraceae_bacterium_NSJ_143	1	6	0	7	0.166667	0	0.166667	0.461538	Inf	Gained_in_PANDAS	0.000215667	0	0.001294	NA	1	0.335792	NA	NA	NA	Gained in PANDAS
Flintibacter_hominis	5	6	7	7	0.833333	1	-0.166667	0.461538	0	More_prevalent_CTRL	0.0313013	0.0380079	0.0375616	0.0380079	1	0.335792	-0.217082	0.943057	0.991009	Not significant
Prevotella_marseillensis	1	6	0	7	0.166667	0	0.166667	0.461538	Inf	Gained_in_PANDAS	1.6076	0	9.6456	NA	1	0.335792	NA	NA	NA	Gained in PANDAS
Bacteroides_eggerthii	1	6	0	7	0.166667	0	0.166667	0.461538	Inf	Gained_in_PANDAS	0.401765	0	2.41059	NA	1	0.335792	NA	NA	NA	Gained in PANDAS
GGB3281_SGB4335	1	6	0	7	0.166667	0	0.166667	0.461538	Inf	Gained_in_PANDAS	0.339195	0	2.03517	NA	1	0.335792	NA	NA	NA	Gained in PANDAS
Alistipes_hominis	1	6	0	7	0.166667	0	0.166667	0.461538	Inf	Gained_in_PANDAS	0.0396968	0	0.238181	NA	1	0.335792	NA	NA	NA	Gained in PANDAS
GGB9634_SGB15103	1	6	0	7	0.166667	0	0.166667	0.461538	Inf	Gained_in_PANDAS	0.0193258	0	0.115955	NA	1	0.335792	NA	NA	NA	Gained in PANDAS
GGB9774_SGB15394	1	6	0	7	0.166667	0	0.166667	0.461538	Inf	Gained_in_PANDAS	0.00943567	0	0.056614	NA	1	0.335792	NA	NA	NA	Gained in PANDAS
Butyricimonas_virosa	1	6	0	7	0.166667	0	0.166667	0.461538	Inf	Gained_in_PANDAS	0.00856817	0	0.051409	NA	1	0.335792	NA	NA	NA	Gained in PANDAS
Porphyromonas_bennonis	1	6	0	7	0.166667	0	0.166667	0.461538	Inf	Gained_in_PANDAS	0.00672767	0	0.040366	NA	1	0.335792	NA	NA	NA	Gained in PANDAS
GGB9640_SGB15115	1	6	0	7	0.166667	0	0.166667	0.461538	Inf	Gained_in_PANDAS	0.00399983	0	0.023999	NA	1	0.335792	NA	NA	NA	Gained in PANDAS
Thomasclavelia_saccharogumia	1	6	0	7	0.166667	0	0.166667	0.461538	Inf	Gained_in_PANDAS	0.00369517	0	0.022171	NA	1	0.335792	NA	NA	NA	Gained in PANDAS
Coprobacter_fastidiosus	1	6	0	7	0.166667	0	0.166667	0.461538	Inf	Gained_in_PANDAS	0.002455	0	0.01473	NA	1	0.335792	NA	NA	NA	Gained in PANDAS
GGB78631_SGB104570	1	6	0	7	0.166667	0	0.166667	0.461538	Inf	Gained_in_PANDAS	0.00119317	0	0.007159	NA	1	0.335792	NA	NA	NA	Gained in PANDAS
Hoylesella_buccalis	1	6	0	7	0.166667	0	0.166667	0.461538	Inf	Gained_in_PANDAS	0.00115117	0	0.006907	NA	1	0.335792	NA	NA	NA	Gained in PANDAS
GGB3497_SGB4672	1	6	0	7	0.166667	0	0.166667	0.461538	Inf	Gained_in_PANDAS	0.00106683	0	0.006401	NA	1	0.335792	NA	NA	NA	Gained in PANDAS
Porphyromonas_somerae	1	6	0	7	0.166667	0	0.166667	0.461538	Inf	Gained_in_PANDAS	0.000286333	0	0.001718	NA	1	0.335792	NA	NA	NA	Gained in PANDAS
Lactonifactor_longoviformis	1	6	0	7	0.166667	0	0.166667	0.461538	Inf	Gained_in_PANDAS	0.017351	0	0.104106	NA	1	0.335792	NA	NA	NA	Gained in PANDAS
Eubacterium_maltosivorans	1	6	0	7	0.166667	0	0.166667	0.461538	Inf	Gained_in_PANDAS	0.00146033	0	0.008762	NA	1	0.335792	NA	NA	NA	Gained in PANDAS
GGB12785_SGB19823	1	6	0	7	0.166667	0	0.166667	0.461538	Inf	Gained_in_PANDAS	0.000647333	0	0.003884	NA	1	0.335792	NA	NA	NA	Gained in PANDAS
Roseburia_SGB4949	1	6	0	7	0.166667	0	0.166667	0.461538	Inf	Gained_in_PANDAS	0.000369	0	0.002214	NA	1	0.335792	NA	NA	NA	Gained in PANDAS
Streptococcus_gordonii	1	6	0	7	0.166667	0	0.166667	0.461538	Inf	Gained_in_PANDAS	0.000351	0	0.002106	NA	1	0.335792	NA	NA	NA	Gained in PANDAS
GGB42658_SGB59859	1	6	0	7	0.166667	0	0.166667	0.461538	Inf	Gained_in_PANDAS	0.000145667	0	0.000874	NA	1	0.335792	NA	NA	NA	Gained in PANDAS
GGB9342_SGB14306	1	6	0	7	0.166667	0	0.166667	0.461538	Inf	Gained_in_PANDAS	0.101393	0	0.60836	NA	1	0.335792	NA	NA	NA	Gained in PANDAS
Bacteroides_intestinalis	1	6	0	7	0.166667	0	0.166667	0.461538	Inf	Gained_in_PANDAS	0.0846108	0	0.507665	NA	1	0.335792	NA	NA	NA	Gained in PANDAS
Alistipes_senegalensis	1	6	0	7	0.166667	0	0.166667	0.461538	Inf	Gained_in_PANDAS	0.0628992	0	0.377395	NA	1	0.335792	NA	NA	NA	Gained in PANDAS
GGB9775_SGB15395	1	6	0	7	0.166667	0	0.166667	0.461538	Inf	Gained_in_PANDAS	0.027706	0	0.166236	NA	1	0.335792	NA	NA	NA	Gained in PANDAS
GGB9818_SGB15459	1	6	0	7	0.166667	0	0.166667	0.461538	Inf	Gained_in_PANDAS	0.0239943	0	0.143966	NA	1	0.335792	NA	NA	NA	Gained in PANDAS
GGB9091_SGB14020	1	6	0	7	0.166667	0	0.166667	0.461538	Inf	Gained_in_PANDAS	0.0219328	0	0.131597	NA	1	0.335792	NA	NA	NA	Gained in PANDAS
GGB3323_SGB4400	1	6	0	7	0.166667	0	0.166667	0.461538	Inf	Gained_in_PANDAS	0.0184988	0	0.110993	NA	1	0.335792	NA	NA	NA	Gained in PANDAS
GGB2970_SGB3952	1	6	0	7	0.166667	0	0.166667	0.461538	Inf	Gained_in_PANDAS	0.01347	0	0.08082	NA	1	0.335792	NA	NA	NA	Gained in PANDAS
GGB9350_SGB14317	1	6	0	7	0.166667	0	0.166667	0.461538	Inf	Gained_in_PANDAS	0.00481283	0	0.028877	NA	1	0.335792	NA	NA	NA	Gained in PANDAS
GGB9189_SGB14128	1	6	0	7	0.166667	0	0.166667	0.461538	Inf	Gained_in_PANDAS	0.00423833	0	0.02543	NA	1	0.335792	NA	NA	NA	Gained in PANDAS
Slackia_isoflavoniconvertens	1	6	0	7	0.166667	0	0.166667	0.461538	Inf	Gained_in_PANDAS	0.00345283	0	0.020717	NA	1	0.335792	NA	NA	NA	Gained in PANDAS
GGB9719_SGB15273	1	6	0	7	0.166667	0	0.166667	0.461538	Inf	Gained_in_PANDAS	0.00315233	0	0.018914	NA	1	0.335792	NA	NA	NA	Gained in PANDAS
GGB9782_SGB15403	1	6	0	7	0.166667	0	0.166667	0.461538	Inf	Gained_in_PANDAS	0.00299217	0	0.017953	NA	1	0.335792	NA	NA	NA	Gained in PANDAS
GGB9612_SGB15047	1	6	0	7	0.166667	0	0.166667	0.461538	Inf	Gained_in_PANDAS	0.0029375	0	0.017625	NA	1	0.335792	NA	NA	NA	Gained in PANDAS
GGB9545_SGB14951	1	6	0	7	0.166667	0	0.166667	0.461538	Inf	Gained_in_PANDAS	0.00189733	0	0.011384	NA	1	0.335792	NA	NA	NA	Gained in PANDAS
GGB9238_SGB14180	1	6	0	7	0.166667	0	0.166667	0.461538	Inf	Gained_in_PANDAS	0.00183283	0	0.010997	NA	1	0.335792	NA	NA	NA	Gained in PANDAS
GGB9609_SGB53446	1	6	0	7	0.166667	0	0.166667	0.461538	Inf	Gained_in_PANDAS	0.00172983	0	0.010379	NA	1	0.335792	NA	NA	NA	Gained in PANDAS
GGB9765_SGB15382	1	6	0	7	0.166667	0	0.166667	0.461538	Inf	Gained_in_PANDAS	0.00166717	0	0.010003	NA	1	0.335792	NA	NA	NA	Gained in PANDAS
GGB34231_SGB47113	1	6	0	7	0.166667	0	0.166667	0.461538	Inf	Gained_in_PANDAS	0.00164617	0	0.009877	NA	1	0.335792	NA	NA	NA	Gained in PANDAS
GGB142737_SGB210594	1	6	0	7	0.166667	0	0.166667	0.461538	Inf	Gained_in_PANDAS	0.001619	0	0.009714	NA	1	0.335792	NA	NA	NA	Gained in PANDAS
GGB9760_SGB15374	1	6	0	7	0.166667	0	0.166667	0.461538	Inf	Gained_in_PANDAS	0.00113567	0	0.006814	NA	1	0.335792	NA	NA	NA	Gained in PANDAS
GGB42346_SGB59515	1	6	0	7	0.166667	0	0.166667	0.461538	Inf	Gained_in_PANDAS	0.00108433	0	0.006506	NA	1	0.335792	NA	NA	NA	Gained in PANDAS
GGB3500_SGB105906	1	6	0	7	0.166667	0	0.166667	0.461538	Inf	Gained_in_PANDAS	0.000869167	0	0.005215	NA	1	0.335792	NA	NA	NA	Gained in PANDAS
GGB9240_SGB14182	1	6	0	7	0.166667	0	0.166667	0.461538	Inf	Gained_in_PANDAS	0.000723	0	0.004338	NA	1	0.335792	NA	NA	NA	Gained in PANDAS
GGB9770_SGB15390	1	6	0	7	0.166667	0	0.166667	0.461538	Inf	Gained_in_PANDAS	0.000619	0	0.003714	NA	1	0.335792	NA	NA	NA	Gained in PANDAS
GGB3061_SGB4063	1	6	0	7	0.166667	0	0.166667	0.461538	Inf	Gained_in_PANDAS	0.000436167	0	0.002617	NA	1	0.335792	NA	NA	NA	Gained in PANDAS
GGB9174_SGB14112	1	6	0	7	0.166667	0	0.166667	0.461538	Inf	Gained_in_PANDAS	0.000417	0	0.002502	NA	1	0.335792	NA	NA	NA	Gained in PANDAS
Prevotella_corporis	1	6	0	7	0.166667	0	0.166667	0.461538	Inf	Gained_in_PANDAS	0.000409833	0	0.002459	NA	1	0.335792	NA	NA	NA	Gained in PANDAS
GGB9209_SGB14148	1	6	0	7	0.166667	0	0.166667	0.461538	Inf	Gained_in_PANDAS	0.0002915	0	0.001749	NA	1	0.335792	NA	NA	NA	Gained in PANDAS
GGB36777_SGB49178	1	6	0	7	0.166667	0	0.166667	0.461538	Inf	Gained_in_PANDAS	0.000270167	0	0.001621	NA	1	0.335792	NA	NA	NA	Gained in PANDAS
GGB74511_SGB47635	1	6	0	7	0.166667	0	0.166667	0.461538	Inf	Gained_in_PANDAS	0.000215167	0	0.001291	NA	1	0.335792	NA	NA	NA	Gained in PANDAS
Anaerotruncus_massiliensis_ex_Liu_et_al_2021	1	6	0	7	0.166667	0	0.166667	0.461538	Inf	Gained_in_PANDAS	0.000200667	0	0.001204	NA	1	0.335792	NA	NA	NA	Gained in PANDAS
Clostridium_methylpentosum	1	6	0	7	0.166667	0	0.166667	0.461538	Inf	Gained_in_PANDAS	9.78333e-05	0	0.000587	NA	1	0.335792	NA	NA	NA	Gained in PANDAS
GGB9500_SGB105422	1	6	0	7	0.166667	0	0.166667	0.461538	Inf	Gained_in_PANDAS	4.05e-05	0	0.000243	NA	1	0.335792	NA	NA	NA	Gained in PANDAS
Klebsiella_pneumoniae	1	6	0	7	0.166667	0	0.166667	0.461538	Inf	Gained_in_PANDAS	0.501927	0	3.01156	NA	1	0.335792	NA	NA	NA	Gained in PANDAS
GGB3032_SGB4027	1	6	0	7	0.166667	0	0.166667	0.461538	Inf	Gained_in_PANDAS	0.0213467	0	0.12808	NA	1	0.335792	NA	NA	NA	Gained in PANDAS
Dorea_phocaeensis	1	6	0	7	0.166667	0	0.166667	0.461538	Inf	Gained_in_PANDAS	0.0076695	0	0.046017	NA	1	0.335792	NA	NA	NA	Gained in PANDAS
Anaerostipes_hominis_ex_Lee_et_al_2021	1	6	0	7	0.166667	0	0.166667	0.461538	Inf	Gained_in_PANDAS	0.00657033	0	0.039422	NA	1	0.335792	NA	NA	NA	Gained in PANDAS
Murimonas_intestini	1	6	0	7	0.166667	0	0.166667	0.461538	Inf	Gained_in_PANDAS	0.00127217	0	0.007633	NA	1	0.335792	NA	NA	NA	Gained in PANDAS
Bacillota_bacterium	1	6	0	7	0.166667	0	0.166667	0.461538	Inf	Gained_in_PANDAS	0.000611667	0	0.00367	NA	1	0.335792	NA	NA	NA	Gained in PANDAS
Parasutterella_SGB9260	0	6	2	7	0	0.285714	-0.285714	0.461538	0	Lost_in_PANDAS	0	0.214265	NA	0.749927	1	0.335792	NA	NA	NA	Lost in PANDAS
Akkermansia_muciniphila	0	6	2	7	0	0.285714	-0.285714	0.461538	0	Lost_in_PANDAS	0	0.129442	NA	0.453048	1	0.335792	NA	NA	NA	Lost in PANDAS
Ruminococcaceae_bacterium_AF68_02b2A	0	6	2	7	0	0.285714	-0.285714	0.461538	0	Lost_in_PANDAS	0	0.170768	NA	0.597688	1	0.335792	NA	NA	NA	Lost in PANDAS
Lachnoclostridium_edouardi	0	6	2	7	0	0.285714	-0.285714	0.461538	0	Lost_in_PANDAS	0	0.00165857	NA	0.005805	1	0.335792	NA	NA	NA	Lost in PANDAS
Enterocloster_clostridioformis	0	6	2	7	0	0.285714	-0.285714	0.461538	0	Lost_in_PANDAS	0	0.00264414	NA	0.0092545	1	0.335792	NA	NA	NA	Lost in PANDAS
GGB9719_SGB15272	0	6	2	7	0	0.285714	-0.285714	0.461538	0	Lost_in_PANDAS	0	0.00426871	NA	0.0149405	1	0.335792	NA	NA	NA	Lost in PANDAS
GGB9347_SGB14313	0	6	2	7	0	0.285714	-0.285714	0.461538	0	Lost_in_PANDAS	0	0.00383743	NA	0.013431	1	0.335792	NA	NA	NA	Lost in PANDAS
Wansuia_hejianensis	0	6	2	7	0	0.285714	-0.285714	0.461538	0	Lost_in_PANDAS	0	0.00134757	NA	0.0047165	1	0.335792	NA	NA	NA	Lost in PANDAS
Akkermansia_massiliensis	0	6	2	7	0	0.285714	-0.285714	0.461538	0	Lost_in_PANDAS	0	0.195513	NA	0.684296	1	0.335792	NA	NA	NA	Lost in PANDAS
Brotocaccenecus_cirricatena	0	6	2	7	0	0.285714	-0.285714	0.461538	0	Lost_in_PANDAS	0	0.0849656	NA	0.29738	1	0.335792	NA	NA	NA	Lost in PANDAS
GGB9561_SGB14972	0	6	2	7	0	0.285714	-0.285714	0.461538	0	Lost_in_PANDAS	0	0.00273371	NA	0.009568	1	0.335792	NA	NA	NA	Lost in PANDAS
Clostridiaceae_unclassified_SGB4769	0	6	2	7	0	0.285714	-0.285714	0.461538	0	Lost_in_PANDAS	0	0.00227057	NA	0.007947	1	0.335792	NA	NA	NA	Lost in PANDAS
GGB9787_SGB15410	0	6	2	7	0	0.285714	-0.285714	0.461538	0	Lost_in_PANDAS	0	0.00296071	NA	0.0103625	1	0.335792	NA	NA	NA	Lost in PANDAS
GGB9512_SGB14909	0	6	2	7	0	0.285714	-0.285714	0.461538	0	Lost_in_PANDAS	0	0.0532416	NA	0.186345	1	0.335792	NA	NA	NA	Lost in PANDAS
Mediterraneibacter_massiliensis	0	6	2	7	0	0.285714	-0.285714	0.461538	0	Lost_in_PANDAS	0	0.000585429	NA	0.002049	1	0.335792	NA	NA	NA	Lost in PANDAS
GGB3345_SGB4425	0	6	2	7	0	0.285714	-0.285714	0.461538	0	Lost_in_PANDAS	0	0.113269	NA	0.396442	1	0.335792	NA	NA	NA	Lost in PANDAS
Bifidobacterium_catenulatum	0	6	2	7	0	0.285714	-0.285714	0.461538	0	Lost_in_PANDAS	0	0.0248714	NA	0.08705	1	0.335792	NA	NA	NA	Lost in PANDAS
GGB4585_SGB6340	0	6	2	7	0	0.285714	-0.285714	0.461538	0	Lost_in_PANDAS	0	0.00543357	NA	0.0190175	1	0.335792	NA	NA	NA	Lost in PANDAS
Clostridium_SGB48024	0	6	2	7	0	0.285714	-0.285714	0.461538	0	Lost_in_PANDAS	0	0.003588	NA	0.012558	1	0.335792	NA	NA	NA	Lost in PANDAS
Clostridium_saudiense	0	6	2	7	0	0.285714	-0.285714	0.461538	0	Lost_in_PANDAS	0	0.0210669	NA	0.073734	1	0.335792	NA	NA	NA	Lost in PANDAS
Holdemanella_porci	0	6	2	7	0	0.285714	-0.285714	0.461538	0	Lost_in_PANDAS	0	0.117759	NA	0.412156	1	0.335792	NA	NA	NA	Lost in PANDAS
Lachnospiraceae_bacterium_TF08_3AC	0	6	2	7	0	0.285714	-0.285714	0.461538	0	Lost_in_PANDAS	0	0.161517	NA	0.565311	1	0.335792	NA	NA	NA	Lost in PANDAS
GGB4584_SGB6338	0	6	2	7	0	0.285714	-0.285714	0.461538	0	Lost_in_PANDAS	0	0.0382373	NA	0.13383	1	0.335792	NA	NA	NA	Lost in PANDAS
Dorea_sp_AF36_15AT	0	6	2	7	0	0.285714	-0.285714	0.461538	0	Lost_in_PANDAS	0	0.0112884	NA	0.0395095	1	0.335792	NA	NA	NA	Lost in PANDAS
GGB9619_SGB15067	0	6	2	7	0	0.285714	-0.285714	0.461538	0	Lost_in_PANDAS	0	0.00166943	NA	0.005843	1	0.335792	NA	NA	NA	Lost in PANDAS
Jutongia_huaianensis	0	6	2	7	0	0.285714	-0.285714	0.461538	0	Lost_in_PANDAS	0	0.061048	NA	0.213668	1	0.335792	NA	NA	NA	Lost in PANDAS
GGB81330_SGB15022	0	6	2	7	0	0.285714	-0.285714	0.461538	0	Lost_in_PANDAS	0	0.00808429	NA	0.028295	1	0.335792	NA	NA	NA	Lost in PANDAS
GGB141302_SGB13979	0	6	2	7	0	0.285714	-0.285714	0.461538	0	Lost_in_PANDAS	0	0.0108261	NA	0.0378915	1	0.335792	NA	NA	NA	Lost in PANDAS
GGB9708_SGB15237	0	6	2	7	0	0.285714	-0.285714	0.461538	0	Lost_in_PANDAS	0	0.00436157	NA	0.0152655	1	0.335792	NA	NA	NA	Lost in PANDAS
GGB34228_SGB72916	0	6	2	7	0	0.285714	-0.285714	0.461538	0	Lost_in_PANDAS	0	0.002662	NA	0.009317	1	0.335792	NA	NA	NA	Lost in PANDAS
GGB9608_SGB15041	0	6	2	7	0	0.285714	-0.285714	0.461538	0	Lost_in_PANDAS	0	0.014678	NA	0.051373	1	0.335792	NA	NA	NA	Lost in PANDAS
Yeguia_hominis	0	6	2	7	0	0.285714	-0.285714	0.461538	0	Lost_in_PANDAS	0	0.00112471	NA	0.0039365	1	0.335792	NA	NA	NA	Lost in PANDAS
GGB3653_SGB4964	1	6	3	7	0.166667	0.428571	-0.261905	0.559441	0.29522	More_prevalent_CTRL	0.0138438	0.373117	0.083063	0.870607	1	0.252246	-4.0061	0.337223	0.94598	Not significant
Intestinimonas_massiliensis_ex_Afouda_et_al_2020	1	6	3	7	0.166667	0.428571	-0.261905	0.559441	0.29522	More_prevalent_CTRL	0.00645383	0.00664943	0.038723	0.0155153	1	0.252246	-0.0170489	0.5414	0.991009	Not significant
Oscillospiraceae_bacterium_Marseille_Q3528	1	6	3	7	0.166667	0.428571	-0.261905	0.559441	0.29522	More_prevalent_CTRL	0.00197917	0.00318029	0.011875	0.00742067	1	0.252246	-0.137854	0.5414	0.991009	Not significant
Eubacterium_sp_AF34_35BH	1	6	3	7	0.166667	0.428571	-0.261905	0.559441	0.29522	More_prevalent_CTRL	0.000755	0.03347	0.00453	0.0780967	1	0.252246	-2.01501	0.337223	0.94598	Not significant
GGB45656_SGB63371	1	6	3	7	0.166667	0.428571	-0.261905	0.559441	0.29522	More_prevalent_CTRL	0.0002255	0.0152441	0.001353	0.0355697	1	0.252246	-1.30378	0.256731	0.882442	Not significant
Alistipes_shahii	1	6	3	7	0.166667	0.428571	-0.261905	0.559441	0.29522	More_prevalent_CTRL	0.423416	0.326669	2.5405	0.762227	1	0.252246	0.364424	0.5414	0.991009	Not significant
GGB9766_SGB15383	1	6	3	7	0.166667	0.428571	-0.261905	0.559441	0.29522	More_prevalent_CTRL	0.0258108	0.00922586	0.154865	0.021527	1	0.252246	0.897348	0.5414	0.991009	Not significant
GGB9534_SGB14937	1	6	3	7	0.166667	0.428571	-0.261905	0.559441	0.29522	More_prevalent_CTRL	0.0017705	0.0338983	0.010623	0.079096	1	0.252246	-1.89899	0.337223	0.94598	Not significant
GGB9502_SGB14899	1	6	3	7	0.166667	0.428571	-0.261905	0.559441	0.29522	More_prevalent_CTRL	0.0010355	0.0101553	0.006213	0.0236957	1	0.252246	-0.869006	0.337223	0.94598	Not significant
GGB9064_SGB13983	1	6	3	7	0.166667	0.428571	-0.261905	0.559441	0.29522	More_prevalent_CTRL	0.00467167	0.00968743	0.02803	0.022604	1	0.252246	-0.424242	0.432347	0.991009	Not significant
Bifidobacterium_bifidum	1	6	3	7	0.166667	0.428571	-0.261905	0.559441	0.29522	More_prevalent_CTRL	0.012187	0.433906	0.073122	1.01245	1	0.252246	-4.32247	0.337223	0.94598	Not significant
Phocaeicola_vulgatus	4	6	6	7	0.666667	0.857143	-0.190476	0.559441	0.363409	More_prevalent_CTRL	8.35106	4.4563	12.5266	5.19902	1	0.252246	0.904606	0.942742	0.991009	Not significant
Anaerotruncus_colihominis	2	6	1	7	0.333333	0.142857	0.190476	0.559441	2.75172	More_prevalent_PANDAS	0.0493408	0.00470029	0.148023	0.032902	1	0.252246	2.01318	0.498895	0.991009	Not significant
Roseburia_hominis	4	6	6	7	0.666667	0.857143	-0.190476	0.559441	0.363409	More_prevalent_CTRL	0.209258	0.244146	0.313887	0.284837	1	0.252246	-0.213026	0.719504	0.991009	Not significant
Lawsonibacter_asaccharolyticus	4	6	6	7	0.666667	0.857143	-0.190476	0.559441	0.363409	More_prevalent_CTRL	0.0461292	0.0364883	0.0691937	0.0425697	1	0.252246	0.271883	0.429488	0.991009	Not significant
Eisenbergiella_massiliensis	2	6	1	7	0.333333	0.142857	0.190476	0.559441	2.75172	More_prevalent_PANDAS	0.03778	0.00846971	0.11334	0.059288	1	0.252246	1.37125	0.498895	0.991009	Not significant
Enterocloster_asparagiformis	2	6	1	7	0.333333	0.142857	0.190476	0.559441	2.75172	More_prevalent_PANDAS	0.0294213	0.00170743	0.088264	0.011952	1	0.252246	1.75155	0.384608	0.953827	Not significant
GGB2653_SGB3574	2	6	1	7	0.333333	0.142857	0.190476	0.559441	2.75172	More_prevalent_PANDAS	0.037323	5.68571e-05	0.111969	0.000398	1	0.252246	2.23436	0.384608	0.953827	Not significant
Faecalicatena_contorta	2	6	1	7	0.333333	0.142857	0.190476	0.559441	2.75172	More_prevalent_PANDAS	0.00516733	4.07143e-05	0.015502	0.000285	1	0.252246	0.595106	0.384608	0.953827	Not significant
Cuneatibacter_caecimuris	2	6	1	7	0.333333	0.142857	0.190476	0.559441	2.75172	More_prevalent_PANDAS	0.00855767	0.001481	0.025673	0.010367	1	0.252246	0.692767	0.498895	0.991009	Not significant
Candidatus_Cibionibacter_quicibialis	4	6	6	7	0.666667	0.857143	-0.190476	0.559441	0.363409	More_prevalent_CTRL	0.334075	0.869412	0.501113	1.01431	1	0.252246	-1.35381	0.281317	0.906061	Not significant
Faecalibacterium_wellingii	4	6	6	7	0.666667	0.857143	-0.190476	0.559441	0.363409	More_prevalent_CTRL	0.171827	0.733131	0.25774	0.85532	1	0.252246	-2.03105	0.35045	0.953827	Not significant
Roseburia_faecis	4	6	6	7	0.666667	0.857143	-0.190476	0.559441	0.363409	More_prevalent_CTRL	1.22569	1.93271	1.83854	2.25483	1	0.252246	-0.652751	0.429488	0.991009	Not significant
GGB9063_SGB13982	4	6	6	7	0.666667	0.857143	-0.190476	0.559441	0.363409	More_prevalent_CTRL	0.0333675	0.0381389	0.0500512	0.0444953	1	0.252246	-0.150588	0.281317	0.906061	Not significant
Lachnospira_eligens	4	6	6	7	0.666667	0.857143	-0.190476	0.559441	0.363409	More_prevalent_CTRL	0.192396	0.179164	0.288594	0.209025	1	0.252246	0.0975421	0.518008	0.991009	Not significant
Anthropogastromicrobium_aceti	4	6	6	7	0.666667	0.857143	-0.190476	0.559441	0.363409	More_prevalent_CTRL	0.0830642	0.33303	0.124596	0.388535	1	0.252246	-1.88204	0.072557	0.782353	Decreased in PANDAS (p<0.1)
GGB9531_SGB14932	2	6	1	7	0.333333	0.142857	0.190476	0.559441	2.75172	More_prevalent_PANDAS	0.031633	0.000861429	0.094899	0.00603	1	0.252246	1.93851	0.384608	0.953827	Not significant
Dorea_formicigenerans	4	6	6	7	0.666667	0.857143	-0.190476	0.559441	0.363409	More_prevalent_CTRL	0.0469325	0.195411	0.0703987	0.22798	1	0.252246	-1.85119	0.172359	0.852744	Not significant
GGB9574_SGB14987	2	6	1	7	0.333333	0.142857	0.190476	0.559441	2.75172	More_prevalent_PANDAS	0.006754	0.000970429	0.020262	0.006793	1	0.252246	0.610886	0.384608	0.953827	Not significant
Lawsonibacter_faecis	2	6	1	7	0.333333	0.142857	0.190476	0.559441	2.75172	More_prevalent_PANDAS	0.00293683	0.000613	0.0088105	0.004291	1	0.252246	0.285652	0.384608	0.953827	Not significant
Mediterraneibacter_hominis	2	6	1	7	0.333333	0.142857	0.190476	0.559441	2.75172	More_prevalent_PANDAS	0.00204633	0.000979714	0.006139	0.006858	1	0.252246	0.133754	0.498895	0.991009	Not significant
Barnesiella_intestinihominis	2	6	1	7	0.333333	0.142857	0.190476	0.559441	2.75172	More_prevalent_PANDAS	0.500151	0.0985893	1.50045	0.690125	1	0.252246	2.23204	0.498895	0.991009	Not significant
Pseudoruminococcus_massiliensis	2	6	1	7	0.333333	0.142857	0.190476	0.559441	2.75172	More_prevalent_PANDAS	0.0763343	0.00146571	0.229003	0.01026	1	0.252246	2.91261	0.384608	0.953827	Not significant
GGB9365_SGB14341	2	6	1	7	0.333333	0.142857	0.190476	0.559441	2.75172	More_prevalent_PANDAS	0.0375305	0.00182029	0.112591	0.012742	1	0.252246	2.00759	0.384608	0.953827	Not significant
Enterocloster_lavalensis	2	6	1	7	0.333333	0.142857	0.190476	0.559441	2.75172	More_prevalent_PANDAS	0.0216193	8.42857e-05	0.064858	0.00059	1	0.252246	1.6487	0.384608	0.953827	Not significant
Bacteroides_stercoris	3	6	2	7	0.5	0.285714	0.214286	0.592075	2.32357	More_prevalent_PANDAS	2.27611	0.683221	4.55223	2.39127	1	0.227624	1.72151	0.514705	0.991009	Not significant
Parabacteroides_distasonis	4	6	3	7	0.666667	0.428571	0.238095	0.592075	2.46629	More_prevalent_PANDAS	0.842676	0.0973811	1.26401	0.227223	1	0.227624	2.98926	0.32871	0.94598	Not significant
Bacteroides_xylanisolvens	2	6	4	7	0.333333	0.571429	-0.238095	0.592075	0.405467	More_prevalent_CTRL	0.254961	1.03003	0.764884	1.80256	1	0.227624	-1.97277	0.312752	0.94598	Not significant
Thomasclavelia_spiroformis	3	6	5	7	0.5	0.714286	-0.214286	0.592075	0.430373	More_prevalent_CTRL	0.133318	0.00720714	0.266637	0.01009	1	0.227624	3.05814	0.713337	0.991009	Not significant
GGB9469_SGB14862	3	6	2	7	0.5	0.285714	0.214286	0.592075	2.32357	More_prevalent_PANDAS	0.120955	0.0382487	0.24191	0.133871	1	0.227624	1.44051	0.328424	0.94598	Not significant
Monoglobus_pectinilyticus	3	6	2	7	0.5	0.285714	0.214286	0.592075	2.32357	More_prevalent_PANDAS	0.0439728	0.0253666	0.0879457	0.088783	1	0.227624	0.609847	0.514705	0.991009	Not significant
Hydrogeniiclostridium_mannosilyticum	3	6	2	7	0.5	0.285714	0.214286	0.592075	2.32357	More_prevalent_PANDAS	0.0103713	0.00261729	0.0207427	0.0091605	1	0.227624	0.691139	0.254213	0.882442	Not significant
Merdimmobilis_hominis	3	6	2	7	0.5	0.285714	0.214286	0.592075	2.32357	More_prevalent_PANDAS	0.00449417	0.00141186	0.00898833	0.0049415	1	0.227624	0.344939	0.41541	0.989536	Not significant
Bacteroides_caccae	3	6	2	7	0.5	0.285714	0.214286	0.592075	2.32357	More_prevalent_PANDAS	2.44494	0.142335	4.88989	0.498171	1	0.227624	4.01037	0.254213	0.882442	Not significant
Bacteroides_thetaiotaomicron	3	6	5	7	0.5	0.714286	-0.214286	0.592075	0.430373	More_prevalent_CTRL	1.24937	0.658498	2.49873	0.921898	1	0.227624	0.913703	0.825539	0.991009	Not significant
Oscillibacter_sp_MSJ_31	3	6	5	7	0.5	0.714286	-0.214286	0.592075	0.430373	More_prevalent_CTRL	0.282496	0.241375	0.564991	0.337925	1	0.227624	0.218575	0.713337	0.991009	Not significant
Sutterella_wadsworthensis	2	6	4	7	0.333333	0.571429	-0.238095	0.592075	0.405467	More_prevalent_CTRL	0.505466	0.763653	1.5164	1.33639	1	0.227624	-0.585811	0.697827	0.991009	Not significant
Eubacterium_siraeum	2	6	4	7	0.333333	0.571429	-0.238095	0.592075	0.405467	More_prevalent_CTRL	0.16763	1.26519	0.50289	2.21409	1	0.227624	-2.84377	0.48464	0.991009	Not significant
Faecalibacillus_intestinalis	3	6	5	7	0.5	0.714286	-0.214286	0.592075	0.430373	More_prevalent_CTRL	0.0393957	0.156706	0.0787913	0.219389	1	0.227624	-1.75485	0.162703	0.852744	Not significant
Haemophilus_parainfluenzae	2	6	4	7	0.333333	0.571429	-0.238095	0.592075	0.405467	More_prevalent_CTRL	0.017296	0.132757	0.051888	0.232325	1	0.227624	-2.3868	0.697827	0.991009	Not significant
Holdemania_filiformis	3	6	2	7	0.5	0.285714	0.214286	0.592075	2.32357	More_prevalent_PANDAS	0.0269257	0.005051	0.0538513	0.0176785	1	0.227624	1.29476	0.41541	0.989536	Not significant
Parasutterella_excrementihominis	2	6	4	7	0.333333	0.571429	-0.238095	0.592075	0.405467	More_prevalent_CTRL	0.0518943	0.011021	0.155683	0.0192867	1	0.227624	1.55798	0.815798	0.991009	Not significant
Hominiventricola_filiformis	3	6	5	7	0.5	0.714286	-0.214286	0.592075	0.430373	More_prevalent_CTRL	0.0204545	0.0527656	0.040909	0.0738718	1	0.227624	-1.04332	0.211634	0.882442	Not significant
Lachnospiraceae_bacterium	3	6	5	7	0.5	0.714286	-0.214286	0.592075	0.430373	More_prevalent_CTRL	0.0138528	0.042557	0.0277057	0.0595798	1	0.227624	-1.13972	0.508432	0.991009	Not significant
Hydrogenoanaerobacterium_saccharovorans	3	6	2	7	0.5	0.285714	0.214286	0.592075	2.32357	More_prevalent_PANDAS	0.0200823	0.0239331	0.0401647	0.083766	1	0.227624	-0.173779	0.744603	0.991009	Not significant
Phocaeicola_sartorii	4	6	3	7	0.666667	0.428571	0.238095	0.592075	2.46629	More_prevalent_PANDAS	0.00176583	0.000554143	0.00264875	0.001293	1	0.227624	0.156794	0.32871	0.94598	Not significant
Oscillibacter_sp_ER4	3	6	5	7	0.5	0.714286	-0.214286	0.592075	0.430373	More_prevalent_CTRL	0.474233	0.516457	0.948466	0.72304	1	0.227624	-0.120616	0.607022	0.991009	Not significant
Parabacteroides_merdae	3	6	5	7	0.5	0.714286	-0.214286	0.592075	0.430373	More_prevalent_CTRL	2.08239	0.849029	4.16478	1.18864	1	0.227624	1.28437	1	1	Not significant
Odoribacter_splanchnicus	2	6	4	7	0.333333	0.571429	-0.238095	0.592075	0.405467	More_prevalent_CTRL	0.261914	0.317743	0.785743	0.556049	1	0.227624	-0.269412	0.697827	0.991009	Not significant
GGB9760_SGB15373	3	6	5	7	0.5	0.714286	-0.214286	0.592075	0.430373	More_prevalent_CTRL	0.0895665	0.05331	0.179133	0.074634	1	0.227624	0.653227	1	1	Not significant
Neopoerus_faecalis	2	6	4	7	0.333333	0.571429	-0.238095	0.592075	0.405467	More_prevalent_CTRL	0.045001	0.0501159	0.135003	0.0877027	1	0.227624	-0.128288	0.48464	0.991009	Not significant
GGB9708_SGB15234	3	6	5	7	0.5	0.714286	-0.214286	0.592075	0.430373	More_prevalent_CTRL	0.143403	0.15761	0.286806	0.220654	1	0.227624	-0.127782	0.825539	0.991009	Not significant
Faecalicatena_fissicatena	2	6	4	7	0.333333	0.571429	-0.238095	0.592075	0.405467	More_prevalent_CTRL	0.039848	0.125757	0.119544	0.220075	1	0.227624	-1.44542	0.393016	0.955567	Not significant
GGB33586_SGB53517	3	6	2	7	0.5	0.285714	0.214286	0.592075	2.32357	More_prevalent_PANDAS	0.0187887	0.000379571	0.0375773	0.0013285	1	0.227624	1.47175	0.254213	0.882442	Not significant
Clostridiaceae_bacterium	3	6	5	7	0.5	0.714286	-0.214286	0.592075	0.430373	More_prevalent_CTRL	0.0175067	0.0493354	0.0350133	0.0690696	1	0.227624	-1.10911	0.270403	0.894133	Not significant
GGB2982_SGB3964	3	6	5	7	0.5	0.714286	-0.214286	0.592075	0.430373	More_prevalent_CTRL	0.00516667	0.0240739	0.0103333	0.0337034	1	0.227624	-1.16776	0.162703	0.852744	Not significant
Gordonibacter_pamelaeae	2	6	4	7	0.333333	0.571429	-0.238095	0.592075	0.405467	More_prevalent_CTRL	0.001753	0.00670314	0.005259	0.0117305	1	0.227624	-0.507091	0.48464	0.991009	Not significant
Lachnospira_hominis_ex_Liu_et_al_2021	2	6	4	7	0.333333	0.571429	-0.238095	0.592075	0.405467	More_prevalent_CTRL	0.591426	0.268156	1.77428	0.469274	1	0.227624	1.11249	0.48464	0.991009	Not significant
Coprococcus_catus	2	6	4	7	0.333333	0.571429	-0.238095	0.592075	0.405467	More_prevalent_CTRL	0.019397	0.0963594	0.058191	0.168629	1	0.227624	-1.85521	0.186812	0.852744	Not significant
Faecalibacterium_prausnitzii	6	6	7	7	1	1	0	1	0	Equal_prevalence	3.93322	3.99344	3.93322	3.99344	1	0	-0.0218659	0.830324	0.991009	Not significant
Bacteroides_fragilis	3	6	4	7	0.5	0.571429	-0.0714286	1	0.766865	More_prevalent_CTRL	1.96731	0.39211	3.93461	0.686192	1	0	2.29788	0.763775	0.991009	Not significant
Alistipes_finegoldii	5	6	5	7	0.833333	0.714286	0.119048	1	1.89792	More_prevalent_PANDAS	2.73572	0.283999	3.28286	0.397598	1	0	3.2233	0.0372599	0.662843	Increased in PANDAS (p<0.05)
Fusicatenibacter_saccharivorans	6	6	6	7	1	0.857143	0.142857	1	Inf	More_prevalent_PANDAS	1.28829	1.23657	1.28829	1.44266	1	0	0.0586577	0.943057	0.991009	Not significant
Ruthenibacterium_lactatiformans	5	6	6	7	0.833333	0.857143	-0.0238095	1	0.845157	More_prevalent_CTRL	0.548783	0.0296597	0.65854	0.034603	1	0	3.81654	0.0452038	0.662843	Increased in PANDAS (p<0.05)
Clostridiales_bacterium	3	6	3	7	0.5	0.428571	0.0714286	1	1.30401	More_prevalent_PANDAS	0.320481	0.0409911	0.640961	0.095646	1	0	2.69625	0.938106	0.991009	Not significant
Flavonifractor_plautii	6	6	7	7	1	1	0	1	0	Equal_prevalence	0.551297	0.0903153	0.551297	0.0903153	1	0	2.48422	0.133614	0.852744	Not significant
Bacteroides_uniformis	5	6	6	7	0.833333	0.857143	-0.0238095	1	0.845157	More_prevalent_CTRL	4.70463	2.34316	5.64555	2.73369	1	0	1.00254	0.390714	0.955567	Not significant
Coprococcus_phoceensis	2	6	2	7	0.333333	0.285714	0.047619	1	1.22862	More_prevalent_PANDAS	0.275263	0.0405323	0.825788	0.141863	1	0	2.49701	0.793532	0.991009	Not significant
Segatella_copri	2	6	2	7	0.333333	0.285714	0.047619	1	1.22862	More_prevalent_PANDAS	0.260007	9.87106	0.780022	34.5487	1	0	-5.19359	0.930479	0.991009	Not significant
Blautia_caecimuris	1	6	1	7	0.166667	0.142857	0.0238095	1	1.18321	More_prevalent_PANDAS	0.104062	0.00220257	0.624374	0.015418	1	0	3.22457	0.909583	0.991009	Not significant
Clostridium_sp_AM22_11AC	5	6	6	7	0.833333	0.857143	-0.0238095	1	0.845157	More_prevalent_CTRL	0.143853	0.0772799	0.172624	0.0901598	1	0	0.817833	1	1	Not significant
Intestinibacter_bartlettii	4	6	4	7	0.666667	0.571429	0.0952381	1	1.45385	More_prevalent_PANDAS	0.157578	0.080905	0.236368	0.141584	1	0	0.882404	0.508432	0.991009	Not significant
Eggerthella_lenta	4	6	5	7	0.666667	0.714286	-0.047619	1	0.81392	More_prevalent_CTRL	0.0890658	0.0333991	0.133599	0.0467588	1	0	1.19072	0.942259	0.991009	Not significant
Anaerobutyricum_soehngenii	5	6	6	7	0.833333	0.857143	-0.0238095	1	0.845157	More_prevalent_CTRL	0.110921	0.101742	0.133105	0.118699	1	0	0.113892	0.667806	0.991009	Not significant
Blautia_wexlerae	6	6	7	7	1	1	0	1	0	Equal_prevalence	1.11153	2.18474	1.11153	2.18474	1	0	-0.968584	0.224639	0.882442	Not significant
Clostridiaceae_bacterium_AF18_31LB	5	6	6	7	0.833333	0.857143	-0.0238095	1	0.845157	More_prevalent_CTRL	0.075058	0.0940347	0.0900696	0.109707	1	0	-0.290546	0.567176	0.991009	Not significant
Eisenbergiella_tayi	2	6	2	7	0.333333	0.285714	0.047619	1	1.22862	More_prevalent_PANDAS	0.036849	0.00803829	0.110547	0.028134	1	0	1.37696	0.793532	0.991009	Not significant
Agathobaculum_faecis	1	6	2	7	0.166667	0.285714	-0.119048	1	0.526894	More_prevalent_CTRL	0.0231483	0.002382	0.13889	0.008337	1	0	1.42069	0.846796	0.991009	Not significant
Candidatus_Stoquefichus_sp_SB1	1	6	1	7	0.166667	0.142857	0.0238095	1	1.18321	More_prevalent_PANDAS	0.0225348	0.00145971	0.135209	0.010218	1	0	1.50541	0.909583	0.991009	Not significant
Clostridium_sp_AT4	1	6	1	7	0.166667	0.142857	0.0238095	1	1.18321	More_prevalent_PANDAS	0.0181525	0.000803571	0.108915	0.005625	1	0	1.38175	0.909583	0.991009	Not significant
Anaeromassilibacillus_senegalensis	2	6	3	7	0.333333	0.428571	-0.0952381	1	0.687828	More_prevalent_CTRL	0.018774	0.00382057	0.056322	0.00891467	1	0	1.05795	0.80698	0.991009	Not significant
Ruminococcus_torques	4	6	5	7	0.666667	0.714286	-0.047619	1	0.81392	More_prevalent_CTRL	0.140063	0.0676581	0.210095	0.0947214	1	0	0.950362	0.717238	0.991009	Not significant
Clostridium_sp_AM33_3	4	6	5	7	0.666667	0.714286	-0.047619	1	0.81392	More_prevalent_CTRL	0.0451095	0.05516	0.0676642	0.077224	1	0	-0.241686	0.942259	0.991009	Not significant
GGB9563_SGB14975	2	6	2	7	0.333333	0.285714	0.047619	1	1.22862	More_prevalent_PANDAS	0.0161715	0.002878	0.0485145	0.010073	1	0	1.02309	0.930479	0.991009	Not significant
Clostridium_innocuum	3	6	3	7	0.5	0.428571	0.0714286	1	1.30401	More_prevalent_PANDAS	0.0150708	0.0118543	0.0301417	0.02766	1	0	0.198094	0.815798	0.991009	Not significant
Enterocloster_citroniae	1	6	2	7	0.166667	0.285714	-0.119048	1	0.526894	More_prevalent_CTRL	0.00926783	0.00285343	0.055607	0.009987	1	0	0.584041	0.846796	0.991009	Not significant
Enterocloster_aldenensis	2	6	2	7	0.333333	0.285714	0.047619	1	1.22862	More_prevalent_PANDAS	0.018456	0.00242186	0.055368	0.0084765	1	0	1.19585	0.662683	0.991009	Not significant
Candidatus_Borkfalkia_ceftriaxoniphila	4	6	5	7	0.666667	0.714286	-0.047619	1	0.81392	More_prevalent_CTRL	0.035445	0.0131173	0.0531675	0.0183642	1	0	0.97515	0.218204	0.882442	Not significant
GGB58158_SGB79798	3	6	3	7	0.5	0.428571	0.0714286	1	1.30401	More_prevalent_PANDAS	0.00665867	0.004452	0.0133173	0.010388	1	0	0.205004	0.697827	0.991009	Not significant
Bittarella_massiliensis_ex_Durand_et_al_2017	1	6	1	7	0.166667	0.142857	0.0238095	1	1.18321	More_prevalent_PANDAS	0.00277633	0.000805857	0.016658	0.005641	1	0	0.24166	0.909583	0.991009	Not significant
GGB9491_SGB14888	1	6	2	7	0.166667	0.285714	-0.119048	1	0.526894	More_prevalent_CTRL	0.00211967	0.00202043	0.012718	0.0070715	1	0	0.0118617	0.699188	0.991009	Not significant
GGB51510_SGB71883	2	6	2	7	0.333333	0.285714	0.047619	1	1.22862	More_prevalent_PANDAS	0.00180883	0.00410514	0.0054265	0.014368	1	0	-0.256355	0.930479	0.991009	Not significant
Zhenpiania_hominis	1	6	1	7	0.166667	0.142857	0.0238095	1	1.18321	More_prevalent_PANDAS	0.0013515	0.00123729	0.008109	0.008661	1	0	0.0145893	1	1	Not significant
Diplocloster_agilis	1	6	1	7	0.166667	0.142857	0.0238095	1	1.18321	More_prevalent_PANDAS	0.00120917	0.000316429	0.007255	0.002215	1	0	0.119735	0.909583	0.991009	Not significant
Bacteroides_cellulosilyticus	1	6	1	7	0.166667	0.142857	0.0238095	1	1.18321	More_prevalent_PANDAS	1.62092	0.334928	9.72553	2.3445	1	0	2.24132	0.909583	0.991009	Not significant
GGB9480_SGB14874	1	6	1	7	0.166667	0.142857	0.0238095	1	1.18321	More_prevalent_PANDAS	0.150395	0.0346534	0.902372	0.242574	1	0	1.84479	0.909583	0.991009	Not significant
Roseburia_intestinalis	4	6	5	7	0.666667	0.714286	-0.047619	1	0.81392	More_prevalent_CTRL	1.87479	0.491054	2.81218	0.687476	1	0	1.91136	0.717238	0.991009	Not significant
Brotocaccenecus_SGB15090	2	6	3	7	0.333333	0.428571	-0.0952381	1	0.687828	More_prevalent_CTRL	0.0688292	0.0942093	0.206487	0.219822	1	0	-0.402682	0.935091	0.991009	Not significant
Bacteroidales_bacterium	1	6	2	7	0.166667	0.285714	-0.119048	1	0.526894	More_prevalent_CTRL	0.0277642	0.0237813	0.166585	0.0832345	1	0	0.160794	0.846796	0.991009	Not significant
Vescimonas_coprocola	4	6	5	7	0.666667	0.714286	-0.047619	1	0.81392	More_prevalent_CTRL	0.054098	0.0639709	0.081147	0.0895592	1	0	-0.206678	0.827981	0.991009	Not significant
Clostridium_fessum	4	6	5	7	0.666667	0.714286	-0.047619	1	0.81392	More_prevalent_CTRL	0.120955	0.143525	0.181433	0.200935	1	0	-0.229396	0.717238	0.991009	Not significant
GGB9062_SGB13981	1	6	1	7	0.166667	0.142857	0.0238095	1	1.18321	More_prevalent_PANDAS	0.0198183	0.00410571	0.11891	0.02874	1	0	1.07992	0.909583	0.991009	Not significant
Roseburia_inulinivorans	5	6	6	7	0.833333	0.857143	-0.0238095	1	0.845157	More_prevalent_CTRL	0.910838	0.23644	1.09301	0.275847	1	0	1.90171	0.774796	0.991009	Not significant
Frisingicoccus_SGB4674	2	6	3	7	0.333333	0.428571	-0.0952381	1	0.687828	More_prevalent_CTRL	0.00222167	0.010463	0.006665	0.0244137	1	0	-0.743577	0.683857	0.991009	Not significant
Escherichia_coli	2	6	2	7	0.333333	0.285714	0.047619	1	1.22862	More_prevalent_PANDAS	0.15294	0.0227944	0.45882	0.0797805	1	0	2.31282	0.930479	0.991009	Not significant
Longicatena_caecimuris	2	6	2	7	0.333333	0.285714	0.047619	1	1.22862	More_prevalent_PANDAS	0.00589283	0.024348	0.0176785	0.085218	1	0	-1.11185	0.930479	0.991009	Not significant
Lentihominibacter_faecis	3	6	3	7	0.5	0.428571	0.0714286	1	1.30401	More_prevalent_PANDAS	0.00555	0.0127217	0.0111	0.029684	1	0	-0.547157	0.938106	0.991009	Not significant
Lachnotalea_sp_AF33_28	2	6	3	7	0.333333	0.428571	-0.0952381	1	0.687828	More_prevalent_CTRL	0.000306333	0.00073	0.000919	0.00170333	1	0	-0.0581189	0.80698	0.991009	Not significant
Phocaeicola_dorei	3	6	3	7	0.5	0.428571	0.0714286	1	1.30401	More_prevalent_PANDAS	10.7756	3.52596	21.5511	8.22723	1	0	1.60893	0.586746	0.991009	Not significant
Phascolarctobacterium_faecium	2	6	2	7	0.333333	0.285714	0.047619	1	1.22862	More_prevalent_PANDAS	0.298952	0.124948	0.896856	0.437319	1	0	1.19498	0.662683	0.991009	Not significant
GGB9715_SGB15267	1	6	1	7	0.166667	0.142857	0.0238095	1	1.18321	More_prevalent_PANDAS	0.138193	0.00439586	0.829159	0.030771	1	0	3.36375	0.909583	0.991009	Not significant
Waltera_SGB4909	1	6	1	7	0.166667	0.142857	0.0238095	1	1.18321	More_prevalent_PANDAS	0.091565	0.000623	0.54939	0.004361	1	0	3.25714	0.909583	0.991009	Not significant
Ruminococcus_lactaris	3	6	4	7	0.5	0.571429	-0.0714286	1	0.766865	More_prevalent_CTRL	0.636355	0.350965	1.27271	0.614188	1	0	0.84047	0.880556	0.991009	Not significant
GGB143497_SGB15224	2	6	2	7	0.333333	0.285714	0.047619	1	1.22862	More_prevalent_PANDAS	0.038496	0.0266389	0.115488	0.093236	1	0	0.404491	0.930479	0.991009	Not significant
Clostridium_leptum	3	6	3	7	0.5	0.428571	0.0714286	1	1.30401	More_prevalent_PANDAS	0.0347755	0.0356244	0.069551	0.0831237	1	0	-0.0270969	0.938106	0.991009	Not significant
Lachnospira_pectinoschiza	4	6	5	7	0.666667	0.714286	-0.047619	1	0.81392	More_prevalent_CTRL	1.21651	0.243367	1.82476	0.340714	1	0	2.27526	0.514483	0.991009	Not significant
GGB9538_SGB14941	2	6	2	7	0.333333	0.285714	0.047619	1	1.22862	More_prevalent_PANDAS	0.0163738	0.000852714	0.0491215	0.0029845	1	0	1.28105	0.662683	0.991009	Not significant
Campylobacter_hominis	1	6	1	7	0.166667	0.142857	0.0238095	1	1.18321	More_prevalent_PANDAS	0.0101558	0.000963429	0.060935	0.006744	1	0	0.878498	0.909583	0.991009	Not significant
Clostridium_sp_1001270J_160509_D11	1	6	2	7	0.166667	0.285714	-0.119048	1	0.526894	More_prevalent_CTRL	0.00992117	0.0312997	0.059527	0.109549	1	0	-1.05183	0.699188	0.991009	Not significant
GGB2848_SGB3813	1	6	2	7	0.166667	0.285714	-0.119048	1	0.526894	More_prevalent_CTRL	0.00895917	0.00118657	0.053755	0.004153	1	0	0.761128	0.846796	0.991009	Not significant
Lachnospiraceae_unclassified_SGB5076	1	6	2	7	0.166667	0.285714	-0.119048	1	0.526894	More_prevalent_CTRL	0.008691	0.123084	0.052146	0.430795	1	0	-2.83192	0.699188	0.991009	Not significant
Bianquea_SGB71281	1	6	1	7	0.166667	0.142857	0.0238095	1	1.18321	More_prevalent_PANDAS	0.00849017	0.000508143	0.050941	0.003557	1	0	0.815251	0.909583	0.991009	Not significant
GGB9634_SGB15093	1	6	1	7	0.166667	0.142857	0.0238095	1	1.18321	More_prevalent_PANDAS	0.00683417	0.006816	0.041005	0.047712	1	0	0.00155773	1	1	Not significant
GGB2998_SGB3988	2	6	2	7	0.333333	0.285714	0.047619	1	1.22862	More_prevalent_PANDAS	0.0105455	0.010544	0.0316365	0.036904	1	0	0.000105333	0.930479	0.991009	Not significant
GGB9602_SGB15031	2	6	2	7	0.333333	0.285714	0.047619	1	1.22862	More_prevalent_PANDAS	0.00995317	0.0526466	0.0298595	0.184263	1	0	-1.65062	0.930479	0.991009	Not significant
Varibaculum_timonense	1	6	1	7	0.166667	0.142857	0.0238095	1	1.18321	More_prevalent_PANDAS	0.0065025	0.00267957	0.039015	0.018757	1	0	0.380179	0.909583	0.991009	Not significant
GGB9524_SGB14924	2	6	2	7	0.333333	0.285714	0.047619	1	1.22862	More_prevalent_PANDAS	0.0112093	0.0102729	0.033628	0.035955	1	0	0.0651498	0.930479	0.991009	Not significant
Eubacterium_segne	2	6	3	7	0.333333	0.428571	-0.0952381	1	0.687828	More_prevalent_CTRL	0.00504117	0.0115967	0.0151235	0.027059	1	0	-0.521895	0.568618	0.991009	Not significant
Lachnospiraceae_bacterium_AF58_1A	2	6	3	7	0.333333	0.428571	-0.0952381	1	0.687828	More_prevalent_CTRL	0.0157845	0.0612037	0.0473535	0.142809	1	0	-1.46545	0.80698	0.991009	Not significant
GGB9532_SGB14933	1	6	1	7	0.166667	0.142857	0.0238095	1	1.18321	More_prevalent_PANDAS	0.0020825	2.95714e-05	0.012495	0.000207	1	0	0.268659	0.909583	0.991009	Not significant
GGB1215_SGB1581	1	6	1	7	0.166667	0.142857	0.0238095	1	1.18321	More_prevalent_PANDAS	0.0012175	0.000316286	0.007305	0.002214	1	0	0.120828	0.909583	0.991009	Not significant
GGB3819_SGB5184	2	6	2	7	0.333333	0.285714	0.047619	1	1.22862	More_prevalent_PANDAS	0.00382733	0.00180757	0.011482	0.0063265	1	0	0.227811	0.793532	0.991009	Not significant
Anaerofilum_hominis	1	6	2	7	0.166667	0.285714	-0.119048	1	0.526894	More_prevalent_CTRL	7.53333e-05	0.000249571	0.000452	0.0008735	1	0	-0.024736	0.699188	0.991009	Not significant
GGB3612_SGB4882	1	6	2	7	0.166667	0.285714	-0.119048	1	0.526894	More_prevalent_CTRL	1.61021	0.0117761	9.66127	0.0412165	1	0	6.21729	0.846796	0.991009	Not significant
Oliverpabstia_intestinalis	2	6	3	7	0.333333	0.428571	-0.0952381	1	0.687828	More_prevalent_CTRL	0.329243	0.0985164	0.987729	0.229872	1	0	1.64441	1	1	Not significant
Dorea_hominis	2	6	2	7	0.333333	0.285714	0.047619	1	1.22862	More_prevalent_PANDAS	0.003304	0.00801514	0.009912	0.028053	1	0	-0.43735	0.930479	0.991009	Not significant
Bacteroides_faecis	1	6	2	7	0.166667	0.285714	-0.119048	1	0.526894	More_prevalent_CTRL	1.28293	0.535202	7.69757	1.87321	1	0	1.24578	0.846796	0.991009	Not significant
Alistipes_communis	1	6	2	7	0.166667	0.285714	-0.119048	1	0.526894	More_prevalent_CTRL	0.238642	0.124674	1.43185	0.436358	1	0	0.8846	0.846796	0.991009	Not significant
Rikenellaceae_bacterium	1	6	1	7	0.166667	0.142857	0.0238095	1	1.18321	More_prevalent_PANDAS	0.193391	0.00652843	1.16035	0.045699	1	0	3.62124	0.909583	0.991009	Not significant
GGB4684_SGB6478	1	6	1	7	0.166667	0.142857	0.0238095	1	1.18321	More_prevalent_PANDAS	0.190048	0.0593216	1.14029	0.415251	1	0	1.52897	0.909583	0.991009	Not significant
GGB3278_SGB4328	1	6	2	7	0.166667	0.285714	-0.119048	1	0.526894	More_prevalent_CTRL	0.132553	0.111676	0.795316	0.390865	1	0	0.228452	0.846796	0.991009	Not significant
Alistipes_indistinctus	1	6	1	7	0.166667	0.142857	0.0238095	1	1.18321	More_prevalent_PANDAS	0.102602	0.00465386	0.615615	0.032577	1	0	2.94189	0.909583	0.991009	Not significant
GGB74412_SGB5075	1	6	1	7	0.166667	0.142857	0.0238095	1	1.18321	More_prevalent_PANDAS	0.0185647	0.300475	0.111388	2.10332	1	0	-3.44217	1	1	Not significant
GGB9537_SGB14940	1	6	1	7	0.166667	0.142857	0.0238095	1	1.18321	More_prevalent_PANDAS	0.0159705	0.000421714	0.095823	0.002952	1	0	1.31728	0.909583	0.991009	Not significant
GGB3167_SGB4181	1	6	1	7	0.166667	0.142857	0.0238095	1	1.18321	More_prevalent_PANDAS	0.0114707	0.0949796	0.068824	0.664857	1	0	-2.28967	1	1	Not significant
GGB9345_SGB14311	1	6	1	7	0.166667	0.142857	0.0238095	1	1.18321	More_prevalent_PANDAS	0.0104937	0.000207714	0.062962	0.001454	1	0	1.00552	0.909583	0.991009	Not significant
Butyricimonas_paravirosa	1	6	1	7	0.166667	0.142857	0.0238095	1	1.18321	More_prevalent_PANDAS	0.00883817	0.003305	0.053029	0.023135	1	0	0.50169	0.909583	0.991009	Not significant
GGB9176_SGB14114	1	6	1	7	0.166667	0.142857	0.0238095	1	1.18321	More_prevalent_PANDAS	0.00812933	0.0494464	0.048776	0.346125	1	0	-1.71326	1	1	Not significant
Lachnospiraceae_bacterium_OF27_8pH9A	1	6	1	7	0.166667	0.142857	0.0238095	1	1.18321	More_prevalent_PANDAS	0.006252	0.0526941	0.037512	0.368859	1	0	-1.94771	1	1	Not significant
GGB51441_SGB71759	1	6	2	7	0.166667	0.285714	-0.119048	1	0.526894	More_prevalent_CTRL	0.0054635	0.007019	0.032781	0.0245665	1	0	-0.138279	0.846796	0.991009	Not significant
Roseburia_amylophila	1	6	2	7	0.166667	0.285714	-0.119048	1	0.526894	More_prevalent_CTRL	0.00467	0.0275079	0.02802	0.0962775	1	0	-1.35432	0.562167	0.991009	Not significant
Lawsonibacter_hominis	1	6	1	7	0.166667	0.142857	0.0238095	1	1.18321	More_prevalent_PANDAS	0.00353883	0.00176043	0.021233	0.012323	1	0	0.203163	0.909583	0.991009	Not significant
GGB36267_SGB14177	1	6	2	7	0.166667	0.285714	-0.119048	1	0.526894	More_prevalent_CTRL	0.00219833	0.00189914	0.01319	0.006647	1	0	0.0358264	0.846796	0.991009	Not significant
GGB9301_SGB14262	1	6	1	7	0.166667	0.142857	0.0238095	1	1.18321	More_prevalent_PANDAS	0.00164617	0.000277714	0.009877	0.001944	1	0	0.180336	0.909583	0.991009	Not significant
GGB3001_SGB3992	1	6	1	7	0.166667	0.142857	0.0238095	1	1.18321	More_prevalent_PANDAS	0.001217	0.00482371	0.007302	0.033766	1	0	-0.40222	1	1	Not significant
GGB9501_SGB14898	1	6	2	7	0.166667	0.285714	-0.119048	1	0.526894	More_prevalent_CTRL	0.0010325	0.000846571	0.006195	0.002963	1	0	0.0245207	0.846796	0.991009	Not significant
GGB38029_SGB49188	1	6	1	7	0.166667	0.142857	0.0238095	1	1.18321	More_prevalent_PANDAS	0.000776	0.000283143	0.004656	0.001982	1	0	0.0675405	0.909583	0.991009	Not significant
Intestinimonas_sp_MSJ_38	1	6	1	7	0.166667	0.142857	0.0238095	1	1.18321	More_prevalent_PANDAS	0.000716833	0.00128571	0.004301	0.009	1	0	-0.0746191	1	1	Not significant
GGB52130_SGB14966	1	6	2	7	0.166667	0.285714	-0.119048	1	0.526894	More_prevalent_CTRL	0.000505	0.004907	0.00303	0.0171745	1	0	-0.504914	0.562167	0.991009	Not significant
Anaerotruncus_rubiinfantis	1	6	1	7	0.166667	0.142857	0.0238095	1	1.18321	More_prevalent_PANDAS	0.000221833	0.000175714	0.001331	0.00123	1	0	0.00652391	0.909583	0.991009	Not significant
GGB9205_SGB14144	1	6	1	7	0.166667	0.142857	0.0238095	1	1.18321	More_prevalent_PANDAS	0.000202833	7.88571e-05	0.001217	0.000552	1	0	0.0176378	0.909583	0.991009	Not significant
GGB3550_SGB4746	1	6	2	7	0.166667	0.285714	-0.119048	1	0.526894	More_prevalent_CTRL	0.0469547	0.00702057	0.281728	0.024572	1	0	1.74253	0.846796	0.991009	Not significant
GGB3534_SGB4722	1	6	1	7	0.166667	0.142857	0.0238095	1	1.18321	More_prevalent_PANDAS	0.00637133	9.08571e-05	0.038228	0.000636	1	0	0.698123	0.909583	0.991009	Not significant
Bifidobacterium_animalis	1	6	2	7	0.166667	0.285714	-0.119048	1	0.526894	More_prevalent_CTRL	0.00238467	0.086791	0.014308	0.303768	1	0	-2.96632	0.562167	0.991009	Not significant
GGB4603_SGB6367	0	6	1	7	0	0.142857	-0.142857	1	0	Lost_in_PANDAS	0	0.16994	NA	1.18958	1	0	NA	NA	NA	Lost in PANDAS
GGB4591_SGB6350	0	6	1	7	0	0.142857	-0.142857	1	0	Lost_in_PANDAS	0	0.0511473	NA	0.358031	1	0	NA	NA	NA	Lost in PANDAS
GGB9529_SGB53518	0	6	1	7	0	0.142857	-0.142857	1	0	Lost_in_PANDAS	0	0.00786686	NA	0.055068	1	0	NA	NA	NA	Lost in PANDAS
Faecalibacillus_SGB6753	0	6	1	7	0	0.142857	-0.142857	1	0	Lost_in_PANDAS	0	0.00669186	NA	0.046843	1	0	NA	NA	NA	Lost in PANDAS
GGB6612_SGB9346	0	6	1	7	0	0.142857	-0.142857	1	0	Lost_in_PANDAS	0	0.701693	NA	4.91185	1	0	NA	NA	NA	Lost in PANDAS
GGB9266_SGB14216	0	6	1	7	0	0.142857	-0.142857	1	0	Lost_in_PANDAS	0	0.0274306	NA	0.192014	1	0	NA	NA	NA	Lost in PANDAS
GGB9093_SGB14024	0	6	1	7	0	0.142857	-0.142857	1	0	Lost_in_PANDAS	0	0.011488	NA	0.080416	1	0	NA	NA	NA	Lost in PANDAS
GGB9464_SGB14857	0	6	1	7	0	0.142857	-0.142857	1	0	Lost_in_PANDAS	0	0.0109383	NA	0.076568	1	0	NA	NA	NA	Lost in PANDAS
GGB9547_SGB14954	0	6	1	7	0	0.142857	-0.142857	1	0	Lost_in_PANDAS	0	0.00922486	NA	0.064574	1	0	NA	NA	NA	Lost in PANDAS
GGB3818_SGB5183	0	6	1	7	0	0.142857	-0.142857	1	0	Lost_in_PANDAS	0	0.00868943	NA	0.060826	1	0	NA	NA	NA	Lost in PANDAS
Emergencia_timonensis	0	6	1	7	0	0.142857	-0.142857	1	0	Lost_in_PANDAS	0	0.008033	NA	0.056231	1	0	NA	NA	NA	Lost in PANDAS
Dielma_fastidiosa	0	6	1	7	0	0.142857	-0.142857	1	0	Lost_in_PANDAS	0	0.00599329	NA	0.041953	1	0	NA	NA	NA	Lost in PANDAS
GGB34540_SGB54300	0	6	1	7	0	0.142857	-0.142857	1	0	Lost_in_PANDAS	0	0.00497343	NA	0.034814	1	0	NA	NA	NA	Lost in PANDAS
Frisingicoccus_caecimuris	0	6	1	7	0	0.142857	-0.142857	1	0	Lost_in_PANDAS	0	0.00494143	NA	0.03459	1	0	NA	NA	NA	Lost in PANDAS
GGB74505_SGB47518	0	6	1	7	0	0.142857	-0.142857	1	0	Lost_in_PANDAS	0	0.00480314	NA	0.033622	1	0	NA	NA	NA	Lost in PANDAS
GGB79382_SGB106038	0	6	1	7	0	0.142857	-0.142857	1	0	Lost_in_PANDAS	0	0.00400871	NA	0.028061	1	0	NA	NA	NA	Lost in PANDAS
Blautia_producta	0	6	1	7	0	0.142857	-0.142857	1	0	Lost_in_PANDAS	0	0.00376114	NA	0.026328	1	0	NA	NA	NA	Lost in PANDAS
bacterium_210917_SL_2_15	0	6	1	7	0	0.142857	-0.142857	1	0	Lost_in_PANDAS	0	0.00241	NA	0.01687	1	0	NA	NA	NA	Lost in PANDAS
GGB9550_SGB14957	0	6	1	7	0	0.142857	-0.142857	1	0	Lost_in_PANDAS	0	0.00239157	NA	0.016741	1	0	NA	NA	NA	Lost in PANDAS
Yanshouia_SGB14960	0	6	1	7	0	0.142857	-0.142857	1	0	Lost_in_PANDAS	0	0.00211357	NA	0.014795	1	0	NA	NA	NA	Lost in PANDAS
Qiania_dongpingensis	0	6	1	7	0	0.142857	-0.142857	1	0	Lost_in_PANDAS	0	0.00154914	NA	0.010844	1	0	NA	NA	NA	Lost in PANDAS
GGB128456_SGB15079	0	6	1	7	0	0.142857	-0.142857	1	0	Lost_in_PANDAS	0	0.00142057	NA	0.009944	1	0	NA	NA	NA	Lost in PANDAS
GGB9198_SGB14137	0	6	1	7	0	0.142857	-0.142857	1	0	Lost_in_PANDAS	0	0.00135757	NA	0.009503	1	0	NA	NA	NA	Lost in PANDAS
Neobittarella_massiliensis_ex_Bilen_et_al_2018	0	6	1	7	0	0.142857	-0.142857	1	0	Lost_in_PANDAS	0	0.00117886	NA	0.008252	1	0	NA	NA	NA	Lost in PANDAS
GGB3005_SGB3996	0	6	1	7	0	0.142857	-0.142857	1	0	Lost_in_PANDAS	0	0.00103329	NA	0.007233	1	0	NA	NA	NA	Lost in PANDAS
Anaerostipes_SGB143277	0	6	1	7	0	0.142857	-0.142857	1	0	Lost_in_PANDAS	0	0.000995714	NA	0.00697	1	0	NA	NA	NA	Lost in PANDAS
Bianquea_renquensis	0	6	1	7	0	0.142857	-0.142857	1	0	Lost_in_PANDAS	0	0.000734857	NA	0.005144	1	0	NA	NA	NA	Lost in PANDAS
Massilioclostridium_coli	0	6	1	7	0	0.142857	-0.142857	1	0	Lost_in_PANDAS	0	0.000410429	NA	0.002873	1	0	NA	NA	NA	Lost in PANDAS
GGB9646_SGB15123	0	6	1	7	0	0.142857	-0.142857	1	0	Lost_in_PANDAS	0	0.000307286	NA	0.002151	1	0	NA	NA	NA	Lost in PANDAS
Anaerolentibacter_hominis	0	6	1	7	0	0.142857	-0.142857	1	0	Lost_in_PANDAS	0	0.000273	NA	0.001911	1	0	NA	NA	NA	Lost in PANDAS
Eggerthella_sp_YY7918	0	6	1	7	0	0.142857	-0.142857	1	0	Lost_in_PANDAS	0	0.000111571	NA	0.000781	1	0	NA	NA	NA	Lost in PANDAS
Lawsonibacter_celer	0	6	1	7	0	0.142857	-0.142857	1	0	Lost_in_PANDAS	0	8.78571e-05	NA	0.000615	1	0	NA	NA	NA	Lost in PANDAS
GGB74463_SGB54347	0	6	1	7	0	0.142857	-0.142857	1	0	Lost_in_PANDAS	0	4.78571e-05	NA	0.000335	1	0	NA	NA	NA	Lost in PANDAS
GGB3256_SGB4303	0	6	1	7	0	0.142857	-0.142857	1	0	Lost_in_PANDAS	0	0.100577	NA	0.704037	1	0	NA	NA	NA	Lost in PANDAS
Blautia_stercoris	0	6	1	7	0	0.142857	-0.142857	1	0	Lost_in_PANDAS	0	0.0235786	NA	0.16505	1	0	NA	NA	NA	Lost in PANDAS
Neglectibacter_timonensis	0	6	1	7	0	0.142857	-0.142857	1	0	Lost_in_PANDAS	0	0.00823057	NA	0.057614	1	0	NA	NA	NA	Lost in PANDAS
GGB9767_SGB15385	0	6	1	7	0	0.142857	-0.142857	1	0	Lost_in_PANDAS	0	0.00593457	NA	0.041542	1	0	NA	NA	NA	Lost in PANDAS
GGB141206_SGB209149	0	6	1	7	0	0.142857	-0.142857	1	0	Lost_in_PANDAS	0	0.00328971	NA	0.023028	1	0	NA	NA	NA	Lost in PANDAS
Lactobacillus_acidophilus	0	6	1	7	0	0.142857	-0.142857	1	0	Lost_in_PANDAS	0	0.00170614	NA	0.011943	1	0	NA	NA	NA	Lost in PANDAS
Porphyromonas_SGB1984	0	6	1	7	0	0.142857	-0.142857	1	0	Lost_in_PANDAS	0	0.000503	NA	0.003521	1	0	NA	NA	NA	Lost in PANDAS
Phocaeicola_massiliensis	0	6	1	7	0	0.142857	-0.142857	1	0	Lost_in_PANDAS	0	0.218814	NA	1.5317	1	0	NA	NA	NA	Lost in PANDAS
Phocaeicola_coprocola	0	6	1	7	0	0.142857	-0.142857	1	0	Lost_in_PANDAS	0	0.191827	NA	1.34279	1	0	NA	NA	NA	Lost in PANDAS
GGB4249_SGB5749	0	6	1	7	0	0.142857	-0.142857	1	0	Lost_in_PANDAS	0	0.136861	NA	0.958024	1	0	NA	NA	NA	Lost in PANDAS
Ruminococcaceae_bacterium_AM53_2BH	0	6	1	7	0	0.142857	-0.142857	1	0	Lost_in_PANDAS	0	0.0863401	NA	0.604381	1	0	NA	NA	NA	Lost in PANDAS
Phocaeicola_plebeius	0	6	1	7	0	0.142857	-0.142857	1	0	Lost_in_PANDAS	0	0.0690637	NA	0.483446	1	0	NA	NA	NA	Lost in PANDAS
GGB3267_SGB4317	0	6	1	7	0	0.142857	-0.142857	1	0	Lost_in_PANDAS	0	0.0443609	NA	0.310526	1	0	NA	NA	NA	Lost in PANDAS
GGB9354_SGB14327	0	6	1	7	0	0.142857	-0.142857	1	0	Lost_in_PANDAS	0	0.0407926	NA	0.285548	1	0	NA	NA	NA	Lost in PANDAS
GGB1350_SGB1808	0	6	1	7	0	0.142857	-0.142857	1	0	Lost_in_PANDAS	0	0.0180373	NA	0.126261	1	0	NA	NA	NA	Lost in PANDAS
Jilunia_laotingensis	0	6	1	7	0	0.142857	-0.142857	1	0	Lost_in_PANDAS	0	0.0109967	NA	0.076977	1	0	NA	NA	NA	Lost in PANDAS
Streptococcus_vestibularis	0	6	1	7	0	0.142857	-0.142857	1	0	Lost_in_PANDAS	0	0.0104946	NA	0.073462	1	0	NA	NA	NA	Lost in PANDAS
Streptococcus_mutans	0	6	1	7	0	0.142857	-0.142857	1	0	Lost_in_PANDAS	0	0.00593529	NA	0.041547	1	0	NA	NA	NA	Lost in PANDAS
GGB4605_SGB6378	0	6	1	7	0	0.142857	-0.142857	1	0	Lost_in_PANDAS	0	0.00498286	NA	0.03488	1	0	NA	NA	NA	Lost in PANDAS
GGB2974_SGB3956	0	6	1	7	0	0.142857	-0.142857	1	0	Lost_in_PANDAS	0	0.00223343	NA	0.015634	1	0	NA	NA	NA	Lost in PANDAS
GGB9667_SGB15164	0	6	1	7	0	0.142857	-0.142857	1	0	Lost_in_PANDAS	0	0.002091	NA	0.014637	1	0	NA	NA	NA	Lost in PANDAS
GGB6572_SGB9284	0	6	1	7	0	0.142857	-0.142857	1	0	Lost_in_PANDAS	0	0.001567	NA	0.010969	1	0	NA	NA	NA	Lost in PANDAS
GGB3593_SGB4817	0	6	1	7	0	0.142857	-0.142857	1	0	Lost_in_PANDAS	0	0.000479714	NA	0.003358	1	0	NA	NA	NA	Lost in PANDAS
Anaerotignum_sp_MSJ_24	0	6	1	7	0	0.142857	-0.142857	1	0	Lost_in_PANDAS	0	0.000230714	NA	0.001615	1	0	NA	NA	NA	Lost in PANDAS
GGB3828_SGB5197	0	6	1	7	0	0.142857	-0.142857	1	0	Lost_in_PANDAS	0	3.8e-05	NA	0.000266	1	0	NA	NA	NA	Lost in PANDAS
Megamonas_funiformis	0	6	1	7	0	0.142857	-0.142857	1	0	Lost_in_PANDAS	0	0.298273	NA	2.08791	1	0	NA	NA	NA	Lost in PANDAS
GGB3490_SGB4664	0	6	1	7	0	0.142857	-0.142857	1	0	Lost_in_PANDAS	0	0.059228	NA	0.414596	1	0	NA	NA	NA	Lost in PANDAS
GGB4599_SGB6362	0	6	1	7	0	0.142857	-0.142857	1	0	Lost_in_PANDAS	0	0.0399756	NA	0.279829	1	0	NA	NA	NA	Lost in PANDAS
GGB4571_SGB6317	0	6	1	7	0	0.142857	-0.142857	1	0	Lost_in_PANDAS	0	0.0322856	NA	0.225999	1	0	NA	NA	NA	Lost in PANDAS
GGB3304_SGB4367	0	6	1	7	0	0.142857	-0.142857	1	0	Lost_in_PANDAS	0	0.0189296	NA	0.132507	1	0	NA	NA	NA	Lost in PANDAS
Agathobaculum_SGB14990	0	6	1	7	0	0.142857	-0.142857	1	0	Lost_in_PANDAS	0	0.017148	NA	0.120036	1	0	NA	NA	NA	Lost in PANDAS
GGB9184_SGB14123	0	6	1	7	0	0.142857	-0.142857	1	0	Lost_in_PANDAS	0	0.006123	NA	0.042861	1	0	NA	NA	NA	Lost in PANDAS
Turicibacter_bilis	0	6	1	7	0	0.142857	-0.142857	1	0	Lost_in_PANDAS	0	0.005425	NA	0.037975	1	0	NA	NA	NA	Lost in PANDAS
Veillonella_rogosae	0	6	1	7	0	0.142857	-0.142857	1	0	Lost_in_PANDAS	0	0.005305	NA	0.037135	1	0	NA	NA	NA	Lost in PANDAS
Lachnospiraceae_bacterium_AM53_6	0	6	1	7	0	0.142857	-0.142857	1	0	Lost_in_PANDAS	0	0.003222	NA	0.022554	1	0	NA	NA	NA	Lost in PANDAS
Haemophilus_sputorum	0	6	1	7	0	0.142857	-0.142857	1	0	Lost_in_PANDAS	0	0.00168243	NA	0.011777	1	0	NA	NA	NA	Lost in PANDAS
Slackia_piriformis	0	6	1	7	0	0.142857	-0.142857	1	0	Lost_in_PANDAS	0	0.001555	NA	0.010885	1	0	NA	NA	NA	Lost in PANDAS
GGB9708_SGB15233	0	6	1	7	0	0.142857	-0.142857	1	0	Lost_in_PANDAS	0	0.00112543	NA	0.007878	1	0	NA	NA	NA	Lost in PANDAS
Oscillibacter_SGB15077	0	6	1	7	0	0.142857	-0.142857	1	0	Lost_in_PANDAS	0	0.000446857	NA	0.003128	1	0	NA	NA	NA	Lost in PANDAS
Roseburia_yibonii	0	6	1	7	0	0.142857	-0.142857	1	0	Lost_in_PANDAS	0	0.000256143	NA	0.001793	1	0	NA	NA	NA	Lost in PANDAS
GGB45632_SGB63346	0	6	1	7	0	0.142857	-0.142857	1	0	Lost_in_PANDAS	0	0.000244429	NA	0.001711	1	0	NA	NA	NA	Lost in PANDAS
Fusobacterium_pseudoperiodonticum	0	6	1	7	0	0.142857	-0.142857	1	0	Lost_in_PANDAS	0	9.75714e-05	NA	0.000683	1	0	NA	NA	NA	Lost in PANDAS
Allisonella_histaminiformans	0	6	1	7	0	0.142857	-0.142857	1	0	Lost_in_PANDAS	0	5.28571e-05	NA	0.00037	1	0	NA	NA	NA	Lost in PANDAS
GGB142619_SGB8599	0	6	1	7	0	0.142857	-0.142857	1	0	Lost_in_PANDAS	0	0.196497	NA	1.37548	1	0	NA	NA	NA	Lost in PANDAS
GGB4642_SGB6422	0	6	1	7	0	0.142857	-0.142857	1	0	Lost_in_PANDAS	0	0.107482	NA	0.752376	1	0	NA	NA	NA	Lost in PANDAS
GGB4266_SGB5805	0	6	1	7	0	0.142857	-0.142857	1	0	Lost_in_PANDAS	0	0.0370901	NA	0.259631	1	0	NA	NA	NA	Lost in PANDAS
Ruminococcus_hominis	0	6	1	7	0	0.142857	-0.142857	1	0	Lost_in_PANDAS	0	0.0283837	NA	0.198686	1	0	NA	NA	NA	Lost in PANDAS
Dysosmobacter_SGB15051	0	6	1	7	0	0.142857	-0.142857	1	0	Lost_in_PANDAS	0	0.0181401	NA	0.126981	1	0	NA	NA	NA	Lost in PANDAS
GGB3627_SGB4906	0	6	1	7	0	0.142857	-0.142857	1	0	Lost_in_PANDAS	0	0.00268614	NA	0.018803	1	0	NA	NA	NA	Lost in PANDAS
GGB51884_SGB49168	0	6	1	7	0	0.142857	-0.142857	1	0	Lost_in_PANDAS	0	0.00126286	NA	0.00884	1	0	NA	NA	NA	Lost in PANDAS
Prevotella_disiens	0	6	1	7	0	0.142857	-0.142857	1	0	Lost_in_PANDAS	0	0.000276286	NA	0.001934	1	0	NA	NA	NA	Lost in PANDAS
GGB4604_SGB6371	0	6	1	7	0	0.142857	-0.142857	1	0	Lost_in_PANDAS	0	0.000249	NA	0.001743	1	0	NA	NA	NA	Lost in PANDAS
Fenollaria_timonensis	0	6	1	7	0	0.142857	-0.142857	1	0	Lost_in_PANDAS	0	0.000192	NA	0.001344	1	0	NA	NA	NA	Lost in PANDAS
GGB1456_SGB2019	0	6	1	7	0	0.142857	-0.142857	1	0	Lost_in_PANDAS	0	7.22857e-05	NA	0.000506	1	0	NA	NA	NA	Lost in PANDAS
GGB9525_SGB14925	0	6	1	7	0	0.142857	-0.142857	1	0	Lost_in_PANDAS	0	0.00699686	NA	0.048978	1	0	NA	NA	NA	Lost in PANDAS
GGB2652_SGB3573	0	6	1	7	0	0.142857	-0.142857	1	0	Lost_in_PANDAS	0	0.00449114	NA	0.031438	1	0	NA	NA	NA	Lost in PANDAS
GGB1346_SGB1804	0	6	1	7	0	0.142857	-0.142857	1	0	Lost_in_PANDAS	0	0.00413043	NA	0.028913	1	0	NA	NA	NA	Lost in PANDAS
GGB9296_SGB14253	0	6	1	7	0	0.142857	-0.142857	1	0	Lost_in_PANDAS	0	0.00346486	NA	0.024254	1	0	NA	NA	NA	Lost in PANDAS
GGB9522_SGB14921	0	6	1	7	0	0.142857	-0.142857	1	0	Lost_in_PANDAS	0	0.002632	NA	0.018424	1	0	NA	NA	NA	Lost in PANDAS
Lachnospiraceae_bacterium_KGMB03038	0	6	1	7	0	0.142857	-0.142857	1	0	Lost_in_PANDAS	0	0.002095	NA	0.014665	1	0	NA	NA	NA	Lost in PANDAS
Schaalia_turicensis	0	6	1	7	0	0.142857	-0.142857	1	0	Lost_in_PANDAS	0	0.00159143	NA	0.01114	1	0	NA	NA	NA	Lost in PANDAS
GGB9815_SGB15449	0	6	1	7	0	0.142857	-0.142857	1	0	Lost_in_PANDAS	0	0.00135729	NA	0.009501	1	0	NA	NA	NA	Lost in PANDAS
GGB143098_SGB14906	0	6	1	7	0	0.142857	-0.142857	1	0	Lost_in_PANDAS	0	0.00135414	NA	0.009479	1	0	NA	NA	NA	Lost in PANDAS
GGB58485_SGB80143	0	6	1	7	0	0.142857	-0.142857	1	0	Lost_in_PANDAS	0	0.000948857	NA	0.006642	1	0	NA	NA	NA	Lost in PANDAS
GGB9241_SGB14183	0	6	1	7	0	0.142857	-0.142857	1	0	Lost_in_PANDAS	0	0.000871857	NA	0.006103	1	0	NA	NA	NA	Lost in PANDAS
GGB9253_SGB14199	0	6	1	7	0	0.142857	-0.142857	1	0	Lost_in_PANDAS	0	0.000748571	NA	0.00524	1	0	NA	NA	NA	Lost in PANDAS
GGB45629_SGB63343	0	6	1	7	0	0.142857	-0.142857	1	0	Lost_in_PANDAS	0	0.000685571	NA	0.004799	1	0	NA	NA	NA	Lost in PANDAS
Massiliimalia_massiliensis	0	6	1	7	0	0.142857	-0.142857	1	0	Lost_in_PANDAS	0	0.000682857	NA	0.00478	1	0	NA	NA	NA	Lost in PANDAS
GGB2977_SGB3959	0	6	1	7	0	0.142857	-0.142857	1	0	Lost_in_PANDAS	0	0.000672429	NA	0.004707	1	0	NA	NA	NA	Lost in PANDAS
GGB13818_SGB6606	0	6	1	7	0	0.142857	-0.142857	1	0	Lost_in_PANDAS	0	0.000598286	NA	0.004188	1	0	NA	NA	NA	Lost in PANDAS
GGB9618_SGB15065	0	6	1	7	0	0.142857	-0.142857	1	0	Lost_in_PANDAS	0	0.000549714	NA	0.003848	1	0	NA	NA	NA	Lost in PANDAS
GGB87378_SGB6358	0	6	1	7	0	0.142857	-0.142857	1	0	Lost_in_PANDAS	0	0.000537	NA	0.003759	1	0	NA	NA	NA	Lost in PANDAS
GGB9211_SGB14151	0	6	1	7	0	0.142857	-0.142857	1	0	Lost_in_PANDAS	0	0.000385286	NA	0.002697	1	0	NA	NA	NA	Lost in PANDAS
Parvimonas_micra	0	6	1	7	0	0.142857	-0.142857	1	0	Lost_in_PANDAS	0	0.000375143	NA	0.002626	1	0	NA	NA	NA	Lost in PANDAS
Eubacteriales_unclassified_SGB63201	0	6	1	7	0	0.142857	-0.142857	1	0	Lost_in_PANDAS	0	0.000307286	NA	0.002151	1	0	NA	NA	NA	Lost in PANDAS
Lacticaseibacillus_rhamnosus	0	6	1	7	0	0.142857	-0.142857	1	0	Lost_in_PANDAS	0	0.000236429	NA	0.001655	1	0	NA	NA	NA	Lost in PANDAS
Eubacterium_brachy	0	6	1	7	0	0.142857	-0.142857	1	0	Lost_in_PANDAS	0	0.000197571	NA	0.001383	1	0	NA	NA	NA	Lost in PANDAS
Catenibacillus_scindens	0	6	1	7	0	0.142857	-0.142857	1	0	Lost_in_PANDAS	0	0.000196143	NA	0.001373	1	0	NA	NA	NA	Lost in PANDAS
GGB45614_SGB63327	0	6	1	7	0	0.142857	-0.142857	1	0	Lost_in_PANDAS	0	0.000177714	NA	0.001244	1	0	NA	NA	NA	Lost in PANDAS
Lactobacillus_crispatus	0	6	1	7	0	0.142857	-0.142857	1	0	Lost_in_PANDAS	0	0.000160571	NA	0.001124	1	0	NA	NA	NA	Lost in PANDAS
Actinomyces_sp_ph3	0	6	1	7	0	0.142857	-0.142857	1	0	Lost_in_PANDAS	0	0.00016	NA	0.00112	1	0	NA	NA	NA	Lost in PANDAS
Firmicutes_bacterium_AF54_29pH10A	0	6	1	7	0	0.142857	-0.142857	1	0	Lost_in_PANDAS	0	0.000104143	NA	0.000729	1	0	NA	NA	NA	Lost in PANDAS
GGB9242_SGB14184	0	6	1	7	0	0.142857	-0.142857	1	0	Lost_in_PANDAS	0	0.000101714	NA	0.000712	1	0	NA	NA	NA	Lost in PANDAS
Parvimonas_parva	0	6	1	7	0	0.142857	-0.142857	1	0	Lost_in_PANDAS	0	9.91429e-05	NA	0.000694	1	0	NA	NA	NA	Lost in PANDAS
GGB49409_SGB69322	0	6	1	7	0	0.142857	-0.142857	1	0	Lost_in_PANDAS	0	4.75714e-05	NA	0.000333	1	0	NA	NA	NA	Lost in PANDAS
