# Supplementary material for: Functional Shifts in Gut Microbiota and Associated Metabolites Suggest Gut–Brain Axis Dysregulation in Pediatric Autoimmune Neuropsychiatric Disorders Associated with Streptococcal Infections (PANDAS)
Source: Microorganisms. 2026 May 2;14(5):1036. doi: 10.3390/microorganisms14051036 (PMC13209760; doi:10.3390/microorganisms14051036)
Supplement: Supplementary file 1 [file microorganisms-14-01036-s001.zip › Supplemental File 4.xlsx]

## Sheet: description
Section	Item	Description
DATA SOURCE	Study	Pediatric PANDAS vs. healthy controls fecal microbiome
DATA SOURCE	Samples	13 total (6 PANDAS, 7 CTRL)
DATA SOURCE	Method	Shotgun metagenomic sequencing, de novo assembly
DATA SOURCE	Analysis	MaAsLin2 differential abundance testing
DATA SOURCE	Reference	CTRL (healthy controls)
COLUMN	feature	KEGG Ortholog identifier (e.g., K03716)
COLUMN	metadata	Variable tested (Diagnosis)
COLUMN	value	Reference level (CTRL)
COLUMN	coef	Effect size: positive = higher in CTRL; negative = higher in PANDAS
COLUMN	stderr	Standard error of coefficient
COLUMN	pval	Uncorrected p-value
COLUMN	qval	FDR-adjusted p-value (Benjamini-Hochberg)
COLUMN	N	Total samples analyzed
COLUMN	N.not.zero	Samples with non-zero abundance
COLUMN	descrition	KEGG functional annotation
COLUMN	Kegg3	KEGG pathway (specific)
COLUMN	kegg2	KEGG pathway category
COLUMN	kegg1	KEGG broad functional category
COLUMN	rowMeans	Mean abundance across samples
COLUMN	differential	Significance classification (CTRL/CPAE/not sig)
COLUMN	label1	KO label for significant hits
SIGNIFICANCE	Criteria	p < 0.05 AND |coefficient| > 1.0
SIGNIFICANCE	CTRL	Significantly depleted in PANDAS (coef > 1.0)
SIGNIFICANCE	CPAE	Significantly enriched in PANDAS (coef < -1.0)
SIGNIFICANCE	not sig	Did not meet both criteria
SUMMARY	Total KOs tested	4194
SUMMARY	FDR significant (q<0.05)	1
SUMMARY	FDR significant (q<0.25)	87
SUMMARY	Depleted in PANDAS	141
SUMMARY	Enriched in PANDAS	5
SUMMARY	Not significant	4048
TOP ENRICHED	K08368	yaaU; MFS transporter
TOP ENRICHED	K08321	lsrF; AI-2 quorum sensing degradation
TOP ENRICHED	K01194	treA/treF; alpha,alpha-trehalase
TOP ENRICHED	K17899	oraS; D-ornithine aminomutase subunit alpha
TOP ENRICHED	K17898	oraE; D-ornithine aminomutase subunit beta
TOP DEPLETED	K03716	splB; spore photoproduct lyase (q<0.05)
TOP DEPLETED	K04518	pheA2; prephenate dehydratase
TOP DEPLETED	K00030	IDH3; isocitrate dehydrogenase
TOP DEPLETED	K22074	NFU1; iron-sulfur cluster scaffold
TOP DEPLETED	K06416	spoVS; sporulation protein

## Sheet: differential_KO_abundance
feature	metadata	value	coef	stderr	pval	name	qval	N	N.not.zero	descrition	Kegg3	kegg2	kegg1	rowMeans	differential	label1
K07067	Diagnosis	CTRL	4.62054	1.12888	0.00178034	DiagnosisCTRL	0.208906	13	8	disA; diadenylate cyclase [EC:2.7.7.85]	Enzymes with EC numbers	Unclassified: metabolism	Not Included in Pathway or Brite	43.345	CTRL	K07067
K06990	Diagnosis	CTRL	4.29779	1.17025	0.00367326	DiagnosisCTRL	0.244904	13	7	MEMO1; MEMO1 family protein	Cytoskeleton proteins [BR:ko04812]	Protein families: signaling and cellular processes	Brite Hierarchies	48.421	CTRL	K06990
K03716	Diagnosis	CTRL	4.22947	0.395025	3.72094e-07	DiagnosisCTRL	0.00156056	13	8	splB; spore photoproduct lyase [EC:4.1.99.14]	Enzymes with EC numbers	Unclassified: metabolism	Not Included in Pathway or Brite	10.4421	CTRL	K03716
K01174	Diagnosis	CTRL	4.18184	1.29416	0.00799644	DiagnosisCTRL	0.253529	13	10	nuc; micrococcal nuclease [EC:3.1.31.1]	Enzymes with EC numbers	Unclassified: metabolism	Not Included in Pathway or Brite	57.1843	CTRL	K01174
K22074	Diagnosis	CTRL	4.1668	0.856504	0.000498753	DiagnosisCTRL	0.123045	13	10	NFU1, HIRIP5; NFU1 iron-sulfur cluster scaffold homolog, mitochondrial	Mitochondrial biogenesis [BR:ko03029]	Protein families: genetic information processing	Brite Hierarchies	40.7704	CTRL	K22074
K01819	Diagnosis	CTRL	4.10059	1.17121	0.00496021	DiagnosisCTRL	0.244904	13	8	E5.3.1.26, lacA, lacB; galactose-6-phosphate isomerase [EC:5.3.1.26]	Galactose metabolism [PATH:ko00052]	Carbohydrate metabolism	Metabolism	67.7038	CTRL	K01819
K25602	Diagnosis	CTRL	3.88406	1.10252	0.00477402	DiagnosisCTRL	0.244904	13	7	#N/A	#N/A	#N/A	#N/A	33.4834	CTRL	K25602
K09862	Diagnosis	CTRL	3.73502	1.12892	0.00697232	DiagnosisCTRL	0.253529	13	9	K09862; uncharacterized protein	Function unknown	Poorly characterized	Not Included in Pathway or Brite	28.0808	CTRL	K09862
K09968	Diagnosis	CTRL	3.63118	0.874084	0.00160481	DiagnosisCTRL	0.208906	13	9	K09968; uncharacterized protein	Function unknown	Poorly characterized	Not Included in Pathway or Brite	47.9878	CTRL	K09968
K07270	Diagnosis	CTRL	3.56615	0.85607	0.00157405	DiagnosisCTRL	0.208906	13	7	K07270; glycosyl transferase, family 25	Glycan metabolism	Unclassified: metabolism	Not Included in Pathway or Brite	25.0436	CTRL	K07270
K16149	Diagnosis	CTRL	3.38133	1.30689	0.0252594	DiagnosisCTRL	0.320445	13	5	K16149; 1,4-alpha-glucan branching enzyme [EC:2.4.1.18]	Starch and sucrose metabolism [PATH:ko00500]	Carbohydrate metabolism	Metabolism	16.4984	CTRL	K16149
K10037	Diagnosis	CTRL	3.33682	0.958169	0.00512589	DiagnosisCTRL	0.247103	13	6	glnP; glutamine transport system permease protein	ABC transporters [PATH:ko02010]	Membrane transport	Environmental Information Processing	39.2976	CTRL	K10037
K09949	Diagnosis	CTRL	3.30363	0.860154	0.00274301	DiagnosisCTRL	0.235727	13	10	lpxI; UDP-2,3-diacylglucosamine hydrolase [EC:3.6.1.54]	Lipopolysaccharide biosynthesis [PATH:ko00540]	Glycan biosynthesis and metabolism	Metabolism	34.5375	CTRL	K09949
K07642	Diagnosis	CTRL	3.29139	1.24633	0.0229573	DiagnosisCTRL	0.310691	13	11	baeS, smeS; two-component system, OmpR family, sensor histidine kinase BaeS [EC:2.7.13.3]	Two-component system [PATH:ko02020]	Signal transduction	Environmental Information Processing	44.3437	CTRL	K07642
K24967	Diagnosis	CTRL	3.29015	1.17685	0.017407	DiagnosisCTRL	0.299159	13	11	nagR; GntR family transcriptional regulator, N-acetylglucosamine utilization regulator	Transcription factors [BR:ko03000]	Protein families: genetic information processing	Brite Hierarchies	48.8817	CTRL	K24967
K12139	Diagnosis	CTRL	3.22498	1.21741	0.0226245	DiagnosisCTRL	0.310691	13	6	hyfD; hydrogenase-4 component D [EC:1.-.-.-]	Enzymes with EC numbers	Unclassified: metabolism	Not Included in Pathway or Brite	40.8645	CTRL	K12139
K02530	Diagnosis	CTRL	3.21441	0.926678	0.00525155	DiagnosisCTRL	0.250284	13	6	lacR; DeoR family transcriptional regulator, lactose phosphotransferase system repressor	Transcription factors [BR:ko03000]	Protein families: genetic information processing	Brite Hierarchies	47.9762	CTRL	K02530
K10007	Diagnosis	CTRL	3.21338	1.65977	0.0789727	DiagnosisCTRL	0.382437	13	9	gluD; glutamate transport system permease protein	ABC transporters [PATH:ko02010]	Membrane transport	Environmental Information Processing	80.7673	not sig	#N/A
K05521	Diagnosis	CTRL	3.1862	0.876705	0.00392712	DiagnosisCTRL	0.244904	13	13	draG; ADP-ribosyl-[dinitrogen reductase] hydrolase [EC:3.2.2.24]	Enzymes with EC numbers	Unclassified: metabolism	Not Included in Pathway or Brite	87.9983	CTRL	K05521
K00955	Diagnosis	CTRL	3.17069	1.00886	0.00936106	DiagnosisCTRL	0.267034	13	10	cysNC; bifunctional enzyme CysN/CysC [EC:2.7.7.4 2.7.1.25]	Sulfur metabolism [PATH:ko00920]	Energy metabolism	Metabolism	12.8194	CTRL	K00955
K03090	Diagnosis	CTRL	3.13136	1.0464	0.0122429	DiagnosisCTRL	0.292964	13	8	sigB; RNA polymerase sigma-B factor	Transcription machinery [BR:ko03021]	Protein families: genetic information processing	Brite Hierarchies	30.4271	CTRL	K03090
K01202	Diagnosis	CTRL	3.04928	0.822108	0.00344659	DiagnosisCTRL	0.244904	13	9	GALC; galactosylceramidase [EC:3.2.1.46]	Sphingolipid metabolism [PATH:ko00600]	Lipid metabolism	Metabolism	58.7009	CTRL	K01202
K01286	Diagnosis	CTRL	3.04404	1.05042	0.0144989	DiagnosisCTRL	0.292964	13	9	E3.4.16.4; D-alanyl-D-alanine carboxypeptidase [EC:3.4.16.4]	Enzymes with EC numbers	Unclassified: metabolism	Not Included in Pathway or Brite	31.1753	CTRL	K01286
K01259	Diagnosis	CTRL	3.00143	1.03134	0.0141833	DiagnosisCTRL	0.292964	13	10	pip; proline iminopeptidase [EC:3.4.11.5]	Arginine and proline metabolism [PATH:ko00330]	Amino acid metabolism	Metabolism	33.7363	CTRL	K01259
K18907	Diagnosis	CTRL	2.9934	0.978699	0.01088	DiagnosisCTRL	0.285446	13	6	norG; GntR family transcriptional regulator, regulator for abcA and norABC	Transcription factors [BR:ko03000]	Protein families: genetic information processing	Brite Hierarchies	57.222	CTRL	K18907
K09685	Diagnosis	CTRL	2.97839	0.989247	0.0118497	DiagnosisCTRL	0.28894	13	10	purR; purine operon repressor	Transcription factors [BR:ko03000]	Protein families: genetic information processing	Brite Hierarchies	21.4412	CTRL	K09685
K03652	Diagnosis	CTRL	2.97385	0.878556	0.0060893	DiagnosisCTRL	0.253529	13	11	MPG; DNA-3-methyladenine glycosylase [EC:3.2.2.21]	Base excision repair [PATH:ko03410]	Replication and repair	Genetic Information Processing	41.3753	CTRL	K03652
K00185	Diagnosis	CTRL	2.95724	0.980833	0.0117597	DiagnosisCTRL	0.28894	13	6	dmsC; dimethyl sulfoxide reductase membrane subunit	Sulfur metabolism [PATH:ko00920]	Energy metabolism	Metabolism	12.2458	CTRL	K00185
K01216	Diagnosis	CTRL	2.95274	1.0877	0.0201224	DiagnosisCTRL	0.305624	13	8	bglS; licheninase [EC:3.2.1.73]	Enzymes with EC numbers	Unclassified: metabolism	Not Included in Pathway or Brite	48.1762	not sig	#N/A
K07013	Diagnosis	CTRL	2.93033	1.09705	0.0217514	DiagnosisCTRL	0.310583	13	8	K07013; uncharacterized protein	Function unknown	Poorly characterized	Not Included in Pathway or Brite	13.9349	CTRL	K07013
K05794	Diagnosis	CTRL	2.91953	1.03389	0.0165538	DiagnosisCTRL	0.297254	13	12	terC; tellurite resistance protein TerC	Others	Unclassified: signaling and cellular processes	Not Included in Pathway or Brite	106.187	CTRL	K05794
K04015	Diagnosis	CTRL	2.91923	1.12509	0.0249302	DiagnosisCTRL	0.319747	13	8	nrfD; protein NrfD	Energy metabolism	Unclassified: metabolism	Not Included in Pathway or Brite	10.4421	CTRL	K04015
K13640	Diagnosis	CTRL	2.86224	1.42537	0.0698315	DiagnosisCTRL	0.372727	13	9	hspR; MerR family transcriptional regulator, heat shock protein HspR	Transcription factors [BR:ko03000]	Protein families: genetic information processing	Brite Hierarchies	105.233	not sig	#N/A
K17064	Diagnosis	CTRL	2.84153	1.48351	0.0817861	DiagnosisCTRL	0.383252	13	9	ddh; D-2-hydroxyacid dehydrogenase (NADP+) [EC:1.1.1.272]	Enzymes with EC numbers	Unclassified: metabolism	Not Included in Pathway or Brite	28.0842	not sig	#N/A
K00824	Diagnosis	CTRL	2.8258	1.04628	0.0206273	DiagnosisCTRL	0.309145	13	12	dat; D-alanine transaminase [EC:2.6.1.21]	Lysine degradation [PATH:ko00310]	Amino acid metabolism	Metabolism	25.1488	CTRL	K00824
K14086	Diagnosis	CTRL	2.82542	1.07501	0.0234791	DiagnosisCTRL	0.310691	13	11	echA; ech hydrogenase subunit A	Energy metabolism	Unclassified: metabolism	Not Included in Pathway or Brite	27.7224	CTRL	K14086
K19005	Diagnosis	CTRL	2.80879	0.802913	0.00498562	DiagnosisCTRL	0.244904	13	10	ltaS; lipoteichoic acid synthase [EC:2.7.8.20]	Glycerolipid metabolism [PATH:ko00561]	Lipid metabolism	Metabolism	9.70223	CTRL	K19005
K11748	Diagnosis	CTRL	2.7994	1.50477	0.0897607	DiagnosisCTRL	0.392142	13	8	kefG; glutathione-regulated potassium-efflux system ancillary protein KefG	Transporters [BR:ko02000]	Protein families: signaling and cellular processes	Brite Hierarchies	29.7101	not sig	#N/A
K03802	Diagnosis	CTRL	2.79523	1.00146	0.0175505	DiagnosisCTRL	0.299159	13	5	cphA; cyanophycin synthetase [EC:6.3.2.29 6.3.2.30]	Enzymes with EC numbers	Unclassified: metabolism	Not Included in Pathway or Brite	6.73489	CTRL	K03802
K02788	Diagnosis	CTRL	2.78832	1.10781	0.0286299	DiagnosisCTRL	0.333774	13	12	lacE; lactose PTS system EIICB component [EC:2.7.1.207]	Galactose metabolism [PATH:ko00052]	Carbohydrate metabolism	Metabolism	96.1667	CTRL	K02788
K03684	Diagnosis	CTRL	2.78291	1.16102	0.0354235	DiagnosisCTRL	0.339892	13	11	rnd; ribonuclease D [EC:3.1.13.5]	Transfer RNA biogenesis [BR:ko03016]	Protein families: genetic information processing	Brite Hierarchies	78.5973	CTRL	K03684
K21492	Diagnosis	CTRL	2.78111	0.91896	0.0115239	DiagnosisCTRL	0.28894	13	6	yqcF; antitoxin YqcF	Prokaryotic defense system [BR:ko02048]	Protein families: signaling and cellular processes	Brite Hierarchies	33.9263	CTRL	K21492
K14091	Diagnosis	CTRL	2.77805	1.13093	0.0318796	DiagnosisCTRL	0.333774	13	11	echF; ech hydrogenase subunit F	Energy metabolism	Unclassified: metabolism	Not Included in Pathway or Brite	35.6635	not sig	#N/A
K22438	Diagnosis	CTRL	2.76535	1.68043	0.128086	DiagnosisCTRL	0.432245	13	9	TMT1; trans-aconitate 3-methyltransferase [EC:2.1.1.145]	Enzymes with EC numbers	Unclassified: metabolism	Not Included in Pathway or Brite	46.6996	not sig	#N/A
K14340	Diagnosis	CTRL	2.74059	0.833604	0.00723504	DiagnosisCTRL	0.253529	13	11	K14340; mannosyltransferase [EC:2.4.1.-]	Lipoarabinomannan (LAM) biosynthesis [PATH:ko00571]	Glycan biosynthesis and metabolism	Metabolism	75.3313	CTRL	K14340
K14090	Diagnosis	CTRL	2.71177	1.19923	0.0449927	DiagnosisCTRL	0.350715	13	10	echE; ech hydrogenase subunit E	Energy metabolism	Unclassified: metabolism	Not Included in Pathway or Brite	43.9455	not sig	#N/A
K19134	Diagnosis	CTRL	2.70411	1.80109	0.161407	DiagnosisCTRL	0.469446	13	8	csx10; CRISPR-associated protein Csx10	Prokaryotic defense system [BR:ko02048]	Protein families: signaling and cellular processes	Brite Hierarchies	23.4552	not sig	#N/A
K07533	Diagnosis	CTRL	2.68377	0.970204	0.0183515	DiagnosisCTRL	0.301551	13	13	prsA; foldase protein PrsA [EC:5.2.1.8]	Chaperones and folding catalysts [BR:ko03110]	Protein families: genetic information processing	Brite Hierarchies	28.8481	CTRL	K07533
K21977	Diagnosis	CTRL	2.67774	1.03104	0.0248204	DiagnosisCTRL	0.319315	13	5	coaB; phosphopantothenate---cysteine ligase (CTP) [EC:6.3.2.5]	Pantothenate and CoA biosynthesis [PATH:ko00770]	Metabolism of cofactors and vitamins	Metabolism	8.03433	CTRL	K21977
K04014	Diagnosis	CTRL	2.65985	1.08794	0.0325414	DiagnosisCTRL	0.333774	13	9	nrfC; protein NrfC	Energy metabolism	Unclassified: metabolism	Not Included in Pathway or Brite	21.0124	CTRL	K04014
K02825	Diagnosis	CTRL	2.6485	0.757985	0.00502187	DiagnosisCTRL	0.244904	13	12	pyrR; pyrimidine operon attenuation protein / uracil phosphoribosyltransferase [EC:2.4.2.9]	Pyrimidine metabolism [PATH:ko00240]	Nucleotide metabolism	Metabolism	92.885	CTRL	K02825
K07739	Diagnosis	CTRL	2.64316	0.897467	0.0133248	DiagnosisCTRL	0.292964	13	6	ELP3, KAT9; elongator complex protein 3 [EC:2.3.1.48]	Transfer RNA biogenesis [BR:ko03016]	Protein families: genetic information processing	Brite Hierarchies	49.4297	CTRL	K07739
K15922	Diagnosis	CTRL	2.64298	1.1961	0.049247	DiagnosisCTRL	0.352324	13	9	yihQ; sulfoquinovosidase [EC:3.2.1.199]	Enzymes with EC numbers	Unclassified: metabolism	Not Included in Pathway or Brite	16.7318	CTRL	K15922
K25286	Diagnosis	CTRL	2.6287	1.26083	0.0611787	DiagnosisCTRL	0.366513	13	9	fagD, cchF, irp1A, piaA; iron-siderophore transport system substrate-binding protein	ABC transporters [PATH:ko02010]	Membrane transport	Environmental Information Processing	11.7599	not sig	#N/A
K08981	Diagnosis	CTRL	2.62422	1.21478	0.0536825	DiagnosisCTRL	0.352864	13	12	K08981; putative membrane protein	General function prediction only	Poorly characterized	Not Included in Pathway or Brite	36.9313	not sig	#N/A
K08315	Diagnosis	CTRL	2.61429	1.22017	0.0553583	DiagnosisCTRL	0.356851	13	9	hycI; hydrogenase 3 maturation protease [EC:3.4.23.51]	Peptidases and inhibitors [BR:ko01002]	Protein families: metabolism	Brite Hierarchies	32.6818	not sig	#N/A
K08300	Diagnosis	CTRL	2.61248	1.13733	0.0422517	DiagnosisCTRL	0.347737	13	11	rne; ribonuclease E [EC:3.1.26.12]	RNA degradation [PATH:ko03018]	Folding, sorting and degradation	Genetic Information Processing	77.8537	not sig	#N/A
K08159	Diagnosis	CTRL	2.61003	1.14966	0.0442862	DiagnosisCTRL	0.349786	13	12	sotB; MFS transporter, DHA1 family, L-arabinose/isopropyl-beta-D-thiogalactopyranoside export protein	Transporters [BR:ko02000]	Protein families: signaling and cellular processes	Brite Hierarchies	80.8981	CTRL	K08159
K12297	Diagnosis	CTRL	2.59794	1.40884	0.0922586	DiagnosisCTRL	0.394783	13	8	rlmKL; 23S rRNA (guanine2069-N7)-methyltransferase / 23S rRNA (guanine2445-N2)-methyltransferase [EC:2.1.1.264 2.1.1.173]	Ribosome biogenesis [BR:ko03009]	Protein families: genetic information processing	Brite Hierarchies	46.416	not sig	#N/A
K23170	Diagnosis	CTRL	2.59039	1.39444	0.0901695	DiagnosisCTRL	0.393499	13	12	murL; UDP-N-acetyl-alpha-D-muramoyl-L-alanyl-L-glutamate epimerase [EC:5.1.1.23]	Peptidoglycan biosynthesis [PATH:ko00550]	Glycan biosynthesis and metabolism	Metabolism	50.9481	not sig	#N/A
K22226	Diagnosis	CTRL	2.58577	0.974791	0.0224801	DiagnosisCTRL	0.310691	13	9	ahbC; Fe-coproporphyrin III synthase	Porphyrin metabolism [PATH:ko00860]	Metabolism of cofactors and vitamins	Metabolism	8.88161	CTRL	K22226
K01214	Diagnosis	CTRL	2.56516	1.36753	0.0874595	DiagnosisCTRL	0.391005	13	9	ISA, treX; isoamylase [EC:3.2.1.68]	Starch and sucrose metabolism [PATH:ko00500]	Carbohydrate metabolism	Metabolism	59.2297	not sig	#N/A
K05881	Diagnosis	CTRL	2.5628	1.19248	0.05473	DiagnosisCTRL	0.356425	13	11	dhaM; phosphoenolpyruvate---glycerone phosphotransferase subunit DhaM [EC:2.7.1.121]	Glycerolipid metabolism [PATH:ko00561]	Lipid metabolism	Metabolism	30.0187	not sig	#N/A
K05939	Diagnosis	CTRL	2.55407	1.17893	0.0531058	DiagnosisCTRL	0.352324	13	10	aas; acyl-[acyl-carrier-protein]-phospholipid O-acyltransferase / long-chain-fatty-acid--[acyl-carrier-protein] ligase [EC:2.3.1.40 6.2.1.20]	Fatty acid degradation [PATH:ko00071]	Lipid metabolism	Metabolism	23.5006	not sig	#N/A
K19244	Diagnosis	CTRL	2.53975	1.36165	0.0890316	DiagnosisCTRL	0.391814	13	9	ala; alanine dehydrogenase [EC:1.4.1.1]	Alanine, aspartate and glutamate metabolism [PATH:ko00250]	Amino acid metabolism	Metabolism	52.9639	not sig	#N/A
K01580	Diagnosis	CTRL	2.47836	1.18231	0.0599941	DiagnosisCTRL	0.364449	13	11	E4.1.1.15, gadB, gadA, GAD; glutamate decarboxylase [EC:4.1.1.15]	Butanoate metabolism [PATH:ko00650]	Carbohydrate metabolism	Metabolism	31.8107	not sig	#N/A
K16209	Diagnosis	CTRL	2.47609	1.54984	0.138429	DiagnosisCTRL	0.443523	13	11	lacS, galP, rafP; lactose/raffinose/galactose permease	Transporters [BR:ko02000]	Protein families: signaling and cellular processes	Brite Hierarchies	74.1405	not sig	#N/A
K08966	Diagnosis	CTRL	2.45679	0.9729	0.0282124	DiagnosisCTRL	0.330745	13	8	mtnX; 2-hydroxy-3-keto-5-methylthiopentenyl-1-phosphate phosphatase [EC:3.1.3.87]	Cysteine and methionine metabolism [PATH:ko00270]	Amino acid metabolism	Metabolism	20.2368	CTRL	K08966
K04767	Diagnosis	CTRL	2.44434	0.805553	0.0113603	DiagnosisCTRL	0.28894	13	10	acuB; acetoin utilization protein AcuB	Carbohydrate metabolism	Unclassified: metabolism	Not Included in Pathway or Brite	13.9334	CTRL	K04767
K06416	Diagnosis	CTRL	2.43832	0.590292	0.00167012	DiagnosisCTRL	0.208906	13	13	spoVS; stage V sporulation protein S	Cell growth	Unclassified: signaling and cellular processes	Not Included in Pathway or Brite	81.404	CTRL	K06416
K11693	Diagnosis	CTRL	2.43736	0.873578	0.0175837	DiagnosisCTRL	0.299159	13	11	femX, fmhB; peptidoglycan pentaglycine glycine transferase (the first glycine) [EC:2.3.2.16]	Peptidoglycan biosynthesis [PATH:ko00550]	Glycan biosynthesis and metabolism	Metabolism	60.75	CTRL	K11693
K09764	Diagnosis	CTRL	2.43191	0.642266	0.00301317	DiagnosisCTRL	0.235727	13	8	K09764; uncharacterized protein	Function unknown	Poorly characterized	Not Included in Pathway or Brite	6.96119	CTRL	K09764
K07243	Diagnosis	CTRL	2.42725	1.56517	0.149229	DiagnosisCTRL	0.456838	13	10	FTR, FTH1, efeU; high-affinity iron transporter	Transporters [BR:ko02000]	Protein families: signaling and cellular processes	Brite Hierarchies	59.9574	not sig	#N/A
K07454	Diagnosis	CTRL	2.42614	0.905911	0.0214801	DiagnosisCTRL	0.310583	13	13	K07454; putative restriction endonuclease	Replication and repair	Unclassified: genetic information processing	Not Included in Pathway or Brite	110.257	CTRL	K07454
K19137	Diagnosis	CTRL	2.40916	0.852961	0.0165351	DiagnosisCTRL	0.297254	13	13	csn2; CRISPR-associated protein Csn2	Prokaryotic defense system [BR:ko02048]	Protein families: signaling and cellular processes	Brite Hierarchies	108.201	CTRL	K19137
K05823	Diagnosis	CTRL	2.40907	0.59439	0.00190573	DiagnosisCTRL	0.210332	13	8	dapL; N-acetyldiaminopimelate deacetylase [EC:3.5.1.47]	Lysine biosynthesis [PATH:ko00300]	Amino acid metabolism	Metabolism	5.96793	CTRL	K05823
K04518	Diagnosis	CTRL	2.4078	0.406963	0.000100682	DiagnosisCTRL	0.101113	13	13	pheA2; prephenate dehydratase [EC:4.2.1.51]	Phenylalanine, tyrosine and tryptophan biosynthesis [PATH:ko00400]	Amino acid metabolism	Metabolism	83.6721	CTRL	K04518
K11633	Diagnosis	CTRL	2.38881	0.818229	0.0139503	DiagnosisCTRL	0.292964	13	5	yxdK; two-component system, OmpR family, sensor histidine kinase YxdK [EC:2.7.13.3]	Two-component system [PATH:ko02020]	Signal transduction	Environmental Information Processing	8.22455	CTRL	K11633
K10551	Diagnosis	CTRL	2.36858	1.7168	0.195094	DiagnosisCTRL	0.503213	13	6	alsA; D-allose transport system ATP-binding protein [EC:7.5.2.8]	ABC transporters [PATH:ko02010]	Membrane transport	Environmental Information Processing	35.1614	not sig	#N/A
K00903	Diagnosis	CTRL	2.35598	0.924321	0.0270491	DiagnosisCTRL	0.327628	13	8	epsB, capB; protein-tyrosine kinase [EC:2.7.10.3]	Protein kinases [BR:ko01001]	Protein families: metabolism	Brite Hierarchies	12.5084	CTRL	K00903
K16849	Diagnosis	CTRL	2.3531	0.852266	0.018523	DiagnosisCTRL	0.301551	13	11	uxaA1; altronate dehydratase small subunit [EC:4.2.1.7]	Pentose and glucuronate interconversions [PATH:ko00040]	Carbohydrate metabolism	Metabolism	16.4035	not sig	#N/A
K24163	Diagnosis	CTRL	2.34351	1.55641	0.160304	DiagnosisCTRL	0.468764	13	11	nhaK; monovalent cation/hydrogen antiporter	Transporters [BR:ko02000]	Protein families: signaling and cellular processes	Brite Hierarchies	61.5336	not sig	#N/A
K07306	Diagnosis	CTRL	2.34078	0.852328	0.0190149	DiagnosisCTRL	0.304383	13	9	dmsA; anaerobic dimethyl sulfoxide reductase subunit A [EC:1.8.5.3]	Sulfur metabolism [PATH:ko00920]	Energy metabolism	Metabolism	16.1493	CTRL	K07306
K07084	Diagnosis	CTRL	2.33744	0.887834	0.0232927	DiagnosisCTRL	0.310691	13	12	yuiF; putative amino acid transporter	Transporters [BR:ko02000]	Protein families: signaling and cellular processes	Brite Hierarchies	15.809	CTRL	K07084
K12241	Diagnosis	CTRL	2.33307	0.859677	0.0201502	DiagnosisCTRL	0.305624	13	10	pchG; pyochelin biosynthesis protein PchG	Biosynthesis of siderophore group nonribosomal peptides [PATH:ko01053]	Metabolism of terpenoids and polyketides	Metabolism	34.7034	CTRL	K12241
K02221	Diagnosis	CTRL	2.33058	0.841369	0.0182276	DiagnosisCTRL	0.301551	13	13	yggT; YggT family protein	Secretion system [BR:ko02044]	Protein families: signaling and cellular processes	Brite Hierarchies	96.124	CTRL	K02221
K05311	Diagnosis	CTRL	2.32878	1.24404	0.0880256	DiagnosisCTRL	0.391229	13	10	cggR; central glycolytic genes regulator	Transcription factors [BR:ko03000]	Protein families: genetic information processing	Brite Hierarchies	21.7896	not sig	#N/A
K11960	Diagnosis	CTRL	2.32309	1.50653	0.151332	DiagnosisCTRL	0.460251	13	6	urtB; urea transport system permease protein	ABC transporters [PATH:ko02010]	Membrane transport	Environmental Information Processing	22.9048	not sig	#N/A
K01220	Diagnosis	CTRL	2.31853	0.97827	0.0371495	DiagnosisCTRL	0.339892	13	12	E3.2.1.85, lacG; 6-phospho-beta-galactosidase [EC:3.2.1.85]	Galactose metabolism [PATH:ko00052]	Carbohydrate metabolism	Metabolism	73.7262	CTRL	K01220
K02588	Diagnosis	CTRL	2.31554	1.01703	0.0437836	DiagnosisCTRL	0.348441	13	12	nifH; nitrogenase iron protein NifH	Nitrogen metabolism [PATH:ko00910]	Energy metabolism	Metabolism	187.578	CTRL	K02588
K11959	Diagnosis	CTRL	2.30146	1.56515	0.16946	DiagnosisCTRL	0.480539	13	6	urtA; urea transport system substrate-binding protein	ABC transporters [PATH:ko02010]	Membrane transport	Environmental Information Processing	17.2147	not sig	#N/A
K06436	Diagnosis	CTRL	2.28876	0.638889	0.00430053	DiagnosisCTRL	0.244904	13	9	yabG; spore coat assemly protein	Cell growth	Unclassified: signaling and cellular processes	Not Included in Pathway or Brite	15.3861	CTRL	K06436
K23169	Diagnosis	CTRL	2.28774	1.26485	0.097882	DiagnosisCTRL	0.403258	13	12	murD2; UDP-N-acetylmuramoyl-L-alanine---L-glutamate ligase [EC:6.3.2.53]	Peptidoglycan biosynthesis [PATH:ko00550]	Glycan biosynthesis and metabolism	Metabolism	49.7987	not sig	#N/A
K22015	Diagnosis	CTRL	2.27842	1.31356	0.110717	DiagnosisCTRL	0.420108	13	11	fdhF; formate dehydrogenase (hydrogenase) [EC:1.17.98.4 1.17.98.-]	Carbon fixation pathways in prokaryotes [PATH:ko00720]	Energy metabolism	Metabolism	29.8425	not sig	#N/A
K02786	Diagnosis	CTRL	2.26787	1.17706	0.0802319	DiagnosisCTRL	0.382437	13	8	lacF; lactose PTS system EIIA component [EC:2.7.1.207]	Galactose metabolism [PATH:ko00052]	Carbohydrate metabolism	Metabolism	37.985	not sig	#N/A
K14088	Diagnosis	CTRL	2.26726	1.04552	0.0529109	DiagnosisCTRL	0.352324	13	11	echC; ech hydrogenase subunit C	Energy metabolism	Unclassified: metabolism	Not Included in Pathway or Brite	35.4862	not sig	#N/A
K13655	Diagnosis	CTRL	2.26465	1.18993	0.0834999	DiagnosisCTRL	0.384834	13	11	mqsA; HTH-type transcriptional regulator / antitoxin MqsA	Transcription factors [BR:ko03000]	Protein families: genetic information processing	Brite Hierarchies	18.2492	not sig	#N/A
K25588	Diagnosis	CTRL	2.2616	1.28831	0.106947	DiagnosisCTRL	0.41416	13	9	K25588; tyrosine-protein kinase [EC:2.7.10.3]	Protein kinases [BR:ko01001]	Protein families: metabolism	Brite Hierarchies	70.0637	not sig	#N/A
K07445	Diagnosis	CTRL	2.26092	1.71443	0.214045	DiagnosisCTRL	0.526205	13	6	K07445; putative DNA methylase	Replication and repair	Unclassified: genetic information processing	Not Included in Pathway or Brite	21.0312	not sig	#N/A
K22305	Diagnosis	CTRL	2.25391	0.883285	0.0269119	DiagnosisCTRL	0.327155	13	9	psp; phosphoserine phosphatase [EC:3.1.3.3]	Methane metabolism [PATH:ko00680]	Energy metabolism	Metabolism	10.743	CTRL	K22305
K10120	Diagnosis	CTRL	2.25038	0.817222	0.018766	DiagnosisCTRL	0.301551	13	12	K10120, msmE; fructooligosaccharide transport system substrate-binding protein	Transporters [BR:ko02000]	Protein families: signaling and cellular processes	Brite Hierarchies	22.5951	CTRL	K10120
K00881	Diagnosis	CTRL	2.24904	1.64441	0.198703	DiagnosisCTRL	0.507836	13	6	alsK; allose kinase [EC:2.7.1.55]	Fructose and mannose metabolism [PATH:ko00051]	Carbohydrate metabolism	Metabolism	34.5855	not sig	#N/A
K00030	Diagnosis	CTRL	2.24862	0.435051	0.000309154	DiagnosisCTRL	0.114356	13	13	IDH3; isocitrate dehydrogenase (NAD+) [EC:1.1.1.41]	Citrate cycle (TCA cycle) [PATH:ko00020]	Carbohydrate metabolism	Metabolism	58.4994	CTRL	K00030
K20342	Diagnosis	CTRL	2.24362	0.813907	0.0186688	DiagnosisCTRL	0.301551	13	6	comR; HTH-type transcriptional regulator, regulator for ComX	Quorum sensing [PATH:ko02024]	Cellular community - prokaryotes	Cellular Processes	5.73277	CTRL	K20342
K00617	Diagnosis	CTRL	2.23302	1.23914	0.0989725	DiagnosisCTRL	0.405362	13	11	sftT; 6-deoxy-6-sulfo-D-fructose transaldolase [EC:2.2.1.14]	Enzymes with EC numbers	Unclassified: metabolism	Not Included in Pathway or Brite	12.3776	not sig	#N/A
K22708	Diagnosis	CTRL	2.22715	0.979696	0.0440511	DiagnosisCTRL	0.349786	13	10	tarS; poly(ribitol-phosphate) beta-N-acetylglucosaminyltransferase [EC:2.4.1.355]	Glycosyltransferases [BR:ko01003]	Protein families: metabolism	Brite Hierarchies	22.5486	not sig	#N/A
K18926	Diagnosis	CTRL	2.22653	1.3522	0.127883	DiagnosisCTRL	0.432245	13	12	lmrB; MFS transporter, DHA2 family, lincomycin resistance protein	Transporters [BR:ko02000]	Protein families: signaling and cellular processes	Brite Hierarchies	161.458	not sig	#N/A
K11144	Diagnosis	CTRL	2.21241	0.948663	0.0397194	DiagnosisCTRL	0.347737	13	9	dnaI; primosomal protein DnaI	DNA replication proteins [BR:ko03032]	Protein families: genetic information processing	Brite Hierarchies	11.1568	not sig	#N/A
K10550	Diagnosis	CTRL	2.19268	1.56186	0.187949	DiagnosisCTRL	0.497638	13	6	alsC; D-allose transport system permease protein	ABC transporters [PATH:ko02010]	Membrane transport	Environmental Information Processing	35.4866	not sig	#N/A
K03471	Diagnosis	CTRL	2.18328	0.860908	0.0276754	DiagnosisCTRL	0.33056	13	10	rnhC; ribonuclease HIII [EC:3.1.26.4]	DNA replication [PATH:ko03030]	Replication and repair	Genetic Information Processing	18.1286	CTRL	K03471
K08364	Diagnosis	CTRL	2.18311	1.53757	0.183367	DiagnosisCTRL	0.492256	13	6	merP; periplasmic mercuric ion binding protein	Transporters [BR:ko02000]	Protein families: signaling and cellular processes	Brite Hierarchies	119.15	not sig	#N/A
K03449	Diagnosis	CTRL	2.17995	1.295	0.120439	DiagnosisCTRL	0.42778	13	10	MFS.CP; MFS transporter, CP family, cyanate transporter	Transporters [BR:ko02000]	Protein families: signaling and cellular processes	Brite Hierarchies	39.9294	not sig	#N/A
K01215	Diagnosis	CTRL	2.17861	0.835127	0.0243133	DiagnosisCTRL	0.314722	13	5	dexB; glucan 1,6-alpha-glucosidase [EC:3.2.1.70]	Enzymes with EC numbers	Unclassified: metabolism	Not Included in Pathway or Brite	5.53093	CTRL	K01215
K16567	Diagnosis	CTRL	2.15081	0.983588	0.051263	DiagnosisCTRL	0.352324	13	5	exoQ; exopolysaccharide production protein ExoQ	Glycan metabolism	Unclassified: metabolism	Not Included in Pathway or Brite	10.0272	not sig	#N/A
K18474	Diagnosis	CTRL	2.13991	0.799845	0.0215847	DiagnosisCTRL	0.310583	13	5	fabM; trans-2-decenoyl-[acyl-carrier protein] isomerase [EC:5.3.3.14]	Fatty acid biosynthesis [PATH:ko00061]	Lipid metabolism	Metabolism	3.93627	CTRL	K18474
K12069	Diagnosis	CTRL	2.13638	0.471857	0.000861216	DiagnosisCTRL	0.164179	13	7	traA; conjugal transfer pilus assembly protein TraA	Secretion system [BR:ko02044]	Protein families: signaling and cellular processes	Brite Hierarchies	12.5066	CTRL	K12069
K06189	Diagnosis	CTRL	2.13226	1.04905	0.0669565	DiagnosisCTRL	0.37177	13	11	corC, tlyC; hemolysin (HlyC) family protein	Transporters [BR:ko02000]	Protein families: signaling and cellular processes	Brite Hierarchies	26.289	not sig	#N/A
K09118	Diagnosis	CTRL	2.12805	1.36993	0.148609	DiagnosisCTRL	0.456838	13	8	K09118; uncharacterized protein	Function unknown	Poorly characterized	Not Included in Pathway or Brite	62.5769	not sig	#N/A
K06191	Diagnosis	CTRL	2.12426	1.44136	0.168572	DiagnosisCTRL	0.479195	13	10	nrdH; glutaredoxin-like protein NrdH	Protein processing	Unclassified: genetic information processing	Not Included in Pathway or Brite	56.1035	not sig	#N/A
K15856	Diagnosis	CTRL	2.11772	1.09564	0.0793998	DiagnosisCTRL	0.382437	13	12	rmd; GDP-4-dehydro-6-deoxy-D-mannose reductase [EC:1.1.1.281]	Fructose and mannose metabolism [PATH:ko00051]	Carbohydrate metabolism	Metabolism	29.6889	not sig	#N/A
K06922	Diagnosis	CTRL	2.11321	1.33368	0.141386	DiagnosisCTRL	0.447865	13	6	K06922; uncharacterized protein	Function unknown	Poorly characterized	Not Included in Pathway or Brite	13.31	not sig	#N/A
K09145	Diagnosis	CTRL	2.11113	1.0147	0.0616402	DiagnosisCTRL	0.366869	13	10	K09145; uncharacterized protein	Function unknown	Poorly characterized	Not Included in Pathway or Brite	34.8645	not sig	#N/A
K07104	Diagnosis	CTRL	2.0936	0.782542	0.0215854	DiagnosisCTRL	0.310583	13	5	catE; catechol 2,3-dioxygenase [EC:1.13.11.2]	Benzoate degradation [PATH:ko00362]	Xenobiotics biodegradation and metabolism	Metabolism	3.03686	CTRL	K07104
K25651	Diagnosis	CTRL	2.08168	0.838565	0.0304423	DiagnosisCTRL	0.333774	13	11	#N/A	#N/A	#N/A	#N/A	29.8737	CTRL	K25651
K02204	Diagnosis	CTRL	2.08099	1.08912	0.0824403	DiagnosisCTRL	0.383571	13	6	thrB2; homoserine kinase type II [EC:2.7.1.39]	Glycine, serine and threonine metabolism [PATH:ko00260]	Amino acid metabolism	Metabolism	5.27391	not sig	#N/A
K02053	Diagnosis	CTRL	2.07472	0.993152	0.060743	DiagnosisCTRL	0.366029	13	9	ABC.SP.P; putative spermidine/putrescine transport system permease protein	Quorum sensing [PATH:ko02024]	Cellular community - prokaryotes	Cellular Processes	6.6753	not sig	#N/A
K01725	Diagnosis	CTRL	2.06516	0.700998	0.0133034	DiagnosisCTRL	0.292964	13	5	cynS; cyanate lyase [EC:4.2.1.104]	Nitrogen metabolism [PATH:ko00910]	Energy metabolism	Metabolism	13.5312	CTRL	K01725
K01523	Diagnosis	CTRL	2.06465	0.683764	0.0116652	DiagnosisCTRL	0.28894	13	10	hisE; phosphoribosyl-ATP pyrophosphohydrolase [EC:3.6.1.31]	Histidine metabolism [PATH:ko00340]	Amino acid metabolism	Metabolism	48.0813	CTRL	K01523
K01681	Diagnosis	CTRL	2.05325	1.60874	0.228135	DiagnosisCTRL	0.546653	13	8	ACO, acnA; aconitate hydratase [EC:4.2.1.3]	Citrate cycle (TCA cycle) [PATH:ko00020]	Carbohydrate metabolism	Metabolism	65.6561	not sig	#N/A
K12950	Diagnosis	CTRL	2.05016	1.01904	0.0693794	DiagnosisCTRL	0.372727	13	5	ctpC; manganese-transporting P-type ATPase C [EC:7.2.2.22]	Enzymes with EC numbers	Unclassified: metabolism	Not Included in Pathway or Brite	18.616	not sig	#N/A
K01664	Diagnosis	CTRL	2.04801	1.67915	0.248096	DiagnosisCTRL	0.569208	13	11	pabA; para-aminobenzoate synthetase component II [EC:2.6.1.85]	Folate biosynthesis [PATH:ko00790]	Metabolism of cofactors and vitamins	Metabolism	55.0098	not sig	#N/A
K13895	Diagnosis	CTRL	2.04379	1.47757	0.194029	DiagnosisCTRL	0.501489	13	7	yejE; microcin C transport system permease protein	ABC transporters [PATH:ko02010]	Membrane transport	Environmental Information Processing	22.6069	not sig	#N/A
K10008	Diagnosis	CTRL	2.03981	1.43565	0.18309	DiagnosisCTRL	0.492186	13	8	gluA; glutamate transport system ATP-binding protein [EC:7.4.2.1]	ABC transporters [PATH:ko02010]	Membrane transport	Environmental Information Processing	56.2581	not sig	#N/A
K06193	Diagnosis	CTRL	2.03577	1.62601	0.236536	DiagnosisCTRL	0.555139	13	9	phnA; protein PhnA	General function prediction only	Poorly characterized	Not Included in Pathway or Brite	19.3014	not sig	#N/A
K08372	Diagnosis	CTRL	2.03082	1.22636	0.125946	DiagnosisCTRL	0.43039	13	11	pepD; putative serine protease PepD [EC:3.4.21.-]	Two-component system [PATH:ko02020]	Signal transduction	Environmental Information Processing	84.5416	not sig	#N/A
K22103	Diagnosis	CTRL	2.02775	0.82216	0.0313224	DiagnosisCTRL	0.333774	13	6	glcR; DeoR family transcriptional regulator, carbon catabolite repression regulator	Transcription factors [BR:ko03000]	Protein families: genetic information processing	Brite Hierarchies	9.156	CTRL	K22103
K15831	Diagnosis	CTRL	2.02684	1.46342	0.193497	DiagnosisCTRL	0.501164	13	9	hycF; formate hydrogenlyase subunit 6	Energy metabolism	Unclassified: metabolism	Not Included in Pathway or Brite	35.7341	not sig	#N/A
K10005	Diagnosis	CTRL	2.02476	1.59072	0.229315	DiagnosisCTRL	0.547692	13	8	gluB; glutamate transport system substrate-binding protein	ABC transporters [PATH:ko02010]	Membrane transport	Environmental Information Processing	54.8556	not sig	#N/A
K06208	Diagnosis	CTRL	2.02129	0.732741	0.0186045	DiagnosisCTRL	0.301551	13	11	aroH; chorismate mutase [EC:5.4.99.5]	Phenylalanine, tyrosine and tryptophan biosynthesis [PATH:ko00400]	Amino acid metabolism	Metabolism	9.98698	CTRL	K06208
K18673	Diagnosis	CTRL	2.01741	1.0216	0.0739297	DiagnosisCTRL	0.377854	13	11	bglK; beta-glucoside kinase [EC:2.7.1.85]	Enzymes with EC numbers	Unclassified: metabolism	Not Included in Pathway or Brite	28.9479	not sig	#N/A
K23059	Diagnosis	CTRL	2.01669	1.0126	0.0718308	DiagnosisCTRL	0.37312	13	11	artP, artI; arginine/lysine/histidine transporter system substrate-binding protein	ABC transporters [PATH:ko02010]	Membrane transport	Environmental Information Processing	42.0666	not sig	#N/A
K06198	Diagnosis	CTRL	2.01141	1.21915	0.12721	DiagnosisCTRL	0.432	13	12	coiA; competence protein CoiA	General function prediction only	Poorly characterized	Not Included in Pathway or Brite	80.182	not sig	#N/A
K25659	Diagnosis	CTRL	2.00692	0.706618	0.0160767	DiagnosisCTRL	0.297029	13	7	#N/A	#N/A	#N/A	#N/A	10.9381	CTRL	K25659
K00634	Diagnosis	CTRL	1.99091	0.906094	0.0503282	DiagnosisCTRL	0.352324	13	11	ptb; phosphate butyryltransferase [EC:2.3.1.19]	Butanoate metabolism [PATH:ko00650]	Carbohydrate metabolism	Metabolism	41.2622	not sig	#N/A
K04086	Diagnosis	CTRL	1.97904	0.912951	0.0529859	DiagnosisCTRL	0.352324	13	4	clpL; ATP-dependent Clp protease ATP-binding subunit ClpL	Chaperones and folding catalysts [BR:ko03110]	Protein families: genetic information processing	Brite Hierarchies	#N/A	not sig	#N/A
K18692	Diagnosis	CTRL	1.97458	0.520143	0.00296258	DiagnosisCTRL	0.235727	13	8	cshB; ATP-dependent RNA helicase CshB [EC:3.6.4.13]	Messenger RNA biogenesis [BR:ko03019]	Protein families: genetic information processing	Brite Hierarchies	4.81172	CTRL	K18692
K10914	Diagnosis	CTRL	1.97324	1.02785	0.0811847	DiagnosisCTRL	0.382437	13	12	crp; CRP/FNR family transcriptional regulator, cyclic AMP receptor protein	Two-component system [PATH:ko02020]	Signal transduction	Environmental Information Processing	70.1454	not sig	#N/A
K07334	Diagnosis	CTRL	1.96977	1.07916	0.0952068	DiagnosisCTRL	0.396421	13	11	higB-1; toxin HigB-1	Prokaryotic defense system [BR:ko02048]	Protein families: signaling and cellular processes	Brite Hierarchies	19.1395	not sig	#N/A
K19883	Diagnosis	CTRL	1.96732	1.0418	0.0856164	DiagnosisCTRL	0.387352	13	6	aacA-aphD; bifunctional aminoglycoside 6'-N-acetyltransferase / aminoglycoside 2''-phosphotransferase [EC:2.3.1.82 2.7.1.190]	Antimicrobial resistance genes [BR:ko01504]	Protein families: signaling and cellular processes	Brite Hierarchies	11.5399	not sig	#N/A
K11618	Diagnosis	CTRL	1.96264	0.730285	0.0211235	DiagnosisCTRL	0.310583	13	5	liaR; two-component system, NarL family, response regulator LiaR	Two-component system [PATH:ko02020]	Signal transduction	Environmental Information Processing	2.99584	CTRL	K11618
K23989	Diagnosis	CTRL	1.96209	0.911981	0.0545083	DiagnosisCTRL	0.355533	13	9	lytD, lytB; mannosyl-glycoprotein endo-beta-N-acetylglucosaminidase [EC:3.2.1.96]	Other glycan degradation [PATH:ko00511]	Glycan biosynthesis and metabolism	Metabolism	9.61461	not sig	#N/A
K02054	Diagnosis	CTRL	1.95183	0.909631	0.0550532	DiagnosisCTRL	0.356851	13	8	ABC.SP.P1; putative spermidine/putrescine transport system permease protein	Quorum sensing [PATH:ko02024]	Cellular community - prokaryotes	Cellular Processes	8.12053	not sig	#N/A
K07050	Diagnosis	CTRL	1.94485	0.997821	0.077236	DiagnosisCTRL	0.382437	13	8	AARSD1, ALAX; misacylated tRNA(Ala) deacylase [EC:3.1.1.-]	Transfer RNA biogenesis [BR:ko03016]	Protein families: genetic information processing	Brite Hierarchies	15.4161	not sig	#N/A
K15913	Diagnosis	CTRL	1.94265	1.19666	0.132791	DiagnosisCTRL	0.437146	13	4	pglD; UDP-N-acetylbacillosamine N-acetyltransferase [EC:2.3.1.203]	Amino sugar and nucleotide sugar metabolism [PATH:ko00520]	Carbohydrate metabolism	Metabolism	#N/A	not sig	#N/A
K09005	Diagnosis	CTRL	1.93779	0.907194	0.0559909	DiagnosisCTRL	0.358513	13	10	K09005; uncharacterized protein	Function unknown	Poorly characterized	Not Included in Pathway or Brite	61.707	not sig	#N/A
K19114	Diagnosis	CTRL	1.93749	0.665568	0.014163	DiagnosisCTRL	0.292964	13	7	csh1; CRISPR-associated protein Csh1	Prokaryotic defense system [BR:ko02048]	Protein families: signaling and cellular processes	Brite Hierarchies	17.9156	CTRL	K19114
K23060	Diagnosis	CTRL	1.93633	0.990588	0.0764994	DiagnosisCTRL	0.382437	13	11	artR, artM; arginine/lysine/histidine transport system ATP-binding protein [EC:7.4.2.1]	ABC transporters [PATH:ko02010]	Membrane transport	Environmental Information Processing	5.19961	not sig	#N/A
K21577	Diagnosis	CTRL	1.9352	0.6465	0.0122244	DiagnosisCTRL	0.292964	13	12	grdC; glycine/sarcosine/betaine reductase complex component C subunit beta [EC:1.21.4.2 1.21.4.3 1.21.4.4]	Enzymes with EC numbers	Unclassified: metabolism	Not Included in Pathway or Brite	15.5544	CTRL	K21577
K01595	Diagnosis	CTRL	1.92776	1.15614	0.123618	DiagnosisCTRL	0.429927	13	13	ppc; phosphoenolpyruvate carboxylase [EC:4.1.1.31]	Pyruvate metabolism [PATH:ko00620]	Carbohydrate metabolism	Metabolism	100.719	not sig	#N/A
K00066	Diagnosis	CTRL	1.92713	1.62984	0.261976	DiagnosisCTRL	0.583178	13	10	algD; GDP-mannose 6-dehydrogenase [EC:1.1.1.132]	Fructose and mannose metabolism [PATH:ko00051]	Carbohydrate metabolism	Metabolism	58.7953	not sig	#N/A
K14089	Diagnosis	CTRL	1.92265	1.17341	0.129573	DiagnosisCTRL	0.43366	13	11	echD; ech hydrogenase subunit D	Energy metabolism	Unclassified: metabolism	Not Included in Pathway or Brite	34.1327	not sig	#N/A
K17363	Diagnosis	CTRL	1.91614	1.09125	0.106872	DiagnosisCTRL	0.41416	13	10	urdA; urocanate reductase [EC:1.3.99.33]	Histidine metabolism [PATH:ko00340]	Amino acid metabolism	Metabolism	42.8497	not sig	#N/A
K00795	Diagnosis	CTRL	1.90842	0.976953	0.0766671	DiagnosisCTRL	0.382437	13	13	ispA; farnesyl diphosphate synthase [EC:2.5.1.1 2.5.1.10]	Terpenoid backbone biosynthesis [PATH:ko00900]	Metabolism of terpenoids and polyketides	Metabolism	19.691	not sig	#N/A
K10041	Diagnosis	CTRL	1.88986	0.680916	0.0180497	DiagnosisCTRL	0.301551	13	5	peb1C, glnQ; aspartate/glutamate/glutamine transport system ATP-binding protein [EC:7.4.2.1]	ABC transporters [PATH:ko02010]	Membrane transport	Environmental Information Processing	4.97995	CTRL	K10041
K01518	Diagnosis	CTRL	1.88982	0.767178	0.0314916	DiagnosisCTRL	0.333774	13	13	NUDT2; bis(5'-nucleosidyl)-tetraphosphatase [EC:3.6.1.17]	Purine metabolism [PATH:ko00230]	Nucleotide metabolism	Metabolism	105.166	CTRL	K01518
K15770	Diagnosis	CTRL	1.88693	1.15774	0.13141	DiagnosisCTRL	0.435732	13	11	cycB, ganO, mdxE; arabinogalactan oligomer / maltooligosaccharide transport system substrate-binding protein	ABC transporters [PATH:ko02010]	Membrane transport	Environmental Information Processing	34.2892	not sig	#N/A
K04566	Diagnosis	CTRL	1.87998	0.710597	0.022763	DiagnosisCTRL	0.310691	13	10	lysK; lysyl-tRNA synthetase, class I [EC:6.1.1.6]	Aminoacyl-tRNA biosynthesis [PATH:ko00970]	Translation	Genetic Information Processing	14.9373	CTRL	K04566
K16650	Diagnosis	CTRL	1.87957	1.20322	0.146552	DiagnosisCTRL	0.453607	13	12	glft2; galactofuranosylgalactofuranosylrhamnosyl-N-acetylglucosaminyl-diphospho-decaprenol beta-1,5/1,6-galactofuranosyltransferase [EC:2.4.1.288]	Arabinogalactan biosynthesis - Mycobacterium [PATH:ko00572]	Glycan biosynthesis and metabolism	Metabolism	101.919	not sig	#N/A
K00570	Diagnosis	CTRL	1.87631	1.0527	0.102275	DiagnosisCTRL	0.409687	13	11	pmtA; phosphatidylethanolamine/phosphatidyl-N-methylethanolamine N-methyltransferase [EC:2.1.1.17 2.1.1.71]	Glycerophospholipid metabolism [PATH:ko00564]	Lipid metabolism	Metabolism	5.08313	not sig	#N/A
K13789	Diagnosis	CTRL	1.87137	0.643385	0.0142238	DiagnosisCTRL	0.292964	13	13	GGPS; geranylgeranyl diphosphate synthase, type II [EC:2.5.1.1 2.5.1.10 2.5.1.29]	Terpenoid backbone biosynthesis [PATH:ko00900]	Metabolism of terpenoids and polyketides	Metabolism	47.0295	CTRL	K13789
K05524	Diagnosis	CTRL	1.87099	0.974823	0.0812473	DiagnosisCTRL	0.382437	13	9	fdxA; ferredoxin	Energy metabolism	Unclassified: metabolism	Not Included in Pathway or Brite	11.4668	not sig	#N/A
K01308	Diagnosis	CTRL	1.87048	0.720031	0.024792	DiagnosisCTRL	0.319315	13	12	yqgT; g-D-glutamyl-meso-diaminopimelate peptidase [EC:3.4.19.11]	Peptidases and inhibitors [BR:ko01002]	Protein families: metabolism	Brite Hierarchies	190.303	not sig	#N/A
K08311	Diagnosis	CTRL	1.86654	0.972362	0.0812088	DiagnosisCTRL	0.382437	13	8	nudH; putative (di)nucleoside polyphosphate hydrolase [EC:3.6.1.-]	RNA degradation [PATH:ko03018]	Folding, sorting and degradation	Genetic Information Processing	29.7149	not sig	#N/A
K01641	Diagnosis	CTRL	1.86192	0.658811	0.0164846	DiagnosisCTRL	0.297254	13	5	HMGCS; hydroxymethylglutaryl-CoA synthase [EC:2.3.3.10]	Butanoate metabolism [PATH:ko00650]	Carbohydrate metabolism	Metabolism	2.78287	CTRL	K01641
K12064	Diagnosis	CTRL	1.85936	1.06843	0.109674	DiagnosisCTRL	0.418867	13	8	traV; conjugal transfer pilus assembly protein TraV	Secretion system [BR:ko02044]	Protein families: signaling and cellular processes	Brite Hierarchies	14.2893	not sig	#N/A
K19405	Diagnosis	CTRL	1.85926	0.664387	0.0173226	DiagnosisCTRL	0.299159	13	13	mcsB; protein arginine kinase [EC:2.7.14.1]	Enzymes with EC numbers	Unclassified: metabolism	Not Included in Pathway or Brite	93.8437	CTRL	K19405
K05352	Diagnosis	CTRL	1.85498	0.991784	0.0882624	DiagnosisCTRL	0.391229	13	11	tarJ; ribitol-5-phosphate 2-dehydrogenase (NADP+) [EC:1.1.1.405]	Pentose and glucuronate interconversions [PATH:ko00040]	Carbohydrate metabolism	Metabolism	23.8308	not sig	#N/A
K16960	Diagnosis	CTRL	1.8536	0.840099	0.0495281	DiagnosisCTRL	0.352324	13	8	tcyN; L-cystine transport system ATP-binding protein [EC:7.4.2.1]	ABC transporters [PATH:ko02010]	Membrane transport	Environmental Information Processing	3.51173	not sig	#N/A
K05841	Diagnosis	CTRL	1.85315	0.917834	0.068528	DiagnosisCTRL	0.372727	13	4	E2.4.1.173; sterol 3beta-glucosyltransferase [EC:2.4.1.173]	Glycosyltransferases [BR:ko01003]	Protein families: metabolism	Brite Hierarchies	#N/A	not sig	#N/A
K19075	Diagnosis	CTRL	1.85157	0.741026	0.0295765	DiagnosisCTRL	0.333774	13	12	cst2, cas7; CRISPR-associated protein Cst2	Prokaryotic defense system [BR:ko02048]	Protein families: signaling and cellular processes	Brite Hierarchies	33.759	not sig	#N/A
K12057	Diagnosis	CTRL	1.84403	1.20319	0.153613	DiagnosisCTRL	0.463158	13	7	traF; conjugal transfer pilus assembly protein TraF	Secretion system [BR:ko02044]	Protein families: signaling and cellular processes	Brite Hierarchies	15.2214	not sig	#N/A
K19784	Diagnosis	CTRL	1.84377	1.46666	0.234746	DiagnosisCTRL	0.554349	13	9	chrR, NQR; chromate reductase, NAD(P)H dehydrogenase (quinone)	Secondary metabolism	Unclassified: metabolism	Not Included in Pathway or Brite	17.8428	not sig	#N/A
K22424	Diagnosis	CTRL	1.83981	0.941439	0.0765603	DiagnosisCTRL	0.382437	13	11	E2.7.3.13; glutamine kinase [EC:2.7.3.13]	Enzymes with EC numbers	Unclassified: metabolism	Not Included in Pathway or Brite	7.75694	not sig	#N/A
K00528	Diagnosis	CTRL	1.83321	1.4178	0.22251	DiagnosisCTRL	0.540942	13	8	fpr; ferredoxin/flavodoxin---NADP+ reductase [EC:1.18.1.2 1.19.1.1]	Enzymes with EC numbers	Unclassified: metabolism	Not Included in Pathway or Brite	74.7031	not sig	#N/A
K25034	Diagnosis	CTRL	1.82598	1.19978	0.15624	DiagnosisCTRL	0.465225	13	10	btuF; cobalamin transport system substrate-binding protein	Transporters [BR:ko02000]	Protein families: signaling and cellular processes	Brite Hierarchies	17.7177	not sig	#N/A
K24620	Diagnosis	CTRL	1.82526	0.884377	0.0634381	DiagnosisCTRL	0.369045	13	6	ykoF; energy-coupling factor transport system substrate-specific component	Transporters [BR:ko02000]	Protein families: signaling and cellular processes	Brite Hierarchies	6.66106	not sig	#N/A
K06285	Diagnosis	CTRL	1.82524	0.870638	0.0599692	DiagnosisCTRL	0.364449	13	8	mtrB; transcription attenuation protein (tryptophan RNA-binding attenuator protein)	Transcription factors [BR:ko03000]	Protein families: genetic information processing	Brite Hierarchies	7.72388	not sig	#N/A
K22227	Diagnosis	CTRL	1.82355	0.728669	0.0293712	DiagnosisCTRL	0.333774	13	6	ahbD; AdoMet-dependent heme synthase [EC:1.3.98.6]	Porphyrin metabolism [PATH:ko00860]	Metabolism of cofactors and vitamins	Metabolism	10.3823	CTRL	K22227
K03328	Diagnosis	CTRL	1.81854	0.994806	0.094767	DiagnosisCTRL	0.396163	13	10	TC.PST; polysaccharide transporter, PST family	Transport	Unclassified: signaling and cellular processes	Not Included in Pathway or Brite	14.3074	not sig	#N/A
K25272	Diagnosis	CTRL	1.81359	0.856231	0.0577593	DiagnosisCTRL	0.35941	13	11	tynB; tyramine oxidase subunit B [EC:1.4.3.-]	Tyrosine metabolism [PATH:ko00350]	Amino acid metabolism	Metabolism	44.6935	not sig	#N/A
K08744	Diagnosis	CTRL	1.81163	0.667782	0.0201855	DiagnosisCTRL	0.305624	13	13	CRLS; cardiolipin synthase (CMP-forming) [EC:2.7.8.41]	Glycerophospholipid metabolism [PATH:ko00564]	Lipid metabolism	Metabolism	69.8714	CTRL	K08744
K00841	Diagnosis	CTRL	1.80859	0.962831	0.0870703	DiagnosisCTRL	0.389726	13	6	patA; aminotransferase [EC:2.6.1.-]	Lysine biosynthesis [PATH:ko00300]	Amino acid metabolism	Metabolism	3.14221	not sig	#N/A
K03322	Diagnosis	CTRL	1.80512	1.57092	0.274893	DiagnosisCTRL	0.593196	13	8	mntH; manganese transport protein	Transporters [BR:ko02000]	Protein families: signaling and cellular processes	Brite Hierarchies	58.6118	not sig	#N/A
K02567	Diagnosis	CTRL	1.80503	0.988293	0.0950263	DiagnosisCTRL	0.396163	13	11	napA; nitrate reductase (cytochrome) [EC:1.9.6.1]	Nitrogen metabolism [PATH:ko00910]	Energy metabolism	Metabolism	12.7708	not sig	#N/A
K19174	Diagnosis	CTRL	1.80267	1.57609	0.277004	DiagnosisCTRL	0.594216	13	9	dptG; DNA phosphorothioation-dependent restriction protein DptG	Prokaryotic defense system [BR:ko02048]	Protein families: signaling and cellular processes	Brite Hierarchies	38.9622	not sig	#N/A
K18783	Diagnosis	CTRL	1.79819	0.991764	0.097163	DiagnosisCTRL	0.401677	13	6	E2.4.1.279; nigerose phosphorylase [EC:2.4.1.279]	Enzymes with EC numbers	Unclassified: metabolism	Not Included in Pathway or Brite	4.67262	not sig	#N/A
K02077	Diagnosis	CTRL	1.7963	1.49524	0.254845	DiagnosisCTRL	0.574846	13	8	ABC.ZM.S; zinc/manganese transport system substrate-binding protein	Transporters [BR:ko02000]	Protein families: signaling and cellular processes	Brite Hierarchies	118.958	not sig	#N/A
K08972	Diagnosis	CTRL	1.79456	1.19247	0.160508	DiagnosisCTRL	0.468764	13	13	K08972; putative membrane protein	General function prediction only	Poorly characterized	Not Included in Pathway or Brite	57.0793	not sig	#N/A
K04770	Diagnosis	CTRL	1.78271	1.58197	0.283772	DiagnosisCTRL	0.599397	13	7	lonH; Lon-like ATP-dependent protease [EC:3.4.21.-]	Peptidases and inhibitors [BR:ko01002]	Protein families: metabolism	Brite Hierarchies	30.0712	not sig	#N/A
K06948	Diagnosis	CTRL	1.76637	0.83332	0.057602	DiagnosisCTRL	0.35941	13	10	yqeH; 30S ribosome assembly GTPase	Ribosome biogenesis [BR:ko03009]	Protein families: genetic information processing	Brite Hierarchies	10.6319	not sig	#N/A
K08168	Diagnosis	CTRL	1.762	1.58585	0.290231	DiagnosisCTRL	0.604444	13	6	tetB; MFS transporter, DHA2 family, metal-tetracycline-proton antiporter	Transporters [BR:ko02000]	Protein families: signaling and cellular processes	Brite Hierarchies	39.6555	not sig	#N/A
K08280	Diagnosis	CTRL	1.75806	1.35907	0.222317	DiagnosisCTRL	0.540942	13	6	wbbJ; lipopolysaccharide O-acetyltransferase [EC:2.3.1.-]	Lipopolysaccharide biosynthesis proteins [BR:ko01005]	Protein families: metabolism	Brite Hierarchies	110.501	not sig	#N/A
K11635	Diagnosis	CTRL	1.75402	0.811216	0.0534984	DiagnosisCTRL	0.352864	13	5	yxdL; putative ABC transport system ATP-binding protein	Two-component system [PATH:ko02020]	Signal transduction	Environmental Information Processing	6.29581	not sig	#N/A
K03667	Diagnosis	CTRL	1.75278	1.32678	0.213296	DiagnosisCTRL	0.525287	13	11	hslU; ATP-dependent HslUV protease ATP-binding subunit HslU	Chaperones and folding catalysts [BR:ko03110]	Protein families: genetic information processing	Brite Hierarchies	29.4404	not sig	#N/A
K07177	Diagnosis	CTRL	1.75186	1.17448	0.163914	DiagnosisCTRL	0.472804	13	11	K07177; Lon-like protease	Peptidases and inhibitors [BR:ko01002]	Protein families: metabolism	Brite Hierarchies	50.4983	not sig	#N/A
K07991	Diagnosis	CTRL	1.75161	0.910453	0.0806182	DiagnosisCTRL	0.382437	13	4	flaK; archaeal preflagellin peptidase FlaK [EC:3.4.23.52]	Peptidases and inhibitors [BR:ko01002]	Protein families: metabolism	Brite Hierarchies	#N/A	not sig	#N/A
K02068	Diagnosis	CTRL	1.74849	1.41439	0.242123	DiagnosisCTRL	0.561962	13	10	STAR1, fetA; UDP-glucose/iron transport system ATP-binding protein	Transporters [BR:ko02000]	Protein families: signaling and cellular processes	Brite Hierarchies	43.2676	not sig	#N/A
K07503	Diagnosis	CTRL	1.74684	1.36462	0.226848	DiagnosisCTRL	0.545529	13	8	nucS; endonuclease [EC:3.1.-.-]	Enzymes with EC numbers	Unclassified: metabolism	Not Included in Pathway or Brite	71.5746	not sig	#N/A
K11533	Diagnosis	CTRL	1.74536	1.30135	0.206895	DiagnosisCTRL	0.519282	13	8	fas; fatty acid synthase, bacteria type [EC:2.3.1.-]	Fatty acid biosynthesis [PATH:ko00061]	Lipid metabolism	Metabolism	75.6867	not sig	#N/A
K08260	Diagnosis	CTRL	1.74486	1.05369	0.125949	DiagnosisCTRL	0.43039	13	11	cbiZ; adenosylcobinamide hydrolase [EC:3.5.1.90]	Porphyrin metabolism [PATH:ko00860]	Metabolism of cofactors and vitamins	Metabolism	15.3286	not sig	#N/A
K13288	Diagnosis	CTRL	1.74376	1.40652	0.24086	DiagnosisCTRL	0.561795	13	10	orn, REX2, REXO2; oligoribonuclease [EC:3.1.-.-]	Ribosome biogenesis in eukaryotes [PATH:ko03008]	Translation	Genetic Information Processing	80.4016	not sig	#N/A
K21307	Diagnosis	CTRL	1.74237	0.733119	0.0367176	DiagnosisCTRL	0.339892	13	6	soeA; sulfite dehydrogenase (quinone) subunit SoeA [EC:1.8.5.6]	Sulfur metabolism [PATH:ko00920]	Energy metabolism	Metabolism	3.90563	not sig	#N/A
K01894	Diagnosis	CTRL	1.73846	1.18295	0.169684	DiagnosisCTRL	0.480849	13	13	gluQ; glutamyl-Q tRNA(Asp) synthetase [EC:6.1.1.-]	Amino acid related enzymes [BR:ko01007]	Protein families: metabolism	Brite Hierarchies	66.7491	not sig	#N/A
K03739	Diagnosis	CTRL	1.73671	0.603112	0.0149826	DiagnosisCTRL	0.292964	13	6	dltB; membrane protein involved in D-alanine export	Two-component system [PATH:ko02020]	Signal transduction	Environmental Information Processing	5.46722	CTRL	K03739
K02671	Diagnosis	CTRL	1.73061	0.704802	0.0319351	DiagnosisCTRL	0.333774	13	5	pilV; type IV pilus assembly protein PilV	Secretion system [BR:ko02044]	Protein families: signaling and cellular processes	Brite Hierarchies	44.0321	CTRL	K02671
K03740	Diagnosis	CTRL	1.72269	0.6823	0.0282324	DiagnosisCTRL	0.330745	13	7	dltD; D-alanine transfer protein	Two-component system [PATH:ko02020]	Signal transduction	Environmental Information Processing	4.94751	not sig	#N/A
K03573	Diagnosis	CTRL	1.71963	1.60868	0.307979	DiagnosisCTRL	0.616546	13	12	mutH; DNA mismatch repair protein MutH	Mismatch repair [PATH:ko03430]	Replication and repair	Genetic Information Processing	54.5891	not sig	#N/A
K19342	Diagnosis	CTRL	1.71402	0.420858	0.00184299	DiagnosisCTRL	0.208906	13	6	nosL; copper chaperone NosL	Others	Unclassified: signaling and cellular processes	Not Included in Pathway or Brite	17.6643	CTRL	K19342
K13282	Diagnosis	CTRL	1.71393	0.649959	0.0231173	DiagnosisCTRL	0.310691	13	5	cphB; cyanophycinase [EC:3.4.15.6]	Peptidases and inhibitors [BR:ko01002]	Protein families: metabolism	Brite Hierarchies	4.42383	CTRL	K13282
K08068	Diagnosis	CTRL	1.70258	1.04344	0.131015	DiagnosisCTRL	0.435732	13	8	siaA, neuC1; UDP-N-acetylglucosamine 2-epimerase (hydrolysing) [EC:3.2.1.183]	Amino sugar and nucleotide sugar metabolism [PATH:ko00520]	Carbohydrate metabolism	Metabolism	7.16212	not sig	#N/A
K23187	Diagnosis	CTRL	1.70136	1.37565	0.241928	DiagnosisCTRL	0.561818	13	9	fepG, fagB, cchD, desG; iron-siderophore transport system permease protein	ABC transporters [PATH:ko02010]	Membrane transport	Environmental Information Processing	18.5711	not sig	#N/A
K19175	Diagnosis	CTRL	1.69339	1.35664	0.237863	DiagnosisCTRL	0.556694	13	11	dptH; DNA phosphorothioation-dependent restriction protein DptH	Prokaryotic defense system [BR:ko02048]	Protein families: signaling and cellular processes	Brite Hierarchies	39.2174	not sig	#N/A
K12285	Diagnosis	CTRL	1.69075	0.970833	0.109443	DiagnosisCTRL	0.418867	13	12	mshO; MSHA biogenesis protein MshO	Secretion system [BR:ko02044]	Protein families: signaling and cellular processes	Brite Hierarchies	18.9752	not sig	#N/A
K03549	Diagnosis	CTRL	1.68473	1.32097	0.228454	DiagnosisCTRL	0.546881	13	11	kup; KUP system potassium uptake protein	Transporters [BR:ko02000]	Protein families: signaling and cellular processes	Brite Hierarchies	184.587	not sig	#N/A
K01884	Diagnosis	CTRL	1.6802	1.58705	0.312433	DiagnosisCTRL	0.62131	13	10	cysS1; cysteinyl-tRNA synthetase, unknown class [EC:6.1.1.16]	Aminoacyl-tRNA biosynthesis [PATH:ko00970]	Translation	Genetic Information Processing	50.0575	not sig	#N/A
K08310	Diagnosis	CTRL	1.67956	1.30137	0.223308	DiagnosisCTRL	0.541437	13	11	nudB, ntpA; dihydroneopterin triphosphate diphosphatase [EC:3.6.1.67]	Folate biosynthesis [PATH:ko00790]	Metabolism of cofactors and vitamins	Metabolism	13.4212	not sig	#N/A
K03709	Diagnosis	CTRL	1.67444	0.720859	0.0403751	DiagnosisCTRL	0.347737	13	13	troR; DtxR family transcriptional regulator, Mn-dependent transcriptional regulator	Transcription factors [BR:ko03000]	Protein families: genetic information processing	Brite Hierarchies	76.1394	not sig	#N/A
K19116	Diagnosis	CTRL	1.66867	1.4861	0.28541	DiagnosisCTRL	0.60062	13	11	cas5h; CRISPR-associated protein Cas5h	Prokaryotic defense system [BR:ko02048]	Protein families: signaling and cellular processes	Brite Hierarchies	63.2062	not sig	#N/A
K18814	Diagnosis	CTRL	1.66237	0.764438	0.0523528	DiagnosisCTRL	0.352324	13	12	ictB; putative inorganic carbon (hco3(-)) transporter	Transporters [BR:ko02000]	Protein families: signaling and cellular processes	Brite Hierarchies	28.1673	not sig	#N/A
K05873	Diagnosis	CTRL	1.66148	1.09188	0.156304	DiagnosisCTRL	0.465225	13	12	cyaB; adenylate cyclase, class 2 [EC:4.6.1.1]	Purine metabolism [PATH:ko00230]	Nucleotide metabolism	Metabolism	52.9901	not sig	#N/A
K15539	Diagnosis	CTRL	1.65844	0.67289	0.0314179	DiagnosisCTRL	0.333774	13	12	rodZ; cytoskeleton protein RodZ	Structural proteins	Unclassified: signaling and cellular processes	Not Included in Pathway or Brite	59.6397	CTRL	K15539
K25596	Diagnosis	CTRL	1.65412	1.51875	0.299382	DiagnosisCTRL	0.611051	13	7	#N/A	#N/A	#N/A	#N/A	7.63092	not sig	#N/A
K16924	Diagnosis	CTRL	1.65409	0.935344	0.104674	DiagnosisCTRL	0.412295	13	13	mtsT; energy-coupling factor transport system substrate-specific component	Transporters [BR:ko02000]	Protein families: signaling and cellular processes	Brite Hierarchies	91.4498	not sig	#N/A
K16850	Diagnosis	CTRL	1.64649	0.966614	0.116551	DiagnosisCTRL	0.427059	13	12	uxaA2; altronate dehydratase large subunit [EC:4.2.1.7]	Pentose and glucuronate interconversions [PATH:ko00040]	Carbohydrate metabolism	Metabolism	54.8294	not sig	#N/A
K12068	Diagnosis	CTRL	1.64372	1.07337	0.153917	DiagnosisCTRL	0.463742	13	8	traL; conjugal transfer pilus assembly protein TraL	Secretion system [BR:ko02044]	Protein families: signaling and cellular processes	Brite Hierarchies	10.9108	not sig	#N/A
K10212	Diagnosis	CTRL	1.64104	1.13892	0.177475	DiagnosisCTRL	0.486809	13	12	K10212, crtO; glycosyl-4,4'-diaponeurosporenoate acyltransferase [EC:2.3.1.-]	Carotenoid biosynthesis [PATH:ko00906]	Metabolism of terpenoids and polyketides	Metabolism	71.1956	not sig	#N/A
K02589	Diagnosis	CTRL	1.63762	1.13714	0.177683	DiagnosisCTRL	0.48706	13	12	nifHD1, nifI1; nitrogen regulatory protein PII 1	Transcription	Unclassified: genetic information processing	Not Included in Pathway or Brite	60.657	not sig	#N/A
K10563	Diagnosis	CTRL	1.6364	0.978251	0.12254	DiagnosisCTRL	0.428993	13	12	mutM, fpg; formamidopyrimidine-DNA glycosylase [EC:3.2.2.23 4.2.99.18]	Base excision repair [PATH:ko03410]	Replication and repair	Genetic Information Processing	51.3228	not sig	#N/A
K15531	Diagnosis	CTRL	1.63523	1.04043	0.144324	DiagnosisCTRL	0.452048	13	13	rexA; oligosaccharide reducing-end xylanase [EC:3.2.1.156]	Enzymes with EC numbers	Unclassified: metabolism	Not Included in Pathway or Brite	193.743	not sig	#N/A
K14940	Diagnosis	CTRL	1.62955	0.665416	0.0323077	DiagnosisCTRL	0.333774	13	7	cofF; gamma-F420-2:alpha-L-glutamate ligase [EC:6.3.2.32]	Methane metabolism [PATH:ko00680]	Energy metabolism	Metabolism	6.52137	not sig	#N/A
K00963	Diagnosis	CTRL	1.62636	0.563512	0.0148086	DiagnosisCTRL	0.292964	13	13	UGP2, galU, galF; UTP--glucose-1-phosphate uridylyltransferase [EC:2.7.7.9]	Pentose and glucuronate interconversions [PATH:ko00040]	Carbohydrate metabolism	Metabolism	170.223	CTRL	K00963
K12065	Diagnosis	CTRL	1.62518	0.956304	0.117304	DiagnosisCTRL	0.427059	13	8	traB; conjugal transfer pilus assembly protein TraB	Secretion system [BR:ko02044]	Protein families: signaling and cellular processes	Brite Hierarchies	13.7029	not sig	#N/A
K21910	Diagnosis	CTRL	1.62378	0.99186	0.12987	DiagnosisCTRL	0.43366	13	13	eryH, lerI; L-erythrulose 1-phosphate isomerase [EC:5.3.1.33]	Enzymes with EC numbers	Unclassified: metabolism	Not Included in Pathway or Brite	21.4627	not sig	#N/A
K07776	Diagnosis	CTRL	1.62159	1.19939	0.203516	DiagnosisCTRL	0.514805	13	8	regX3; two-component system, OmpR family, response regulator RegX3	Two-component system [PATH:ko02020]	Signal transduction	Environmental Information Processing	72.5643	not sig	#N/A
K25677	Diagnosis	CTRL	1.61811	1.10577	0.171357	DiagnosisCTRL	0.482653	13	12	#N/A	#N/A	#N/A	#N/A	32.2208	not sig	#N/A
K16147	Diagnosis	CTRL	1.61659	1.26113	0.226251	DiagnosisCTRL	0.545342	13	8	glgE; starch synthase (maltosyl-transferring) [EC:2.4.99.16]	Starch and sucrose metabolism [PATH:ko00500]	Carbohydrate metabolism	Metabolism	64.7055	not sig	#N/A
K02240	Diagnosis	CTRL	1.61	0.853937	0.0860512	DiagnosisCTRL	0.388063	13	10	comFA; competence protein ComFA	Secretion system [BR:ko02044]	Protein families: signaling and cellular processes	Brite Hierarchies	6.5875	not sig	#N/A
K18678	Diagnosis	CTRL	1.60917	0.969573	0.12519	DiagnosisCTRL	0.43039	13	6	VTE5; phytol kinase [EC:2.7.1.182]	Enzymes with EC numbers	Unclassified: metabolism	Not Included in Pathway or Brite	21.2675	not sig	#N/A
K14087	Diagnosis	CTRL	1.60876	1.01175	0.140124	DiagnosisCTRL	0.44524	13	11	echB; ech hydrogenase subunit B	Energy metabolism	Unclassified: metabolism	Not Included in Pathway or Brite	8.26279	not sig	#N/A
K18284	Diagnosis	CTRL	1.60834	0.960308	0.122133	DiagnosisCTRL	0.428993	13	9	K18284; adenosylhomocysteine/aminodeoxyfutalosine nucleosidase [EC:3.2.2.9 3.2.2.30]	Cysteine and methionine metabolism [PATH:ko00270]	Amino acid metabolism	Metabolism	8.37725	not sig	#N/A
K18704	Diagnosis	CTRL	1.59985	1.17822	0.201713	DiagnosisCTRL	0.512751	13	12	tarL; CDP-ribitol ribitolphosphotransferase / teichoic acid ribitol-phosphate polymerase [EC:2.7.8.14 2.7.8.47]	Enzymes with EC numbers	Unclassified: metabolism	Not Included in Pathway or Brite	80.6587	not sig	#N/A
K23150	Diagnosis	CTRL	1.59773	1.12226	0.182284	DiagnosisCTRL	0.491322	13	6	E3.5.1.129; N5-(cytidine 5'-diphosphoramidyl)-L-glutamine hydrolase [EC:3.5.1.129]	Peptidases and inhibitors [BR:ko01002]	Protein families: metabolism	Brite Hierarchies	5.27528	not sig	#N/A
K05362	Diagnosis	CTRL	1.59576	0.821328	0.0780543	DiagnosisCTRL	0.382437	13	4	murE; UDP-N-acetylmuramoyl-L-alanyl-D-glutamate-L-lysine ligase [EC:6.3.2.7]	Peptidoglycan biosynthesis [PATH:ko00550]	Glycan biosynthesis and metabolism	Metabolism	#N/A	not sig	#N/A
K12067	Diagnosis	CTRL	1.59499	0.923433	0.112059	DiagnosisCTRL	0.421433	13	8	traE; conjugal transfer pilus assembly protein TraE	Secretion system [BR:ko02044]	Protein families: signaling and cellular processes	Brite Hierarchies	12.5056	not sig	#N/A
K00982	Diagnosis	CTRL	1.58892	1.26579	0.23539	DiagnosisCTRL	0.554536	13	10	glnE; [glutamine synthetase] adenylyltransferase / [glutamine synthetase]-adenylyl-L-tyrosine phosphorylase [EC:2.7.7.42 2.7.7.89]	Enzymes with EC numbers	Unclassified: metabolism	Not Included in Pathway or Brite	62.9173	not sig	#N/A
K01911	Diagnosis	CTRL	1.58514	0.915217	0.111185	DiagnosisCTRL	0.420108	13	8	menE; o-succinylbenzoate---CoA ligase [EC:6.2.1.26]	Ubiquinone and other terpenoid-quinone biosynthesis [PATH:ko00130]	Metabolism of cofactors and vitamins	Metabolism	11.6083	not sig	#N/A
K01354	Diagnosis	CTRL	1.58278	1.35171	0.266362	DiagnosisCTRL	0.585186	13	8	ptrB; oligopeptidase B [EC:3.4.21.83]	Chagas disease [PATH:ko05142]	Infectious disease: parasitic	Human Diseases	69.351	not sig	#N/A
K13001	Diagnosis	CTRL	1.58163	1.40373	0.283835	DiagnosisCTRL	0.599397	13	6	wbyK; mannosyltransferase [EC:2.4.1.-]	Lipopolysaccharide biosynthesis proteins [BR:ko01005]	Protein families: metabolism	Brite Hierarchies	19.4296	not sig	#N/A
K20340	Diagnosis	CTRL	1.57909	0.711629	0.0484524	DiagnosisCTRL	0.352324	13	12	agrA2; two-component system, LytTR family, response regulator AgrA2	Two-component system [PATH:ko02020]	Signal transduction	Environmental Information Processing	41.6805	not sig	#N/A
K21688	Diagnosis	CTRL	1.57866	1.34507	0.265315	DiagnosisCTRL	0.584578	13	12	rpfB; resuscitation-promoting factor RpfB	Glycan metabolism	Unclassified: metabolism	Not Included in Pathway or Brite	95.3126	not sig	#N/A
K15518	Diagnosis	CTRL	1.57845	0.577127	0.0194038	DiagnosisCTRL	0.304792	13	5	dgk; deoxyguanosine kinase [EC:2.7.1.113]	Purine metabolism [PATH:ko00230]	Nucleotide metabolism	Metabolism	4.40524	CTRL	K15518
K00073	Diagnosis	CTRL	1.57757	1.43827	0.296136	DiagnosisCTRL	0.608223	13	8	allD; ureidoglycolate dehydrogenase (NAD+) [EC:1.1.1.350]	Purine metabolism [PATH:ko00230]	Nucleotide metabolism	Metabolism	8.4623	not sig	#N/A
K01697	Diagnosis	CTRL	1.57183	1.49929	0.316952	DiagnosisCTRL	0.626139	13	8	CBS; cystathionine beta-synthase [EC:4.2.1.22]	Glycine, serine and threonine metabolism [PATH:ko00260]	Amino acid metabolism	Metabolism	61.6782	not sig	#N/A
K22306	Diagnosis	CTRL	1.56075	1.12153	0.191538	DiagnosisCTRL	0.498331	13	8	gpgP; glucosyl-3-phosphoglycerate phosphatase [EC:3.1.3.85]	Enzymes with EC numbers	Unclassified: metabolism	Not Included in Pathway or Brite	74.8811	not sig	#N/A
K05838	Diagnosis	CTRL	1.55838	1.35983	0.276108	DiagnosisCTRL	0.593845	13	8	ybbN; putative thioredoxin	Chaperones and folding catalysts [BR:ko03110]	Protein families: genetic information processing	Brite Hierarchies	71.1828	not sig	#N/A
K21834	Diagnosis	CTRL	1.55765	0.7783	0.0706407	DiagnosisCTRL	0.372727	13	9	dgcB; dimethylglycine catabolism B	General function prediction only	Poorly characterized	Not Included in Pathway or Brite	13.2011	not sig	#N/A
K09131	Diagnosis	CTRL	1.55565	0.739799	0.0593119	DiagnosisCTRL	0.364208	13	8	K09131; uncharacterized protein	Function unknown	Poorly characterized	Not Included in Pathway or Brite	37.2558	not sig	#N/A
K00373	Diagnosis	CTRL	1.55457	1.48192	0.316669	DiagnosisCTRL	0.626139	13	8	narJ, narW; nitrate reductase molybdenum cofactor assembly chaperone NarJ/NarW	Two-component system [PATH:ko02020]	Signal transduction	Environmental Information Processing	11.4281	not sig	#N/A
K16962	Diagnosis	CTRL	1.55378	0.97407	0.138987	DiagnosisCTRL	0.444631	13	10	yxeN; putative S-methylcysteine transport system permease protein	ABC transporters [PATH:ko02010]	Membrane transport	Environmental Information Processing	9.49962	not sig	#N/A
K03708	Diagnosis	CTRL	1.54965	0.587101	0.023014	DiagnosisCTRL	0.310691	13	13	ctsR; transcriptional regulator of stress and heat shock response	Transcription factors [BR:ko03000]	Protein families: genetic information processing	Brite Hierarchies	100.575	CTRL	K03708
K03191	Diagnosis	CTRL	1.54734	0.667779	0.0407829	DiagnosisCTRL	0.347737	13	13	ureI; acid-activated urea channel	Epithelial cell signaling in Helicobacter pylori infection [PATH:ko05120]	Infectious disease: bacterial	Human Diseases	49.4669	not sig	#N/A
K02840	Diagnosis	CTRL	1.5434	0.791577	0.0771463	DiagnosisCTRL	0.382437	13	4	waaB, rfaB; UDP-D-galactose:(glucosyl)LPS alpha-1,6-D-galactosyltransferase [EC:2.4.1.-]	Lipopolysaccharide biosynthesis [PATH:ko00540]	Glycan biosynthesis and metabolism	Metabolism	#N/A	not sig	#N/A
K20922	Diagnosis	CTRL	1.54245	1.19472	0.223158	DiagnosisCTRL	0.541437	13	12	vpsI; polysaccharide biosynthesis protein VpsI	Biofilm formation - Vibrio cholerae [PATH:ko05111]	Cellular community - prokaryotes	Cellular Processes	54.7941	not sig	#N/A
K20814	Diagnosis	CTRL	1.53695	1.25373	0.245833	DiagnosisCTRL	0.565875	13	8	dop; Pup amidohydrolase [EC:3.5.1.119]	Proteasome [BR:ko03051]	Protein families: genetic information processing	Brite Hierarchies	55.5429	not sig	#N/A
K01581	Diagnosis	CTRL	1.5364	1.0004	0.152841	DiagnosisCTRL	0.462018	13	8	E4.1.1.17, ODC1, speC, speF; ornithine decarboxylase [EC:4.1.1.17]	Arginine and proline metabolism [PATH:ko00330]	Amino acid metabolism	Metabolism	13.7533	not sig	#N/A
K07457	Diagnosis	CTRL	1.53618	1.66493	0.375972	DiagnosisCTRL	0.687071	13	8	K07457; endonuclease III related protein	Replication and repair	Unclassified: genetic information processing	Not Included in Pathway or Brite	42.967	not sig	#N/A
K23270	Diagnosis	CTRL	1.53551	0.961739	0.138662	DiagnosisCTRL	0.443931	13	8	purSL; phosphoribosylformylglycinamidine synthase subunit PurSL [EC:6.3.5.3]	Purine metabolism [PATH:ko00230]	Nucleotide metabolism	Metabolism	6.36127	not sig	#N/A
K20608	Diagnosis	CTRL	1.53533	0.758128	0.0678122	DiagnosisCTRL	0.37177	13	13	tet; tetrahedral aminopeptidase [EC:3.4.11.-]	Peptidases and inhibitors [BR:ko01002]	Protein families: metabolism	Brite Hierarchies	54.055	not sig	#N/A
K01840	Diagnosis	CTRL	1.53369	1.22587	0.236852	DiagnosisCTRL	0.55557	13	11	manB; phosphomannomutase [EC:5.4.2.8]	Fructose and mannose metabolism [PATH:ko00051]	Carbohydrate metabolism	Metabolism	13.2323	not sig	#N/A
K06313	Diagnosis	CTRL	1.53326	0.65967	0.0402726	DiagnosisCTRL	0.347737	13	13	ypeB; spore germination protein	Cell growth	Unclassified: signaling and cellular processes	Not Included in Pathway or Brite	72.6599	CTRL	K06313
K03578	Diagnosis	CTRL	1.53298	1.22376	0.236299	DiagnosisCTRL	0.555139	13	10	hrpA; ATP-dependent helicase HrpA [EC:3.6.4.13]	Enzymes with EC numbers	Unclassified: metabolism	Not Included in Pathway or Brite	67.5088	not sig	#N/A
K13049	Diagnosis	CTRL	1.52864	0.852832	0.100577	DiagnosisCTRL	0.408721	13	13	PM20D1; carboxypeptidase PM20D1 [EC:3.4.17.-]	Peptidases and inhibitors [BR:ko01002]	Protein families: metabolism	Brite Hierarchies	97.3452	not sig	#N/A
K06117	Diagnosis	CTRL	1.52742	1.2928	0.262325	DiagnosisCTRL	0.583218	13	8	E3.1.3.21; glycerol-1-phosphatase [EC:3.1.3.21]	Glycerolipid metabolism [PATH:ko00561]	Lipid metabolism	Metabolism	57.2462	not sig	#N/A
K23078	Diagnosis	CTRL	1.52665	0.755285	0.0682657	DiagnosisCTRL	0.37231	13	12	mqnK, menK; menaquinone C8-methyltransferase [EC:2.1.1.350]	Enzymes with EC numbers	Unclassified: metabolism	Not Included in Pathway or Brite	17.4399	not sig	#N/A
K05822	Diagnosis	CTRL	1.5254	1.24159	0.244863	DiagnosisCTRL	0.565122	13	11	dapH, dapD; tetrahydrodipicolinate N-acetyltransferase [EC:2.3.1.89]	Lysine biosynthesis [PATH:ko00300]	Amino acid metabolism	Metabolism	29.128	not sig	#N/A
K06211	Diagnosis	CTRL	1.51948	1.43773	0.313232	DiagnosisCTRL	0.622604	13	7	nadR; HTH-type transcriptional regulator, transcriptional repressor of NAD biosynthesis genes [EC:2.7.7.1 2.7.1.22]	Nicotinate and nicotinamide metabolism [PATH:ko00760]	Metabolism of cofactors and vitamins	Metabolism	15.3222	not sig	#N/A
K18941	Diagnosis	CTRL	1.51912	1.44951	0.31711	DiagnosisCTRL	0.626139	13	12	arlR; two-component system, OmpR family, response regulator ArlR	Two-component system [PATH:ko02020]	Signal transduction	Environmental Information Processing	29.8511	not sig	#N/A
K24949	Diagnosis	CTRL	1.51756	1.17964	0.224701	DiagnosisCTRL	0.542855	13	9	yknY, yvrO; antimicrobial peptide resistance transport system ATP-binding protein [EC:7.6.2.-]	Transporters [BR:ko02000]	Protein families: signaling and cellular processes	Brite Hierarchies	56.5516	not sig	#N/A
K21140	Diagnosis	CTRL	1.51623	0.553154	0.0191952	DiagnosisCTRL	0.304634	13	13	mec; [CysO sulfur-carrier protein]-S-L-cysteine hydrolase [EC:3.13.1.6]	Sulfur relay system [PATH:ko04122]	Folding, sorting and degradation	Genetic Information Processing	215.924	not sig	#N/A
K13818	Diagnosis	CTRL	1.50874	1.05392	0.180067	DiagnosisCTRL	0.489138	13	11	mobAB; molybdopterin-guanine dinucleotide biosynthesis protein [EC:2.7.7.77]	Folate biosynthesis [PATH:ko00790]	Metabolism of cofactors and vitamins	Metabolism	24.8904	not sig	#N/A
K20859	Diagnosis	CTRL	1.50873	0.819635	0.0927702	DiagnosisCTRL	0.394854	13	13	phnPP; phosphoribosyl 1,2-cyclic phosphate 1,2-diphosphodiesterase [EC:3.1.4.57]	Phosphonate and phosphinate metabolism [PATH:ko00440]	Metabolism of other amino acids	Metabolism	116.396	not sig	#N/A
K07068	Diagnosis	CTRL	1.50633	1.06255	0.183991	DiagnosisCTRL	0.492442	13	5	K07068; uncharacterized protein	Function unknown	Poorly characterized	Not Included in Pathway or Brite	43.2823	not sig	#N/A
K06175	Diagnosis	CTRL	1.50337	0.950641	0.142088	DiagnosisCTRL	0.449017	13	8	truC; tRNA pseudouridine65 synthase [EC:5.4.99.26]	Transfer RNA biogenesis [BR:ko03016]	Protein families: genetic information processing	Brite Hierarchies	16.9643	not sig	#N/A
K01780	Diagnosis	CTRL	1.50301	1.16744	0.224372	DiagnosisCTRL	0.54262	13	12	cntK; histidine racemase [EC:5.1.1.24]	D-Amino acid metabolism [PATH:ko00470]	Metabolism of other amino acids	Metabolism	28.8438	not sig	#N/A
K03707	Diagnosis	CTRL	1.49857	0.615736	0.0331864	DiagnosisCTRL	0.333774	13	13	tenA; thiaminase (transcriptional activator TenA) [EC:3.5.99.2]	Thiamine metabolism [PATH:ko00730]	Metabolism of cofactors and vitamins	Metabolism	113.605	not sig	#N/A
K06402	Diagnosis	CTRL	1.49712	0.541436	0.0183879	DiagnosisCTRL	0.301551	13	13	spoIVFB; stage IV sporulation protein FB [EC:3.4.24.-]	Peptidases and inhibitors [BR:ko01002]	Protein families: metabolism	Brite Hierarchies	80.9752	CTRL	K06402
K13570	Diagnosis	CTRL	1.49681	1.09332	0.198289	DiagnosisCTRL	0.507088	13	8	pup; prokaryotic ubiquitin-like protein Pup	Ubiquitin system [BR:ko04121]	Protein families: genetic information processing	Brite Hierarchies	56.8131	not sig	#N/A
K18955	Diagnosis	CTRL	1.49611	1.23308	0.25042	DiagnosisCTRL	0.571416	13	8	whiB1_2_3_4; WhiB family transcriptional regulator, redox-sensing transcriptional regulator	Transcription factors [BR:ko03000]	Protein families: genetic information processing	Brite Hierarchies	103.462	not sig	#N/A
K07768	Diagnosis	CTRL	1.49599	1.22982	0.249277	DiagnosisCTRL	0.57036	13	8	senX3; two-component system, OmpR family, sensor histidine kinase SenX3 [EC:2.7.13.3]	Two-component system [PATH:ko02020]	Signal transduction	Environmental Information Processing	134.848	not sig	#N/A
K06418	Diagnosis	CTRL	1.49527	0.613666	0.0330203	DiagnosisCTRL	0.333774	13	8	SASP-A, sspA; small acid-soluble spore protein A (major alpha-type SASP)	Cell growth	Unclassified: signaling and cellular processes	Not Included in Pathway or Brite	5.45858	CTRL	K06418
K07723	Diagnosis	CTRL	1.49303	0.908549	0.128567	DiagnosisCTRL	0.432245	13	8	ndoAI; CopG family transcriptional regulator / antitoxin EndoAI	Transcription factors [BR:ko03000]	Protein families: genetic information processing	Brite Hierarchies	13.0526	not sig	#N/A
K12268	Diagnosis	CTRL	1.49167	1.28816	0.271394	DiagnosisCTRL	0.591037	13	11	asp1; accessory secretory protein Asp1	Secretion system [BR:ko02044]	Protein families: signaling and cellular processes	Brite Hierarchies	30.6504	not sig	#N/A
K14273	Diagnosis	CTRL	1.49094	0.882828	0.119364	DiagnosisCTRL	0.42778	13	12	xdh; D-xylose 1-dehydrogenase (NADP+, D-xylono-1,5-lactone-forming) [EC:1.1.1.179]	Pentose and glucuronate interconversions [PATH:ko00040]	Carbohydrate metabolism	Metabolism	19.3219	not sig	#N/A
K09767	Diagnosis	CTRL	1.48961	0.834228	0.101726	DiagnosisCTRL	0.408721	13	11	yajQ; cyclic-di-GMP-binding protein	Signaling proteins	Unclassified: signaling and cellular processes	Not Included in Pathway or Brite	43.2182	not sig	#N/A
K00385	Diagnosis	CTRL	1.48581	0.51485	0.0148139	DiagnosisCTRL	0.292964	13	13	asrC; anaerobic sulfite reductase subunit C	Sulfur metabolism [PATH:ko00920]	Energy metabolism	Metabolism	228.464	CTRL	K00385
K25188	Diagnosis	CTRL	1.48577	0.710335	0.060468	DiagnosisCTRL	0.365422	13	4	pltJ; pyoluteorin transport system permease protein	Transporters [BR:ko02000]	Protein families: signaling and cellular processes	Brite Hierarchies	#N/A	not sig	#N/A
K23010	Diagnosis	CTRL	1.48521	1.28988	0.273968	DiagnosisCTRL	0.593196	13	11	OMA1; metalloendopeptidase OMA1, mitochondrial [EC:3.4.24.-]	Spinocerebellar ataxia [PATH:ko05017]	Neurodegenerative disease	Human Diseases	93.8215	not sig	#N/A
K18830	Diagnosis	CTRL	1.47784	0.612344	0.0344055	DiagnosisCTRL	0.338725	13	11	pezA; HTH-type transcriptional regulator / antitoxin PezA	Transcription factors [BR:ko03000]	Protein families: genetic information processing	Brite Hierarchies	49.8387	CTRL	K18830
K16012	Diagnosis	CTRL	1.47159	1.24673	0.26275	DiagnosisCTRL	0.583312	13	9	cydC; ATP-binding cassette, subfamily C, bacterial CydC	ABC transporters [PATH:ko02010]	Membrane transport	Environmental Information Processing	20.4055	not sig	#N/A
K02198	Diagnosis	CTRL	1.47095	1.05256	0.189812	DiagnosisCTRL	0.498331	13	12	ccmF; cytochrome c-type biogenesis protein CcmF	Transporters [BR:ko02000]	Protein families: signaling and cellular processes	Brite Hierarchies	20.5481	not sig	#N/A
K00324	Diagnosis	CTRL	1.47011	0.94933	0.149758	DiagnosisCTRL	0.457454	13	9	pntA; H+-translocating NAD(P) transhydrogenase subunit alpha [EC:1.6.1.2 7.1.1.1]	Nicotinate and nicotinamide metabolism [PATH:ko00760]	Metabolism of cofactors and vitamins	Metabolism	69.0799	not sig	#N/A
K25676	Diagnosis	CTRL	1.46684	0.63947	0.0424899	DiagnosisCTRL	0.347737	13	13	#N/A	#N/A	#N/A	#N/A	59.1195	not sig	#N/A
K13829	Diagnosis	CTRL	1.46653	1.12142	0.217631	DiagnosisCTRL	0.532522	13	8	aroKB; shikimate kinase / 3-dehydroquinate synthase [EC:2.7.1.71 4.2.3.4]	Phenylalanine, tyrosine and tryptophan biosynthesis [PATH:ko00400]	Amino acid metabolism	Metabolism	52.4772	not sig	#N/A
K21397	Diagnosis	CTRL	1.4664	0.638295	0.0422267	DiagnosisCTRL	0.347737	13	11	K21397; ABC transport system ATP-binding/permease protein	Transporters [BR:ko02000]	Protein families: signaling and cellular processes	Brite Hierarchies	45.1079	not sig	#N/A
K17497	Diagnosis	CTRL	1.4646	1.32452	0.29243	DiagnosisCTRL	0.605198	13	8	PMM; phosphomannomutase [EC:5.4.2.8]	Fructose and mannose metabolism [PATH:ko00051]	Carbohydrate metabolism	Metabolism	50.8478	not sig	#N/A
K01439	Diagnosis	CTRL	1.46368	1.08323	0.20376	DiagnosisCTRL	0.515111	13	11	dapE; succinyl-diaminopimelate desuccinylase [EC:3.5.1.18]	Lysine biosynthesis [PATH:ko00300]	Amino acid metabolism	Metabolism	71.0118	not sig	#N/A
K16326	Diagnosis	CTRL	1.4623	0.833801	0.107249	DiagnosisCTRL	0.414948	13	11	yeiL; CRP/FNR family transcriptional regulator, putaive post-exponential-phase nitrogen-starvation regulator	Transcription factors [BR:ko03000]	Protein families: genetic information processing	Brite Hierarchies	10.2097	not sig	#N/A
K18918	Diagnosis	CTRL	1.45932	0.962621	0.157721	DiagnosisCTRL	0.466818	13	12	relB; RHH-type transcriptional regulator, rel operon repressor / antitoxin RelB	Transcription factors [BR:ko03000]	Protein families: genetic information processing	Brite Hierarchies	118.207	not sig	#N/A
K18650	Diagnosis	CTRL	1.45909	1.24689	0.266656	DiagnosisCTRL	0.585354	13	11	pehX; exo-poly-alpha-galacturonosidase [EC:3.2.1.82]	Enzymes with EC numbers	Unclassified: metabolism	Not Included in Pathway or Brite	29.2665	not sig	#N/A
K09967	Diagnosis	CTRL	1.45488	1.00281	0.174746	DiagnosisCTRL	0.485356	13	12	K09967; uncharacterized protein	Function unknown	Poorly characterized	Not Included in Pathway or Brite	50.8747	not sig	#N/A
K02291	Diagnosis	CTRL	1.45478	0.708126	0.0644837	DiagnosisCTRL	0.369045	13	4	crtB; 15-cis-phytoene synthase [EC:2.5.1.32]	Carotenoid biosynthesis [PATH:ko00906]	Metabolism of terpenoids and polyketides	Metabolism	#N/A	not sig	#N/A
K19088	Diagnosis	CTRL	1.45337	0.712876	0.066247	DiagnosisCTRL	0.37177	13	12	cst1, cas8a; CRISPR-associated protein Cst1	Prokaryotic defense system [BR:ko02048]	Protein families: signaling and cellular processes	Brite Hierarchies	28.4981	not sig	#N/A
K17675	Diagnosis	CTRL	1.44862	0.651449	0.0480545	DiagnosisCTRL	0.352324	13	12	SUPV3L1, SUV3; ATP-dependent RNA helicase SUPV3L1/SUV3 [EC:3.6.4.13]	Mitochondrial biogenesis [BR:ko03029]	Protein families: genetic information processing	Brite Hierarchies	53.0739	CTRL	K17675
K04092	Diagnosis	CTRL	1.44053	1.15975	0.240031	DiagnosisCTRL	0.560829	13	8	tyrA1; chorismate mutase [EC:5.4.99.5]	Phenylalanine, tyrosine and tryptophan biosynthesis [PATH:ko00400]	Amino acid metabolism	Metabolism	69.5095	not sig	#N/A
K22013	Diagnosis	CTRL	1.43936	0.745302	0.0796177	DiagnosisCTRL	0.382437	13	4	SGR, SGRL; magnesium dechelatase [EC:4.99.1.10]	Porphyrin metabolism [PATH:ko00860]	Metabolism of cofactors and vitamins	Metabolism	#N/A	not sig	#N/A
K12554	Diagnosis	CTRL	1.43782	1.79585	0.440295	DiagnosisCTRL	0.744105	13	8	murN; alanine adding enzyme [EC:2.3.2.-]	Peptidoglycan biosynthesis [PATH:ko00550]	Glycan biosynthesis and metabolism	Metabolism	74.9234	not sig	#N/A
K22933	Diagnosis	CTRL	1.43446	0.801534	0.101046	DiagnosisCTRL	0.408721	13	11	lplD; galacturan 1,4-alpha-galacturonidase [EC:3.2.1.67]	Pentose and glucuronate interconversions [PATH:ko00040]	Carbohydrate metabolism	Metabolism	33.5619	not sig	#N/A
K03486	Diagnosis	CTRL	1.43199	0.526998	0.0200294	DiagnosisCTRL	0.305624	13	13	treR2, treR; GntR family transcriptional regulator, trehalose operon transcriptional repressor	Transcription factors [BR:ko03000]	Protein families: genetic information processing	Brite Hierarchies	57.1948	CTRL	K03486
K06077	Diagnosis	CTRL	1.42942	0.869982	0.128622	DiagnosisCTRL	0.432245	13	12	slyB; outer membrane lipoprotein SlyB	Structural proteins	Unclassified: signaling and cellular processes	Not Included in Pathway or Brite	32.7013	not sig	#N/A
K06215	Diagnosis	CTRL	1.42855	0.502468	0.0159938	DiagnosisCTRL	0.296805	13	13	pdxS, pdx1; pyridoxal 5'-phosphate synthase pdxS subunit [EC:4.3.3.6]	Vitamin B6 metabolism [PATH:ko00750]	Metabolism of cofactors and vitamins	Metabolism	329.694	CTRL	K06215
K09974	Diagnosis	CTRL	1.42708	0.593124	0.0348576	DiagnosisCTRL	0.339684	13	13	K09974; uncharacterized protein	Function unknown	Poorly characterized	Not Included in Pathway or Brite	110.496	not sig	#N/A
K23186	Diagnosis	CTRL	1.42408	1.2484	0.278211	DiagnosisCTRL	0.594339	13	8	fepD, fagA, cchC, desH; iron-siderophore transport system permease protein	ABC transporters [PATH:ko02010]	Membrane transport	Environmental Information Processing	16.8561	not sig	#N/A
K01210	Diagnosis	CTRL	1.42259	1.01686	0.189371	DiagnosisCTRL	0.498331	13	13	E3.2.1.58; glucan 1,3-beta-glucosidase [EC:3.2.1.58]	Starch and sucrose metabolism [PATH:ko00500]	Carbohydrate metabolism	Metabolism	72.4446	not sig	#N/A
K06952	Diagnosis	CTRL	1.42022	0.460812	0.010434	DiagnosisCTRL	0.283539	13	13	yfdR; 5'-nucleotidase [EC:3.1.3.89]	Purine metabolism [PATH:ko00230]	Nucleotide metabolism	Metabolism	156.258	CTRL	K06952
K25135	Diagnosis	CTRL	1.41783	0.929444	0.155369	DiagnosisCTRL	0.46493	13	12	K25135; cyclic di-GMP phosphodiesterase [EC:3.1.4.-]	Enzymes with EC numbers	Unclassified: metabolism	Not Included in Pathway or Brite	123.16	not sig	#N/A
K24017	Diagnosis	CTRL	1.41696	1.12558	0.234136	DiagnosisCTRL	0.553532	13	8	priA; phosphoribosyl isomerase A [EC:5.3.1.16 5.3.1.24]	Histidine metabolism [PATH:ko00340]	Amino acid metabolism	Metabolism	67.4262	not sig	#N/A
K03048	Diagnosis	CTRL	1.41613	0.857293	0.126791	DiagnosisCTRL	0.431977	13	12	rpoE; DNA-directed RNA polymerase subunit delta	RNA polymerase [PATH:ko03020]	Transcription	Genetic Information Processing	14.046	not sig	#N/A
K15984	Diagnosis	CTRL	1.41566	0.840669	0.120318	DiagnosisCTRL	0.42778	13	13	rsmJ; 16S rRNA (guanine1516-N2)-methyltransferase [EC:2.1.1.242]	Ribosome biogenesis [BR:ko03009]	Protein families: genetic information processing	Brite Hierarchies	92.9342	not sig	#N/A
K18011	Diagnosis	CTRL	1.41518	0.915595	0.150459	DiagnosisCTRL	0.458928	13	13	kamE; beta-lysine 5,6-aminomutase beta subunit [EC:5.4.3.3]	Lysine degradation [PATH:ko00310]	Amino acid metabolism	Metabolism	49.6597	not sig	#N/A
K13529	Diagnosis	CTRL	1.41352	1.09706	0.224028	DiagnosisCTRL	0.542165	13	5	ada-alkA; AraC family transcriptional regulator, regulatory protein of adaptative response / DNA-3-methyladenine glycosylase II [EC:3.2.2.21]	Base excision repair [PATH:ko03410]	Replication and repair	Genetic Information Processing	17.7679	not sig	#N/A
K10711	Diagnosis	CTRL	1.41263	0.745972	0.0848525	DiagnosisCTRL	0.387138	13	12	frlR; GntR family transcriptional regulator, frlABCD operon transcriptional regulator	Transcription factors [BR:ko03000]	Protein families: genetic information processing	Brite Hierarchies	12.2054	not sig	#N/A
K09124	Diagnosis	CTRL	1.40934	1.3122	0.305804	DiagnosisCTRL	0.615424	13	13	K09124; uncharacterized protein	Function unknown	Poorly characterized	Not Included in Pathway or Brite	116.79	not sig	#N/A
K00574	Diagnosis	CTRL	1.40853	0.564988	0.0298747	DiagnosisCTRL	0.333774	13	13	cfa; cyclopropane-fatty-acyl-phospholipid synthase [EC:2.1.1.79]	Enzymes with EC numbers	Unclassified: metabolism	Not Included in Pathway or Brite	89.7097	CTRL	K00574
K24040	Diagnosis	CTRL	1.40549	1.21396	0.271478	DiagnosisCTRL	0.591037	13	8	ecfTA; energy-coupling factor transport system permease/ATP-binding protein [EC:7.-.-.-]	Transporters [BR:ko02000]	Protein families: signaling and cellular processes	Brite Hierarchies	58.4679	not sig	#N/A
K02334	Diagnosis	CTRL	1.40524	0.639327	0.0502615	DiagnosisCTRL	0.352324	13	13	dpo; DNA polymerase bacteriophage-type [EC:2.7.7.7]	Enzymes with EC numbers	Unclassified: metabolism	Not Included in Pathway or Brite	123.167	not sig	#N/A
K09729	Diagnosis	CTRL	1.40486	0.882756	0.139816	DiagnosisCTRL	0.445192	13	10	K09729; uncharacterized protein	Function unknown	Poorly characterized	Not Included in Pathway or Brite	14.4822	not sig	#N/A
K09769	Diagnosis	CTRL	1.40385	0.547081	0.0262331	DiagnosisCTRL	0.321701	13	13	ymdB; 2',3'-cyclic-nucleotide 2'-phosphodiesterase [EC:3.1.4.16]	Purine metabolism [PATH:ko00230]	Nucleotide metabolism	Metabolism	164.499	CTRL	K09769
K10549	Diagnosis	CTRL	1.40337	0.969943	0.175825	DiagnosisCTRL	0.486096	13	5	alsB; D-allose transport system substrate-binding protein	ABC transporters [PATH:ko02010]	Membrane transport	Environmental Information Processing	39.9272	not sig	#N/A
K01647	Diagnosis	CTRL	1.40253	1.26725	0.292018	DiagnosisCTRL	0.605198	13	8	CS, gltA; citrate synthase [EC:2.3.3.1]	Citrate cycle (TCA cycle) [PATH:ko00020]	Carbohydrate metabolism	Metabolism	68.1939	not sig	#N/A
K05346	Diagnosis	CTRL	1.39907	0.933364	0.162025	DiagnosisCTRL	0.470592	13	13	deoR; deoxyribonucleoside regulator	Transcription factors [BR:ko03000]	Protein families: genetic information processing	Brite Hierarchies	89.0562	not sig	#N/A
K25027	Diagnosis	CTRL	1.39777	0.904675	0.150602	DiagnosisCTRL	0.459029	13	9	btuC; cobalamin transport system permease protein	Transporters [BR:ko02000]	Protein families: signaling and cellular processes	Brite Hierarchies	8.91697	not sig	#N/A
K01430	Diagnosis	CTRL	1.39631	0.721665	0.0791326	DiagnosisCTRL	0.382437	13	13	ureA; urease subunit gamma [EC:3.5.1.5]	Purine metabolism [PATH:ko00230]	Nucleotide metabolism	Metabolism	58.068	not sig	#N/A
K21469	Diagnosis	CTRL	1.39384	0.667714	0.0609054	DiagnosisCTRL	0.366481	13	11	pbp4b; serine-type D-Ala-D-Ala carboxypeptidase [EC:3.4.16.4]	Peptidoglycan biosynthesis [PATH:ko00550]	Glycan biosynthesis and metabolism	Metabolism	12.6446	not sig	#N/A
K02664	Diagnosis	CTRL	1.39279	0.989328	0.186814	DiagnosisCTRL	0.496514	13	13	pilO; type IV pilus assembly protein PilO	Secretion system [BR:ko02044]	Protein families: signaling and cellular processes	Brite Hierarchies	39.7577	not sig	#N/A
K02669	Diagnosis	CTRL	1.38964	0.704856	0.0743384	DiagnosisCTRL	0.379289	13	13	pilT; twitching motility protein PilT	Secretion system [BR:ko02044]	Protein families: signaling and cellular processes	Brite Hierarchies	217.749	not sig	#N/A
K09681	Diagnosis	CTRL	1.3892	0.902132	0.15184	DiagnosisCTRL	0.461064	13	13	gltC; LysR family transcriptional regulator, transcription activator of glutamate synthase operon	Transcription factors [BR:ko03000]	Protein families: genetic information processing	Brite Hierarchies	61.3669	not sig	#N/A
K07230	Diagnosis	CTRL	1.38866	0.945347	0.169857	DiagnosisCTRL	0.481014	13	8	p19, ftrA; periplasmic iron binding protein	Transporters [BR:ko02000]	Protein families: signaling and cellular processes	Brite Hierarchies	74.9339	not sig	#N/A
K00851	Diagnosis	CTRL	1.3839	1.21989	0.280727	DiagnosisCTRL	0.596575	13	8	idnK, gntK; gluconokinase [EC:2.7.1.12]	Pentose phosphate pathway [PATH:ko00030]	Carbohydrate metabolism	Metabolism	65.0203	not sig	#N/A
K20201	Diagnosis	CTRL	1.38214	0.558578	0.0308797	DiagnosisCTRL	0.333774	13	13	ywlE; protein arginine phosphatase [EC:3.9.1.2]	Enzymes with EC numbers	Unclassified: metabolism	Not Included in Pathway or Brite	10.7727	CTRL	K20201
K18429	Diagnosis	CTRL	1.38137	1.04698	0.213844	DiagnosisCTRL	0.526205	13	13	legG, neuC2; GDP/UDP-N,N'-diacetylbacillosamine 2-epimerase (hydrolysing) [EC:3.2.1.184]	Amino sugar and nucleotide sugar metabolism [PATH:ko00520]	Carbohydrate metabolism	Metabolism	34.5784	not sig	#N/A
K01732	Diagnosis	CTRL	1.38008	0.554599	0.0301193	DiagnosisCTRL	0.333774	13	5	E4.2.2.10; pectin lyase [EC:4.2.2.10]	Enzymes with EC numbers	Unclassified: metabolism	Not Included in Pathway or Brite	5.7612	CTRL	K01732
K01271	Diagnosis	CTRL	1.37962	0.46543	0.0128785	DiagnosisCTRL	0.292964	13	13	pepQ; Xaa-Pro dipeptidase [EC:3.4.13.9]	Peptidases and inhibitors [BR:ko01002]	Protein families: metabolism	Brite Hierarchies	253.033	CTRL	K01271
K13571	Diagnosis	CTRL	1.37617	1.09689	0.235623	DiagnosisCTRL	0.554536	13	8	pafA; proteasome accessory factor A [EC:6.3.1.19]	Proteasome [BR:ko03051]	Protein families: genetic information processing	Brite Hierarchies	57.2511	not sig	#N/A
K17077	Diagnosis	CTRL	1.37554	0.769229	0.101289	DiagnosisCTRL	0.408721	13	13	artQ; arginine/lysine/histidine transport system permease protein	ABC transporters [PATH:ko02010]	Membrane transport	Environmental Information Processing	138.163	not sig	#N/A
K16959	Diagnosis	CTRL	1.37317	0.666563	0.0638572	DiagnosisCTRL	0.369045	13	6	tcyM; L-cystine transport system permease protein	ABC transporters [PATH:ko02010]	Membrane transport	Environmental Information Processing	4.7904	not sig	#N/A
K25008	Diagnosis	CTRL	1.37136	0.747033	0.0935499	DiagnosisCTRL	0.395513	13	13	rnfC2; ion-translocating oxidoreductase complex subunit C [EC:7.-.-.-]	Carbon fixation pathways in prokaryotes [PATH:ko00720]	Energy metabolism	Metabolism	52.9084	not sig	#N/A
K12269	Diagnosis	CTRL	1.37028	1.17988	0.270072	DiagnosisCTRL	0.590021	13	11	asp2; accessory secretory protein Asp2	Secretion system [BR:ko02044]	Protein families: signaling and cellular processes	Brite Hierarchies	28.967	not sig	#N/A
K13527	Diagnosis	CTRL	1.36761	1.12113	0.248029	DiagnosisCTRL	0.569208	13	8	mpa; proteasome-associated ATPase	Proteasome [PATH:ko03050]	Folding, sorting and degradation	Genetic Information Processing	61.1338	not sig	#N/A
K09786	Diagnosis	CTRL	1.36096	1.46357	0.372388	DiagnosisCTRL	0.683317	13	6	K09786; uncharacterized protein	Function unknown	Poorly characterized	Not Included in Pathway or Brite	8.34023	not sig	#N/A
K01879	Diagnosis	CTRL	1.36063	0.923573	0.16872	DiagnosisCTRL	0.479195	13	11	glyS; glycyl-tRNA synthetase beta chain [EC:6.1.1.14]	Aminoacyl-tRNA biosynthesis [PATH:ko00970]	Translation	Genetic Information Processing	49.6463	not sig	#N/A
K20109	Diagnosis	CTRL	1.36035	0.622197	0.0512927	DiagnosisCTRL	0.352324	13	12	zmp1; Pro-Pro endopeptidase [EC:3.4.24.89]	Peptidases and inhibitors [BR:ko01002]	Protein families: metabolism	Brite Hierarchies	27.3996	not sig	#N/A
K05772	Diagnosis	CTRL	1.36014	0.68116	0.0711923	DiagnosisCTRL	0.372727	13	12	tupA, vupA; tungstate transport system substrate-binding protein	ABC transporters [PATH:ko02010]	Membrane transport	Environmental Information Processing	6.77231	not sig	#N/A
K12062	Diagnosis	CTRL	1.35896	0.495622	0.0191653	DiagnosisCTRL	0.304634	13	5	trbI; conjugal transfer pilin signal peptidase TrbI	Secretion system [BR:ko02044]	Protein families: signaling and cellular processes	Brite Hierarchies	6.12422	CTRL	K12062
K03926	Diagnosis	CTRL	1.35775	1.62456	0.421069	DiagnosisCTRL	0.727604	13	9	cutA; periplasmic divalent cation tolerance protein	Others	Unclassified: signaling and cellular processes	Not Included in Pathway or Brite	20.9015	not sig	#N/A
K07707	Diagnosis	CTRL	1.35671	0.69618	0.0772769	DiagnosisCTRL	0.382437	13	13	agrA, blpR, fsrA; two-component system, LytTR family, response regulator AgrA	Two-component system [PATH:ko02020]	Signal transduction	Environmental Information Processing	23.8553	not sig	#N/A
K10236	Diagnosis	CTRL	1.353	0.916029	0.167717	DiagnosisCTRL	0.478713	13	11	thuE, lpqY; trehalose/maltose transport system substrate-binding protein	ABC transporters [PATH:ko02010]	Membrane transport	Environmental Information Processing	14.6835	not sig	#N/A
K23980	Diagnosis	CTRL	1.35265	1.14321	0.261668	DiagnosisCTRL	0.583178	13	8	tpdA; cysteinylglycine-S-conjugate dipeptidase [EC:3.4.13.23]	Peptidases and inhibitors [BR:ko01002]	Protein families: metabolism	Brite Hierarchies	54.8094	not sig	#N/A
K07218	Diagnosis	CTRL	1.3466	0.369628	0.00386697	DiagnosisCTRL	0.244904	13	6	nosD; nitrous oxidase accessory protein	Others	Unclassified: signaling and cellular processes	Not Included in Pathway or Brite	10.9402	CTRL	K07218
K07112	Diagnosis	CTRL	1.34369	0.883993	0.156713	DiagnosisCTRL	0.465676	13	13	K07112; uncharacterized protein	Function unknown	Poorly characterized	Not Included in Pathway or Brite	33.6371	not sig	#N/A
K01478	Diagnosis	CTRL	1.34319	0.651741	0.0637636	DiagnosisCTRL	0.369045	13	13	arcA; arginine deiminase [EC:3.5.3.6]	Arginine biosynthesis [PATH:ko00220]	Amino acid metabolism	Metabolism	105.743	not sig	#N/A
K07307	Diagnosis	CTRL	1.3398	0.689972	0.0781999	DiagnosisCTRL	0.382437	13	12	dmsB; anaerobic dimethyl sulfoxide reductase subunit B	Sulfur metabolism [PATH:ko00920]	Energy metabolism	Metabolism	23.354	not sig	#N/A
K23188	Diagnosis	CTRL	1.33802	1.27639	0.316994	DiagnosisCTRL	0.626139	13	6	fepC, fagC, cchE, desF; iron-siderophore transport system ATP-binding protein [EC:7.2.2.17 7.2.2.-]	ABC transporters [PATH:ko02010]	Membrane transport	Environmental Information Processing	18.072	not sig	#N/A
K06378	Diagnosis	CTRL	1.33753	0.704123	0.084012	DiagnosisCTRL	0.385499	13	8	spoIIAA; stage II sporulation protein AA (anti-sigma F factor antagonist)	Cell growth	Unclassified: signaling and cellular processes	Not Included in Pathway or Brite	27.2136	not sig	#N/A
K03586	Diagnosis	CTRL	1.33749	0.996791	0.206705	DiagnosisCTRL	0.519282	13	8	ftsL; cell division protein FtsL	Chromosome and associated proteins [BR:ko03036]	Protein families: genetic information processing	Brite Hierarchies	21.9123	not sig	#N/A
K03587	Diagnosis	CTRL	1.33694	0.612536	0.0516279	DiagnosisCTRL	0.352324	13	13	ftsI; cell division protein FtsI (penicillin-binding protein 3) [EC:3.4.16.4]	Peptidoglycan biosynthesis [PATH:ko00550]	Glycan biosynthesis and metabolism	Metabolism	131.963	not sig	#N/A
K02488	Diagnosis	CTRL	1.33691	0.861838	0.149123	DiagnosisCTRL	0.456838	13	11	pleD; two-component system, cell cycle response regulator [EC:2.7.7.65]	Two-component system [PATH:ko02020]	Signal transduction	Environmental Information Processing	22.1367	not sig	#N/A
K14205	Diagnosis	CTRL	1.3356	1.12871	0.261631	DiagnosisCTRL	0.583178	13	8	mprF, fmtC; phosphatidylglycerol lysyltransferase [EC:2.3.2.3]	Two-component system [PATH:ko02020]	Signal transduction	Environmental Information Processing	62.2489	not sig	#N/A
K00886	Diagnosis	CTRL	1.33351	1.19088	0.286668	DiagnosisCTRL	0.60062	13	8	ppgK; polyphosphate glucokinase [EC:2.7.1.63]	Glycolysis / Gluconeogenesis [PATH:ko00010]	Carbohydrate metabolism	Metabolism	62.0365	not sig	#N/A
K07442	Diagnosis	CTRL	1.33216	1.56301	0.412218	DiagnosisCTRL	0.719152	13	11	TRM61, GCD14; tRNA (adenine57-N1/adenine58-N1)-methyltransferase catalytic subunit [EC:2.1.1.219 2.1.1.220]	Transfer RNA biogenesis [BR:ko03016]	Protein families: genetic information processing	Brite Hierarchies	36.738	not sig	#N/A
K18138	Diagnosis	CTRL	1.33088	1.09057	0.247847	DiagnosisCTRL	0.569208	13	11	acrB, mexB, adeJ, smeE, mtrD, cmeB; multidrug efflux pump	beta-Lactam resistance [PATH:ko01501]	Drug resistance: antimicrobial	Human Diseases	28.5545	not sig	#N/A
K16148	Diagnosis	CTRL	1.33006	1.26179	0.314436	DiagnosisCTRL	0.623521	13	8	glgM; alpha-maltose-1-phosphate synthase [EC:2.4.1.342]	Starch and sucrose metabolism [PATH:ko00500]	Carbohydrate metabolism	Metabolism	48.129	not sig	#N/A
K08369	Diagnosis	CTRL	1.32985	1.19736	0.290404	DiagnosisCTRL	0.604444	13	8	ydjE; MFS transporter, putative metabolite:H+ symporter	Transporters [BR:ko02000]	Protein families: signaling and cellular processes	Brite Hierarchies	75.486	not sig	#N/A
K22210	Diagnosis	CTRL	1.32625	0.530231	0.0294396	DiagnosisCTRL	0.333774	13	13	DGLUCY; D-glutamate cyclase [EC:4.2.1.48]	D-Amino acid metabolism [PATH:ko00470]	Metabolism of other amino acids	Metabolism	98.2509	not sig	#N/A
K11631	Diagnosis	CTRL	1.32576	0.664816	0.0715141	DiagnosisCTRL	0.372727	13	4	bceA, vraD; bacitracin transport system ATP-binding protein	ABC transporters [PATH:ko02010]	Membrane transport	Environmental Information Processing	#N/A	not sig	#N/A
K08681	Diagnosis	CTRL	1.32514	0.502934	0.0232068	DiagnosisCTRL	0.310691	13	13	pdxT, pdx2; pyridoxal 5'-phosphate synthase pdxT subunit [EC:4.3.3.6]	Vitamin B6 metabolism [PATH:ko00750]	Metabolism of cofactors and vitamins	Metabolism	340.868	CTRL	K08681
K25063	Diagnosis	CTRL	1.32246	1.72348	0.459044	DiagnosisCTRL	0.757965	13	8	abnF; arabinooligosaccharide transport system permease protein	Transporters [BR:ko02000]	Protein families: signaling and cellular processes	Brite Hierarchies	41.4835	not sig	#N/A
K16267	Diagnosis	CTRL	1.32045	0.323785	0.00182584	DiagnosisCTRL	0.208906	13	6	zipB; zinc and cadmium transporter	Transporters [BR:ko02000]	Protein families: signaling and cellular processes	Brite Hierarchies	10.8145	CTRL	K16267
K10006	Diagnosis	CTRL	1.31943	0.968659	0.200401	DiagnosisCTRL	0.511553	13	8	gluC; glutamate transport system permease protein	ABC transporters [PATH:ko02010]	Membrane transport	Environmental Information Processing	59.0805	not sig	#N/A
K02200	Diagnosis	CTRL	1.31746	0.980915	0.206298	DiagnosisCTRL	0.519024	13	10	ccmH; cytochrome c-type biogenesis protein CcmH	Structural proteins	Unclassified: signaling and cellular processes	Not Included in Pathway or Brite	24.9998	not sig	#N/A
K12112	Diagnosis	CTRL	1.31605	1.64687	0.441136	DiagnosisCTRL	0.744217	13	6	ebgC; evolved beta-galactosidase subunit beta	Galactose metabolism [PATH:ko00052]	Carbohydrate metabolism	Metabolism	57.7079	not sig	#N/A
K03489	Diagnosis	CTRL	1.31296	1.00735	0.219063	DiagnosisCTRL	0.535402	13	12	yydK; GntR family transcriptional regulator, transcriptional regulator of bglA	Transcription factors [BR:ko03000]	Protein families: genetic information processing	Brite Hierarchies	10.254	not sig	#N/A
K01792	Diagnosis	CTRL	1.31289	1.40707	0.370813	DiagnosisCTRL	0.681627	13	8	E5.1.3.15; glucose-6-phosphate 1-epimerase [EC:5.1.3.15]	Glycolysis / Gluconeogenesis [PATH:ko00010]	Carbohydrate metabolism	Metabolism	45.1848	not sig	#N/A
K19128	Diagnosis	CTRL	1.31229	0.864258	0.157118	DiagnosisCTRL	0.466351	13	4	csy2; CRISPR-associated protein Csy2	Prokaryotic defense system [BR:ko02048]	Protein families: signaling and cellular processes	Brite Hierarchies	#N/A	not sig	#N/A
K19090	Diagnosis	CTRL	1.31154	0.981124	0.208287	DiagnosisCTRL	0.521226	13	12	cas5t; CRISPR-associated protein Cas5t	Prokaryotic defense system [BR:ko02048]	Protein families: signaling and cellular processes	Brite Hierarchies	75.0377	not sig	#N/A
K20108	Diagnosis	CTRL	1.30982	1.08966	0.254584	DiagnosisCTRL	0.574846	13	12	malT; maltose PTS system EIICB or EIICBA component [EC:2.7.1.208]	Starch and sucrose metabolism [PATH:ko00500]	Carbohydrate metabolism	Metabolism	20.8012	not sig	#N/A
K14956	Diagnosis	CTRL	1.30789	0.910607	0.178746	DiagnosisCTRL	0.488867	13	12	esxA, esat6; 6 kDa early secretory antigenic target	Tuberculosis [PATH:ko05152]	Infectious disease: bacterial	Human Diseases	75.617	not sig	#N/A
K09970	Diagnosis	CTRL	1.30702	1.36256	0.358048	DiagnosisCTRL	0.669783	13	10	aapQ, bztB; general L-amino acid transport system permease protein	ABC transporters [PATH:ko02010]	Membrane transport	Environmental Information Processing	15.5358	not sig	#N/A
K21029	Diagnosis	CTRL	1.29994	0.45445	0.0155037	DiagnosisCTRL	0.293481	13	13	moeB; molybdopterin-synthase adenylyltransferase [EC:2.7.7.80]	Sulfur relay system [PATH:ko04122]	Folding, sorting and degradation	Genetic Information Processing	286.043	CTRL	K21029
K19003	Diagnosis	CTRL	1.29758	1.17155	0.291678	DiagnosisCTRL	0.605198	13	9	mgdA; 1,2-diacylglycerol 3-beta-glucosyltransferase [EC:2.4.1.336]	Glycerolipid metabolism [PATH:ko00561]	Lipid metabolism	Metabolism	59.1929	not sig	#N/A
K12058	Diagnosis	CTRL	1.29754	0.833615	0.14787	DiagnosisCTRL	0.455912	13	8	traN; conjugal transfer mating pair stabilization protein TraN	Secretion system [BR:ko02044]	Protein families: signaling and cellular processes	Brite Hierarchies	13.872	not sig	#N/A
K03969	Diagnosis	CTRL	1.29606	0.782114	0.12571	DiagnosisCTRL	0.43039	13	13	pspA; phage shock protein A	Others	Unclassified: genetic information processing	Not Included in Pathway or Brite	46.0203	not sig	#N/A
K25159	Diagnosis	CTRL	1.29438	0.558853	0.0408547	DiagnosisCTRL	0.347737	13	4	ecsC; protein EcsC	Transporters [BR:ko02000]	Protein families: signaling and cellular processes	Brite Hierarchies	#N/A	not sig	#N/A
K15383	Diagnosis	CTRL	1.2909	1.32159	0.349671	DiagnosisCTRL	0.660266	13	6	K15383; MtN3 and saliva related transmembrane protein	Transporters [BR:ko02000]	Protein families: signaling and cellular processes	Brite Hierarchies	24.156	not sig	#N/A
K03089	Diagnosis	CTRL	1.29073	0.995048	0.221124	DiagnosisCTRL	0.539184	13	12	rpoH; RNA polymerase sigma-32 factor	Transcription machinery [BR:ko03021]	Protein families: genetic information processing	Brite Hierarchies	37.6321	not sig	#N/A
K23398	Diagnosis	CTRL	1.29014	1.34957	0.35963	DiagnosisCTRL	0.670866	13	12	TRIP4; activating signal cointegrator 1	Chromosome and associated proteins [BR:ko03036]	Protein families: genetic information processing	Brite Hierarchies	110.359	not sig	#N/A
K21497	Diagnosis	CTRL	1.28951	0.879857	0.170751	DiagnosisCTRL	0.482568	13	6	BC_0921; antitoxin	Prokaryotic defense system [BR:ko02048]	Protein families: signaling and cellular processes	Brite Hierarchies	31.73	not sig	#N/A
K19173	Diagnosis	CTRL	1.28932	1.31634	0.348399	DiagnosisCTRL	0.659678	13	10	dptF; DNA phosphorothioation-dependent restriction protein DptF	Prokaryotic defense system [BR:ko02048]	Protein families: signaling and cellular processes	Brite Hierarchies	36.5903	not sig	#N/A
K11912	Diagnosis	CTRL	1.28709	0.561429	0.0425887	DiagnosisCTRL	0.347737	13	9	ppkA; serine/threonine-protein kinase PpkA [EC:2.7.11.1]	Bacterial secretion system [PATH:ko03070]	Membrane transport	Environmental Information Processing	6.61766	not sig	#N/A
K11936	Diagnosis	CTRL	1.28532	0.595965	0.054014	DiagnosisCTRL	0.35396	13	13	pgaC, icaA; poly-beta-1,6-N-acetyl-D-glucosamine synthase [EC:2.4.1.-]	Biofilm formation - Escherichia coli [PATH:ko02026]	Cellular community - prokaryotes	Cellular Processes	142.656	not sig	#N/A
K19341	Diagnosis	CTRL	1.28387	0.288863	0.000987532	DiagnosisCTRL	0.175769	13	6	nosY; Cu-processing system permease protein	ABC transporters [PATH:ko02010]	Membrane transport	Environmental Information Processing	11.0007	CTRL	K19341
K07276	Diagnosis	CTRL	1.28319	0.626738	0.0652664	DiagnosisCTRL	0.370904	13	4	K07276; uncharacterized protein	Function unknown	Poorly characterized	Not Included in Pathway or Brite	#N/A	not sig	#N/A
K03928	Diagnosis	CTRL	1.28294	0.90411	0.183606	DiagnosisCTRL	0.492354	13	10	yvaK; carboxylesterase [EC:3.1.1.1]	Enzymes with EC numbers	Unclassified: metabolism	Not Included in Pathway or Brite	42.4216	not sig	#N/A
K25144	Diagnosis	CTRL	1.27951	0.532162	0.0349612	DiagnosisCTRL	0.339684	13	13	lnrL, sagG; linearmycin/streptolysin S transport system ATP-binding protein	Transporters [BR:ko02000]	Protein families: signaling and cellular processes	Brite Hierarchies	143.75	not sig	#N/A
K13919	Diagnosis	CTRL	1.27929	0.896617	0.181402	DiagnosisCTRL	0.490602	13	12	pduD; propanediol dehydratase medium subunit [EC:4.2.1.28]	Propanoate metabolism [PATH:ko00640]	Carbohydrate metabolism	Metabolism	12.4704	not sig	#N/A
K10039	Diagnosis	CTRL	1.27638	0.808442	0.142684	DiagnosisCTRL	0.449262	13	13	peb1A, glnH; aspartate/glutamate/glutamine transport system substrate-binding protein	ABC transporters [PATH:ko02010]	Membrane transport	Environmental Information Processing	51.0387	not sig	#N/A
K16014	Diagnosis	CTRL	1.26699	1.14493	0.292077	DiagnosisCTRL	0.605198	13	8	cydCD; ATP-binding cassette, subfamily C, bacterial CydCD	ABC transporters [PATH:ko02010]	Membrane transport	Environmental Information Processing	58.027	not sig	#N/A
K07668	Diagnosis	CTRL	1.26073	0.594974	0.0576735	DiagnosisCTRL	0.35941	13	13	vicR; two-component system, OmpR family, response regulator VicR	Two-component system [PATH:ko02020]	Signal transduction	Environmental Information Processing	71.86	not sig	#N/A
K00633	Diagnosis	CTRL	1.25803	0.926792	0.201848	DiagnosisCTRL	0.512751	13	13	lacA; galactoside O-acetyltransferase [EC:2.3.1.18]	Enzymes with EC numbers	Unclassified: metabolism	Not Included in Pathway or Brite	46.9021	not sig	#N/A
K11961	Diagnosis	CTRL	1.25457	1.1185	0.285899	DiagnosisCTRL	0.60062	13	5	urtC; urea transport system permease protein	ABC transporters [PATH:ko02010]	Membrane transport	Environmental Information Processing	20.295	not sig	#N/A
K18697	Diagnosis	CTRL	1.25292	0.845263	0.166335	DiagnosisCTRL	0.47656	13	13	pgpC; phosphatidylglycerophosphatase C [EC:3.1.3.27]	Glycerophospholipid metabolism [PATH:ko00564]	Lipid metabolism	Metabolism	118.945	not sig	#N/A
K21578	Diagnosis	CTRL	1.25267	0.79211	0.142085	DiagnosisCTRL	0.449017	13	6	grdI; betaine reductase complex component B subunit alpha [EC:1.21.4.4]	Enzymes with EC numbers	Unclassified: metabolism	Not Included in Pathway or Brite	3.99581	not sig	#N/A
K04094	Diagnosis	CTRL	1.25193	0.536912	0.0397482	DiagnosisCTRL	0.347737	13	13	trmFO, gid; methylenetetrahydrofolate--tRNA-(uracil-5-)-methyltransferase [EC:2.1.1.74]	Transfer RNA biogenesis [BR:ko03016]	Protein families: genetic information processing	Brite Hierarchies	277.255	not sig	#N/A
K10708	Diagnosis	CTRL	1.2511	0.527744	0.0371092	DiagnosisCTRL	0.339892	13	13	frlB; fructoselysine 6-phosphate deglycase [EC:3.5.-.-]	Enzymes with EC numbers	Unclassified: metabolism	Not Included in Pathway or Brite	167.859	not sig	#N/A
K23258	Diagnosis	CTRL	1.24906	1.02545	0.248683	DiagnosisCTRL	0.569545	13	8	mutT1; 8-oxo-(d)GTP phosphatase [EC:3.6.1.69]	DNA repair and recombination proteins [BR:ko03400]	Protein families: genetic information processing	Brite Hierarchies	77.4027	not sig	#N/A
K01167	Diagnosis	CTRL	1.24754	0.980993	0.229705	DiagnosisCTRL	0.547739	13	13	rnaSA; ribonuclease T1 [EC:4.6.1.24]	Messenger RNA biogenesis [BR:ko03019]	Protein families: genetic information processing	Brite Hierarchies	44.0639	not sig	#N/A
K19140	Diagnosis	CTRL	1.24698	0.796428	0.14571	DiagnosisCTRL	0.452531	13	12	csm5; CRISPR-associated protein Csm5	Prokaryotic defense system [BR:ko02048]	Protein families: signaling and cellular processes	Brite Hierarchies	73.3632	not sig	#N/A
K13275	Diagnosis	CTRL	1.24617	0.561141	0.0482995	DiagnosisCTRL	0.352324	13	4	isp; major intracellular serine protease [EC:3.4.21.-]	Peptidases and inhibitors [BR:ko01002]	Protein families: metabolism	Brite Hierarchies	#N/A	not sig	#N/A
K15125	Diagnosis	CTRL	1.24597	0.870379	0.180074	DiagnosisCTRL	0.489138	13	8	fhaB; filamentous hemagglutinin	Pertussis [PATH:ko05133]	Infectious disease: bacterial	Human Diseases	23.2812	not sig	#N/A
K25064	Diagnosis	CTRL	1.24509	1.91505	0.528934	DiagnosisCTRL	0.804542	13	8	abnJ; arabinooligosaccharide transport system permease protein	Transporters [BR:ko02000]	Protein families: signaling and cellular processes	Brite Hierarchies	40.9509	not sig	#N/A
K18940	Diagnosis	CTRL	1.24493	0.89096	0.189871	DiagnosisCTRL	0.498331	13	4	arlS; two-component system, OmpR family, sensor histidine kinase ArlS [EC:2.7.13.3]	Two-component system [PATH:ko02020]	Signal transduction	Environmental Information Processing	#N/A	not sig	#N/A
K15519	Diagnosis	CTRL	1.24472	0.856806	0.174219	DiagnosisCTRL	0.485356	13	12	dck; deoxyadenosine/deoxycytidine kinase [EC:2.7.1.76 2.7.1.74]	Purine metabolism [PATH:ko00230]	Nucleotide metabolism	Metabolism	179.909	not sig	#N/A
K02427	Diagnosis	CTRL	1.24282	0.988978	0.234904	DiagnosisCTRL	0.554412	13	11	rlmE, rrmJ, ftsJ; 23S rRNA (uridine2552-2'-O)-methyltransferase [EC:2.1.1.166]	Ribosome biogenesis [BR:ko03009]	Protein families: genetic information processing	Brite Hierarchies	25.8352	not sig	#N/A
K16509	Diagnosis	CTRL	1.23963	1.20339	0.325073	DiagnosisCTRL	0.634515	13	11	spxA; regulatory protein spx	Transcription	Unclassified: genetic information processing	Not Included in Pathway or Brite	11.4222	not sig	#N/A
K17758	Diagnosis	CTRL	1.23799	0.60247	0.0644342	DiagnosisCTRL	0.369045	13	13	nnrD; ADP-dependent NAD(P)H-hydrate dehydratase [EC:4.2.1.136]	Enzymes with EC numbers	Unclassified: metabolism	Not Included in Pathway or Brite	85.1625	not sig	#N/A
K00325	Diagnosis	CTRL	1.23693	0.853918	0.175367	DiagnosisCTRL	0.485393	13	9	pntB; H+-translocating NAD(P) transhydrogenase subunit beta [EC:1.6.1.2 7.1.1.1]	Nicotinate and nicotinamide metabolism [PATH:ko00760]	Metabolism of cofactors and vitamins	Metabolism	64.4865	not sig	#N/A
K02652	Diagnosis	CTRL	1.23677	0.563853	0.0506638	DiagnosisCTRL	0.352324	13	13	pilB; type IV pilus assembly protein PilB	Secretion system [BR:ko02044]	Protein families: signaling and cellular processes	Brite Hierarchies	135.8	not sig	#N/A
K09931	Diagnosis	CTRL	1.23668	1.13031	0.297289	DiagnosisCTRL	0.608494	13	10	K09931; uncharacterized protein	Function unknown	Poorly characterized	Not Included in Pathway or Brite	7.48884	not sig	#N/A
K04042	Diagnosis	CTRL	1.23198	0.525362	0.0388273	DiagnosisCTRL	0.347737	13	13	glmU; bifunctional UDP-N-acetylglucosamine pyrophosphorylase / glucosamine-1-phosphate N-acetyltransferase [EC:2.7.7.23 2.3.1.157]	Amino sugar and nucleotide sugar metabolism [PATH:ko00520]	Carbohydrate metabolism	Metabolism	170.864	CTRL	K04042
K25007	Diagnosis	CTRL	1.23166	0.79057	0.147535	DiagnosisCTRL	0.455641	13	13	metV; methylenetetrahydrofolate reductase (NADH) small subunit	Carbon fixation pathways in prokaryotes [PATH:ko00720]	Energy metabolism	Metabolism	53.4089	not sig	#N/A
K15461	Diagnosis	CTRL	1.22865	0.822755	0.163467	DiagnosisCTRL	0.472262	13	8	mnmC; tRNA 5-methylaminomethyl-2-thiouridine biosynthesis bifunctional protein [EC:2.1.1.61 1.5.-.-]	Transfer RNA biogenesis [BR:ko03016]	Protein families: genetic information processing	Brite Hierarchies	18.2034	not sig	#N/A
K11896	Diagnosis	CTRL	1.22791	0.832007	0.168029	DiagnosisCTRL	0.478745	13	5	impG, vasA; type VI secretion system protein ImpG	Secretion system [BR:ko02044]	Protein families: signaling and cellular processes	Brite Hierarchies	6.47101	not sig	#N/A
K00261	Diagnosis	CTRL	1.22675	1.10644	0.291199	DiagnosisCTRL	0.604897	13	10	GLUD1_2, gdhA; glutamate dehydrogenase (NAD(P)+) [EC:1.4.1.3]	Nitrogen metabolism [PATH:ko00910]	Energy metabolism	Metabolism	23.7529	not sig	#N/A
K09007	Diagnosis	CTRL	1.2255	0.503315	0.0331236	DiagnosisCTRL	0.333774	13	10	folE2; GTP cyclohydrolase IB [EC:3.5.4.16]	Folate biosynthesis [PATH:ko00790]	Metabolism of cofactors and vitamins	Metabolism	29.561	not sig	#N/A
K07004	Diagnosis	CTRL	1.22264	1.4183	0.407061	DiagnosisCTRL	0.713624	13	9	K07004; uncharacterized protein	Function unknown	Poorly characterized	Not Included in Pathway or Brite	89.5845	not sig	#N/A
K20626	Diagnosis	CTRL	1.21926	0.736168	0.125895	DiagnosisCTRL	0.43039	13	6	lcdA; lactoyl-CoA dehydratase subunit alpha [EC:4.2.1.54]	Propanoate metabolism [PATH:ko00640]	Carbohydrate metabolism	Metabolism	3.83846	not sig	#N/A
K08956	Diagnosis	CTRL	1.21802	0.759553	0.137106	DiagnosisCTRL	0.442159	13	11	AFG3; AFG3 family protein [EC:3.4.24.-]	Spinocerebellar ataxia [PATH:ko05017]	Neurodegenerative disease	Human Diseases	58.478	not sig	#N/A
K07074	Diagnosis	CTRL	1.21667	0.524259	0.0405246	DiagnosisCTRL	0.347737	13	13	K07074; uncharacterized protein	Function unknown	Poorly characterized	Not Included in Pathway or Brite	67.2087	CTRL	K07074
K01138	Diagnosis	CTRL	1.21572	0.813389	0.163134	DiagnosisCTRL	0.472177	13	12	K01138; uncharacterized sulfatase [EC:3.1.6.-]	Enzymes with EC numbers	Unclassified: metabolism	Not Included in Pathway or Brite	83.6155	not sig	#N/A
K16235	Diagnosis	CTRL	1.21495	1.32201	0.377797	DiagnosisCTRL	0.689373	13	8	mmuP; S-methylmethionine transporter	Transporters [BR:ko02000]	Protein families: signaling and cellular processes	Brite Hierarchies	54.9407	not sig	#N/A
K20483	Diagnosis	CTRL	1.20715	1.17881	0.327809	DiagnosisCTRL	0.636974	13	12	nisB, spaB, epiB; lantibiotic biosynthesis protein	Two-component system [PATH:ko02020]	Signal transduction	Environmental Information Processing	66.2937	not sig	#N/A
K11733	Diagnosis	CTRL	1.20289	1.42811	0.417562	DiagnosisCTRL	0.724857	13	6	lysP; lysine-specific permease	Transporters [BR:ko02000]	Protein families: signaling and cellular processes	Brite Hierarchies	15.085	not sig	#N/A
K06964	Diagnosis	CTRL	1.2024	0.565721	0.0570303	DiagnosisCTRL	0.359065	13	4	K06964; uncharacterized protein	Function unknown	Poorly characterized	Not Included in Pathway or Brite	#N/A	not sig	#N/A
K18575	Diagnosis	CTRL	1.20215	1.1071	0.300769	DiagnosisCTRL	0.61264	13	11	TMEM86B; alkenylglycerophosphocholine hydrolase [EC:3.3.2.2]	Ether lipid metabolism [PATH:ko00565]	Lipid metabolism	Metabolism	14.8201	not sig	#N/A
K01777	Diagnosis	CTRL	1.19965	0.786758	0.155531	DiagnosisCTRL	0.46493	13	13	prdF; proline racemase [EC:5.1.1.4]	Arginine and proline metabolism [PATH:ko00330]	Amino acid metabolism	Metabolism	12.5189	not sig	#N/A
K06348	Diagnosis	CTRL	1.19742	1.01112	0.261269	DiagnosisCTRL	0.583178	13	8	kapD; sporulation inhibitor KapD	Cell growth	Unclassified: signaling and cellular processes	Not Included in Pathway or Brite	9.34619	not sig	#N/A
K06962	Diagnosis	CTRL	1.19703	0.504888	0.0370943	DiagnosisCTRL	0.339892	13	13	K06962; uncharacterized protein	Function unknown	Poorly characterized	Not Included in Pathway or Brite	92.6936	CTRL	K06962
K08234	Diagnosis	CTRL	1.19633	0.538111	0.0480947	DiagnosisCTRL	0.352324	13	13	yaeR; glyoxylase I family protein	Amino acid metabolism	Unclassified: metabolism	Not Included in Pathway or Brite	281.796	CTRL	K08234
K07009	Diagnosis	CTRL	1.19501	0.341399	0.00496735	DiagnosisCTRL	0.244904	13	13	gatD; lipid II isoglutaminyl synthase (glutamine-hydrolysing) [EC:6.3.5.13]	Peptidoglycan biosynthesis [PATH:ko00550]	Glycan biosynthesis and metabolism	Metabolism	204.306	CTRL	K07009
K00990	Diagnosis	CTRL	1.19332	0.955229	0.237505	DiagnosisCTRL	0.556167	13	10	glnD; [protein-PII] uridylyltransferase [EC:2.7.7.59]	Two-component system [PATH:ko02020]	Signal transduction	Environmental Information Processing	76.2793	not sig	#N/A
K17734	Diagnosis	CTRL	1.19312	0.572152	0.061133	DiagnosisCTRL	0.366513	13	13	aprX; serine protease AprX [EC:3.4.21.-]	Peptidases and inhibitors [BR:ko01002]	Protein families: metabolism	Brite Hierarchies	48.0676	not sig	#N/A
K02662	Diagnosis	CTRL	1.19305	0.546774	0.0516857	DiagnosisCTRL	0.352324	13	13	pilM; type IV pilus assembly protein PilM	Secretion system [BR:ko02044]	Protein families: signaling and cellular processes	Brite Hierarchies	117.097	not sig	#N/A
K07571	Diagnosis	CTRL	1.19257	0.569286	0.0601333	DiagnosisCTRL	0.364449	13	13	K07571; S1 RNA binding domain protein	Translation	Unclassified: genetic information processing	Not Included in Pathway or Brite	192.611	not sig	#N/A
K18302	Diagnosis	CTRL	1.19124	1.04961	0.280527	DiagnosisCTRL	0.596575	13	7	mexJ; membrane fusion protein, multidrug efflux system	Transporters [BR:ko02000]	Protein families: signaling and cellular processes	Brite Hierarchies	16.1498	not sig	#N/A
K02651	Diagnosis	CTRL	1.19118	1.16527	0.328624	DiagnosisCTRL	0.637488	13	11	flp, pilA; pilus assembly protein Flp/PilA	Cell cycle - Caulobacter [PATH:ko04112]	Cell growth and death	Cellular Processes	53.0805	not sig	#N/A
K09698	Diagnosis	CTRL	1.19018	1.03776	0.275767	DiagnosisCTRL	0.593719	13	11	gltX; nondiscriminating glutamyl-tRNA synthetase [EC:6.1.1.24]	Aminoacyl-tRNA biosynthesis [PATH:ko00970]	Translation	Genetic Information Processing	20.3195	not sig	#N/A
K10122	Diagnosis	CTRL	1.18885	0.652506	0.0957337	DiagnosisCTRL	0.397522	13	13	K10122, msmG; fructooligosaccharide transport system permease protein	Transporters [BR:ko02000]	Protein families: signaling and cellular processes	Brite Hierarchies	50.3006	not sig	#N/A
K02533	Diagnosis	CTRL	1.18734	1.02032	0.269169	DiagnosisCTRL	0.589047	13	11	lasT; tRNA/rRNA methyltransferase [EC:2.1.1.-]	Transfer RNA biogenesis [BR:ko03016]	Protein families: genetic information processing	Brite Hierarchies	23.5584	not sig	#N/A
K05802	Diagnosis	CTRL	1.18621	1.52836	0.454037	DiagnosisCTRL	0.754222	13	5	mscK, kefA, aefA; potassium-dependent mechanosensitive channel	Transporters [BR:ko02000]	Protein families: signaling and cellular processes	Brite Hierarchies	31.8779	not sig	#N/A
K18967	Diagnosis	CTRL	1.17844	0.593229	0.0724618	DiagnosisCTRL	0.374648	13	4	dge1; diguanylate cyclase [EC:2.7.7.65]	Enzymes with EC numbers	Unclassified: metabolism	Not Included in Pathway or Brite	#N/A	not sig	#N/A
K09137	Diagnosis	CTRL	1.17769	1.22306	0.356288	DiagnosisCTRL	0.668278	13	7	K09137; uncharacterized protein	Function unknown	Poorly characterized	Not Included in Pathway or Brite	14.9601	not sig	#N/A
K01768	Diagnosis	CTRL	1.17753	0.867221	0.201722	DiagnosisCTRL	0.512751	13	5	E4.6.1.1; adenylate cyclase [EC:4.6.1.1]	Purine metabolism [PATH:ko00230]	Nucleotide metabolism	Metabolism	9.17384	not sig	#N/A
K06971	Diagnosis	CTRL	1.17698	0.652893	0.0988677	DiagnosisCTRL	0.405362	13	13	K06971; uncharacterized protein	Function unknown	Poorly characterized	Not Included in Pathway or Brite	37.0966	not sig	#N/A
K18578	Diagnosis	CTRL	1.17472	1.09616	0.306821	DiagnosisCTRL	0.615984	13	12	CEL74A; xyloglucan-specific exo-beta-1,4-glucanase [EC:3.2.1.155]	Enzymes with EC numbers	Unclassified: metabolism	Not Included in Pathway or Brite	74.2352	not sig	#N/A
K19360	Diagnosis	CTRL	1.17451	1.28227	0.37933	DiagnosisCTRL	0.6902	13	10	NPHP3; nephrocystin-3	Chromosome and associated proteins [BR:ko03036]	Protein families: genetic information processing	Brite Hierarchies	58.2379	not sig	#N/A
K09009	Diagnosis	CTRL	1.17445	1.03542	0.280791	DiagnosisCTRL	0.596575	13	8	K09009; uncharacterized protein	Function unknown	Poorly characterized	Not Included in Pathway or Brite	55.2759	not sig	#N/A
K01507	Diagnosis	CTRL	1.17138	0.455459	0.0259637	DiagnosisCTRL	0.320445	13	13	ppa; inorganic pyrophosphatase [EC:3.6.1.1]	Oxidative phosphorylation [PATH:ko00190]	Energy metabolism	Metabolism	212.446	CTRL	K01507
K18446	Diagnosis	CTRL	1.17044	1.26069	0.37312	DiagnosisCTRL	0.683944	13	11	ygiF; triphosphatase [EC:3.6.1.25]	Enzymes with EC numbers	Unclassified: metabolism	Not Included in Pathway or Brite	25.1217	not sig	#N/A
K08222	Diagnosis	CTRL	1.16814	1.18978	0.347296	DiagnosisCTRL	0.658482	13	12	yqgE; MFS transporter, YQGE family, putative transporter	Transporters [BR:ko02000]	Protein families: signaling and cellular processes	Brite Hierarchies	53.5644	not sig	#N/A
K01878	Diagnosis	CTRL	1.16792	0.776041	0.160491	DiagnosisCTRL	0.468764	13	11	glyQ; glycyl-tRNA synthetase alpha chain [EC:6.1.1.14]	Aminoacyl-tRNA biosynthesis [PATH:ko00970]	Translation	Genetic Information Processing	53.0544	not sig	#N/A
K07488	Diagnosis	CTRL	1.16514	1.07086	0.299844	DiagnosisCTRL	0.611051	13	13	K07488; transposase	Replication and repair	Unclassified: genetic information processing	Not Included in Pathway or Brite	372.835	not sig	#N/A
K00209	Diagnosis	CTRL	1.16469	0.404602	0.0150088	DiagnosisCTRL	0.292964	13	13	fabV, ter; enoyl-[acyl-carrier protein] reductase / trans-2-enoyl-CoA reductase (NAD+) [EC:1.3.1.9 1.3.1.44]	Butanoate metabolism [PATH:ko00650]	Carbohydrate metabolism	Metabolism	56.2467	CTRL	K00209
K03074	Diagnosis	CTRL	1.16341	1.31287	0.394494	DiagnosisCTRL	0.704649	13	11	secF; preprotein translocase subunit SecF	Protein export [PATH:ko03060]	Folding, sorting and degradation	Genetic Information Processing	31.6881	not sig	#N/A
K02794	Diagnosis	CTRL	1.16228	0.630278	0.0922505	DiagnosisCTRL	0.394783	13	13	manX; mannose PTS system EIIAB component [EC:2.7.1.191]	Fructose and mannose metabolism [PATH:ko00051]	Carbohydrate metabolism	Metabolism	98.0086	not sig	#N/A
K03724	Diagnosis	CTRL	1.1595	1.15889	0.338559	DiagnosisCTRL	0.647774	13	12	lhr; ATP-dependent helicase Lhr and Lhr-like helicase [EC:3.6.4.-]	DNA repair and recombination proteins [BR:ko03400]	Protein families: genetic information processing	Brite Hierarchies	71.8186	not sig	#N/A
K14048	Diagnosis	CTRL	1.1588	0.669065	0.111187	DiagnosisCTRL	0.420108	13	7	ureAB; urease subunit gamma/beta [EC:3.5.1.5]	Purine metabolism [PATH:ko00230]	Nucleotide metabolism	Metabolism	48.8687	not sig	#N/A
K01843	Diagnosis	CTRL	1.15542	0.933683	0.241672	DiagnosisCTRL	0.561818	13	13	kamA; lysine 2,3-aminomutase [EC:5.4.3.2]	Lysine degradation [PATH:ko00310]	Amino acid metabolism	Metabolism	48.0448	not sig	#N/A
K08304	Diagnosis	CTRL	1.15531	0.672347	0.113717	DiagnosisCTRL	0.422148	13	13	mltA; membrane-bound lytic murein transglycosylase A [EC:4.2.2.-]	Peptidoglycan biosynthesis and degradation proteins [BR:ko01011]	Protein families: metabolism	Brite Hierarchies	31.7262	not sig	#N/A
K25062	Diagnosis	CTRL	1.15328	1.69164	0.509497	DiagnosisCTRL	0.790669	13	8	abnE; arabinooligosaccharide transport system substrate-binding protein	Transporters [BR:ko02000]	Protein families: signaling and cellular processes	Brite Hierarchies	44.9488	not sig	#N/A
K07016	Diagnosis	CTRL	1.15314	0.765222	0.159996	DiagnosisCTRL	0.468764	13	12	csm1, cas10; CRISPR-associated protein Csm1	Prokaryotic defense system [BR:ko02048]	Protein families: signaling and cellular processes	Brite Hierarchies	82.392	not sig	#N/A
K01035	Diagnosis	CTRL	1.15192	0.891093	0.222606	DiagnosisCTRL	0.540942	13	13	atoA; acetate CoA/acetoacetate CoA-transferase beta subunit [EC:2.8.3.8 2.8.3.9]	Butanoate metabolism [PATH:ko00650]	Carbohydrate metabolism	Metabolism	38.8281	not sig	#N/A
K05520	Diagnosis	CTRL	1.15066	1.21247	0.362996	DiagnosisCTRL	0.674561	13	12	pfpI; protease I [EC:3.5.1.124]	Peptidases and inhibitors [BR:ko01002]	Protein families: metabolism	Brite Hierarchies	25.2693	not sig	#N/A
K00395	Diagnosis	CTRL	1.1504	0.525302	0.0509707	DiagnosisCTRL	0.352324	13	13	aprB; adenylylsulfate reductase, subunit B [EC:1.8.99.2]	Sulfur metabolism [PATH:ko00920]	Energy metabolism	Metabolism	180.1	not sig	#N/A
K01255	Diagnosis	CTRL	1.14991	0.733695	0.145344	DiagnosisCTRL	0.452531	13	13	CARP, pepA; leucyl aminopeptidase [EC:3.4.11.1]	Glutathione metabolism [PATH:ko00480]	Metabolism of other amino acids	Metabolism	43.4342	not sig	#N/A
K05814	Diagnosis	CTRL	1.14983	1.36435	0.417304	DiagnosisCTRL	0.724857	13	11	ugpA; sn-glycerol 3-phosphate transport system permease protein	ABC transporters [PATH:ko02010]	Membrane transport	Environmental Information Processing	23.8813	not sig	#N/A
K00394	Diagnosis	CTRL	1.14936	0.476705	0.03455	DiagnosisCTRL	0.339351	13	13	aprA; adenylylsulfate reductase, subunit A [EC:1.8.99.2]	Sulfur metabolism [PATH:ko00920]	Energy metabolism	Metabolism	180.125	CTRL	K00394
K19115	Diagnosis	CTRL	1.14842	1.47717	0.453292	DiagnosisCTRL	0.754109	13	11	csh2; CRISPR-associated protein Csh2	Prokaryotic defense system [BR:ko02048]	Protein families: signaling and cellular processes	Brite Hierarchies	61.4384	not sig	#N/A
K10671	Diagnosis	CTRL	1.14616	1.09403	0.317272	DiagnosisCTRL	0.626139	13	9	grdE; glycine reductase complex component B subunit alpha and beta [EC:1.21.4.2]	Enzymes with EC numbers	Unclassified: metabolism	Not Included in Pathway or Brite	11.2903	not sig	#N/A
K04045	Diagnosis	CTRL	1.14397	1.06975	0.307802	DiagnosisCTRL	0.616546	13	12	hscC; molecular chaperone HscC	Chaperones and folding catalysts [BR:ko03110]	Protein families: genetic information processing	Brite Hierarchies	37.4188	not sig	#N/A
K22431	Diagnosis	CTRL	1.14095	0.566701	0.0692046	DiagnosisCTRL	0.372727	13	5	carD; caffeyl-CoA reductase-Etf complex subunit CarD [EC:1.3.1.108]	Enzymes with EC numbers	Unclassified: metabolism	Not Included in Pathway or Brite	3.02776	not sig	#N/A
K00917	Diagnosis	CTRL	1.14085	0.818762	0.191018	DiagnosisCTRL	0.498331	13	13	lacC; tagatose 6-phosphate kinase [EC:2.7.1.144]	Galactose metabolism [PATH:ko00052]	Carbohydrate metabolism	Metabolism	85.9154	not sig	#N/A
K23163	Diagnosis	CTRL	1.13229	0.708139	0.138132	DiagnosisCTRL	0.443523	13	12	sbp; sulfate/thiosulfate transport system substrate-binding protein	Sulfur metabolism [PATH:ko00920]	Energy metabolism	Metabolism	128.617	not sig	#N/A
K19166	Diagnosis	CTRL	1.131	0.789749	0.179913	DiagnosisCTRL	0.489138	13	12	higB; mRNA interferase HigB [EC:3.1.-.-]	Prokaryotic defense system [BR:ko02048]	Protein families: signaling and cellular processes	Brite Hierarchies	139.745	not sig	#N/A
K00972	Diagnosis	CTRL	1.12935	0.636417	0.103617	DiagnosisCTRL	0.410357	13	13	UAP1; UDP-N-acetylglucosamine/UDP-N-acetylgalactosamine diphosphorylase [EC:2.7.7.23 2.7.7.83]	Amino sugar and nucleotide sugar metabolism [PATH:ko00520]	Carbohydrate metabolism	Metabolism	114.82	not sig	#N/A
K02392	Diagnosis	CTRL	1.12774	1.02334	0.293982	DiagnosisCTRL	0.605885	13	13	flgG; flagellar basal-body rod protein FlgG	Flagellar assembly [PATH:ko02040]	Cell motility	Cellular Processes	44.4676	not sig	#N/A
K18986	Diagnosis	CTRL	1.12502	0.341521	0.0071518	DiagnosisCTRL	0.253529	13	13	ihk; two-component system, OmpR family, sensor kinase Ihk [EC:2.7.13.3]	Two-component system [PATH:ko02020]	Signal transduction	Environmental Information Processing	47.1314	CTRL	K18986
K09133	Diagnosis	CTRL	1.12326	0.925432	0.250255	DiagnosisCTRL	0.571416	13	12	K09133; uncharacterized protein	Function unknown	Poorly characterized	Not Included in Pathway or Brite	15.5331	not sig	#N/A
K03642	Diagnosis	CTRL	1.1214	0.889791	0.233642	DiagnosisCTRL	0.5533	13	12	rlpA; rare lipoprotein A	Structural proteins	Unclassified: signaling and cellular processes	Not Included in Pathway or Brite	113.783	not sig	#N/A
K09882	Diagnosis	CTRL	1.1213	1.18159	0.363015	DiagnosisCTRL	0.674561	13	10	cobS; cobaltochelatase CobS [EC:6.6.1.2]	Porphyrin metabolism [PATH:ko00860]	Metabolism of cofactors and vitamins	Metabolism	14.7287	not sig	#N/A
K22083	Diagnosis	CTRL	1.12077	0.741454	0.158821	DiagnosisCTRL	0.468094	13	13	mgsC; methylamine---glutamate N-methyltransferase subunit C [EC:2.1.1.21]	Methane metabolism [PATH:ko00680]	Energy metabolism	Metabolism	69.965	not sig	#N/A
K17236	Diagnosis	CTRL	1.11844	0.736994	0.157324	DiagnosisCTRL	0.46663	13	13	araQ; arabinooligosaccharide transport system permease protein	ABC transporters [PATH:ko02010]	Membrane transport	Environmental Information Processing	74.1337	not sig	#N/A
K03980	Diagnosis	CTRL	1.11668	0.599318	0.0893249	DiagnosisCTRL	0.392142	13	12	murJ, mviN; putative peptidoglycan lipid II flippase	Peptidoglycan biosynthesis and degradation proteins [BR:ko01011]	Protein families: metabolism	Brite Hierarchies	137.415	not sig	#N/A
K21344	Diagnosis	CTRL	1.11393	0.693791	0.136672	DiagnosisCTRL	0.441944	13	8	rfaE1; D-glycero-beta-D-manno-heptose-7-phosphate kinase [EC:2.7.1.167]	Lipopolysaccharide biosynthesis [PATH:ko00540]	Glycan biosynthesis and metabolism	Metabolism	13.7381	not sig	#N/A
K12452	Diagnosis	CTRL	1.11375	0.891181	0.237329	DiagnosisCTRL	0.556065	13	13	ascC, ddhC, rfbH; CDP-4-dehydro-6-deoxyglucose reductase, E1 [EC:1.17.1.1]	Amino sugar and nucleotide sugar metabolism [PATH:ko00520]	Carbohydrate metabolism	Metabolism	130.184	not sig	#N/A
K10795	Diagnosis	CTRL	1.11339	0.929973	0.256382	DiagnosisCTRL	0.576589	13	11	prdD; D-proline reductase (dithiol)-stabilizing protein PrdD	Amino acid metabolism	Unclassified: metabolism	Not Included in Pathway or Brite	12.0443	not sig	#N/A
K14347	Diagnosis	CTRL	1.11332	1.45384	0.459924	DiagnosisCTRL	0.758651	13	6	SLC10A7, P7; solute carrier family 10 (sodium/bile acid cotransporter), member 7	Transporters [BR:ko02000]	Protein families: signaling and cellular processes	Brite Hierarchies	12.4438	not sig	#N/A
K25766	Diagnosis	CTRL	1.10876	1.14863	0.355144	DiagnosisCTRL	0.667326	13	11	#N/A	#N/A	#N/A	#N/A	41.7314	not sig	#N/A
K18479	Diagnosis	CTRL	1.10716	0.654493	0.118816	DiagnosisCTRL	0.42778	13	13	yihS; sulfoquinovose isomerase [EC:5.3.1.31]	Enzymes with EC numbers	Unclassified: metabolism	Not Included in Pathway or Brite	82.6138	not sig	#N/A
K07054	Diagnosis	CTRL	1.10697	0.897161	0.242969	DiagnosisCTRL	0.562728	13	7	K07054; uncharacterized protein	Function unknown	Poorly characterized	Not Included in Pathway or Brite	15.1965	not sig	#N/A
K15555	Diagnosis	CTRL	1.10592	1.34081	0.427002	DiagnosisCTRL	0.73299	13	11	ssuB; sulfonate transport system ATP-binding protein [EC:7.6.2.14]	Sulfur metabolism [PATH:ko00920]	Energy metabolism	Metabolism	29.6355	not sig	#N/A
K19125	Diagnosis	CTRL	1.10546	0.812512	0.200885	DiagnosisCTRL	0.511853	13	13	casD, cse5; CRISPR system Cascade subunit CasD	Prokaryotic defense system [BR:ko02048]	Protein families: signaling and cellular processes	Brite Hierarchies	46.7898	not sig	#N/A
K01941	Diagnosis	CTRL	1.10473	0.913497	0.25188	DiagnosisCTRL	0.572566	13	12	E6.3.4.6; urea carboxylase [EC:6.3.4.6]	Arginine biosynthesis [PATH:ko00220]	Amino acid metabolism	Metabolism	23.5733	not sig	#N/A
K16435	Diagnosis	CTRL	1.10473	1.74002	0.538478	DiagnosisCTRL	0.808873	13	8	evaA, eryBVI, tylCVI, tylX3, staJ; dTDP-4-dehydro-6-deoxy-alpha-D-glucopyranose 2,3-dehydratase [EC:4.2.1.159]	Polyketide sugar unit biosynthesis [PATH:ko00523]	Metabolism of terpenoids and polyketides	Metabolism	31.5355	not sig	#N/A
K19411	Diagnosis	CTRL	1.10411	0.576273	0.0817119	DiagnosisCTRL	0.383252	13	13	mcsA; protein arginine kinase activator	Protein processing	Unclassified: genetic information processing	Not Included in Pathway or Brite	109.035	not sig	#N/A
K01457	Diagnosis	CTRL	1.10402	0.985924	0.286659	DiagnosisCTRL	0.60062	13	12	atzF; allophanate hydrolase [EC:3.5.1.54]	Arginine biosynthesis [PATH:ko00220]	Amino acid metabolism	Metabolism	21.1841	not sig	#N/A
K10710	Diagnosis	CTRL	1.10329	0.50927	0.0531087	DiagnosisCTRL	0.352324	13	13	frlD; fructoselysine 6-kinase [EC:2.7.1.218]	Enzymes with EC numbers	Unclassified: metabolism	Not Included in Pathway or Brite	218.216	not sig	#N/A
K02653	Diagnosis	CTRL	1.1007	0.585413	0.0868052	DiagnosisCTRL	0.38937	13	13	pilC; type IV pilus assembly protein PilC	Secretion system [BR:ko02044]	Protein families: signaling and cellular processes	Brite Hierarchies	63.1036	not sig	#N/A
K23359	Diagnosis	CTRL	1.09965	1.05959	0.321638	DiagnosisCTRL	0.630645	13	7	biuH; biuret amidohydrolase [EC:3.5.1.84]	Atrazine degradation [PATH:ko00791]	Xenobiotics biodegradation and metabolism	Metabolism	5.08663	not sig	#N/A
K02433	Diagnosis	CTRL	1.09881	0.341903	0.00824952	DiagnosisCTRL	0.256285	13	13	gatA, QRSL1; aspartyl-tRNA(Asn)/glutamyl-tRNA(Gln) amidotransferase subunit A [EC:6.3.5.6 6.3.5.7]	Aminoacyl-tRNA biosynthesis [PATH:ko00970]	Translation	Genetic Information Processing	442.115	CTRL	K02433
K13542	Diagnosis	CTRL	1.09847	0.364607	0.0118077	DiagnosisCTRL	0.28894	13	13	cobA-hemD; uroporphyrinogen III methyltransferase / synthase [EC:2.1.1.107 4.2.1.75]	Porphyrin metabolism [PATH:ko00860]	Metabolism of cofactors and vitamins	Metabolism	190.912	CTRL	K13542
K17229	Diagnosis	CTRL	1.0975	0.462436	0.0369365	DiagnosisCTRL	0.339892	13	4	fccB; sulfide dehydrogenase [flavocytochrome c] flavoprotein chain [EC:1.8.2.3]	Sulfur metabolism [PATH:ko00920]	Energy metabolism	Metabolism	#N/A	not sig	#N/A
K01227	Diagnosis	CTRL	1.09701	0.998884	0.29556	DiagnosisCTRL	0.60734	13	12	ENGASE; mannosyl-glycoprotein endo-beta-N-acetylglucosaminidase [EC:3.2.1.96]	Other glycan degradation [PATH:ko00511]	Glycan biosynthesis and metabolism	Metabolism	27.8268	not sig	#N/A
K23987	Diagnosis	CTRL	1.09685	1.22449	0.389563	DiagnosisCTRL	0.698814	13	7	rfbCD, rmlCD; dTDP-4-dehydrorhamnose 3,5-epimerase/reductase [EC:5.1.3.13 1.1.1.133]	O-Antigen nucleotide sugar biosynthesis [PATH:ko00541]	Glycan biosynthesis and metabolism	Metabolism	47.5777	not sig	#N/A
K02431	Diagnosis	CTRL	1.09564	0.41357	0.0226177	DiagnosisCTRL	0.310691	13	13	fucU, FUOM; L-fucose mutarotase [EC:5.1.3.29]	Enzymes with EC numbers	Unclassified: metabolism	Not Included in Pathway or Brite	173.004	CTRL	K02431
K02654	Diagnosis	CTRL	1.09475	0.345077	0.00887926	DiagnosisCTRL	0.26148	13	13	pilD, pppA; leader peptidase (prepilin peptidase) / N-methyltransferase [EC:3.4.23.43 2.1.1.-]	Peptidases and inhibitors [BR:ko01002]	Protein families: metabolism	Brite Hierarchies	179.088	not sig	#N/A
K08151	Diagnosis	CTRL	1.09456	0.663279	0.127129	DiagnosisCTRL	0.432	13	9	tetA; MFS transporter, DHA1 family, tetracycline resistance protein	Transporters [BR:ko02000]	Protein families: signaling and cellular processes	Brite Hierarchies	13.047	not sig	#N/A
K09707	Diagnosis	CTRL	1.09408	0.500558	0.0513495	DiagnosisCTRL	0.352324	13	13	K09707; uncharacterized protein	Function unknown	Poorly characterized	Not Included in Pathway or Brite	40.9119	not sig	#N/A
K13688	Diagnosis	CTRL	1.09201	0.907558	0.254139	DiagnosisCTRL	0.574587	13	10	chvB, cgs, ndvB; cyclic beta-1,2-glucan synthetase [EC:2.4.1.-]	Glycosyltransferases [BR:ko01003]	Protein families: metabolism	Brite Hierarchies	12.7224	not sig	#N/A
K02573	Diagnosis	CTRL	1.09189	0.621506	0.106705	DiagnosisCTRL	0.41416	13	13	napG; ferredoxin-type protein NapG	Energy metabolism	Unclassified: metabolism	Not Included in Pathway or Brite	30.2532	not sig	#N/A
K13280	Diagnosis	CTRL	1.08956	0.471658	0.0412935	DiagnosisCTRL	0.347737	13	13	SEC11, sipW; signal peptidase I [EC:3.4.21.89]	Protein export [PATH:ko03060]	Folding, sorting and degradation	Genetic Information Processing	222.876	not sig	#N/A
K09128	Diagnosis	CTRL	1.08728	0.378907	0.015255	DiagnosisCTRL	0.292964	13	5	acnX2; mevalonate 5-phosphate dehydratase small subunit [EC:4.2.1.-]	Terpenoid backbone biosynthesis [PATH:ko00900]	Metabolism of terpenoids and polyketides	Metabolism	8.80452	CTRL	K09128
K15024	Diagnosis	CTRL	1.08681	0.309861	0.00490586	DiagnosisCTRL	0.244904	13	13	K15024; putative phosphotransacetylase [EC:2.3.1.8]	Pyruvate metabolism [PATH:ko00620]	Carbohydrate metabolism	Metabolism	194.405	CTRL	K15024
K07096	Diagnosis	CTRL	1.08661	0.631033	0.11304	DiagnosisCTRL	0.422148	13	13	K07096; uncharacterized protein	Function unknown	Poorly characterized	Not Included in Pathway or Brite	233.616	not sig	#N/A
K02434	Diagnosis	CTRL	1.0859	0.352392	0.0104434	DiagnosisCTRL	0.283539	13	13	gatB, PET112; aspartyl-tRNA(Asn)/glutamyl-tRNA(Gln) amidotransferase subunit B [EC:6.3.5.6 6.3.5.7]	Aminoacyl-tRNA biosynthesis [PATH:ko00970]	Translation	Genetic Information Processing	460.602	CTRL	K02434
K21030	Diagnosis	CTRL	1.08576	0.745333	0.173131	DiagnosisCTRL	0.485148	13	11	tarI; D-ribitol-5-phosphate cytidylyltransferase [EC:2.7.7.40]	Pentose and glucuronate interconversions [PATH:ko00040]	Carbohydrate metabolism	Metabolism	85.5935	not sig	#N/A
K03492	Diagnosis	CTRL	1.08539	1.13015	0.357491	DiagnosisCTRL	0.669039	13	13	gmuR; GntR family transcriptional regulator, regulator of glucomannan utilization	Transcription factors [BR:ko03000]	Protein families: genetic information processing	Brite Hierarchies	25.5444	not sig	#N/A
K02568	Diagnosis	CTRL	1.0833	1.02085	0.311354	DiagnosisCTRL	0.620048	13	12	napB; nitrate reductase (cytochrome), electron transfer subunit	Nitrogen metabolism [PATH:ko00910]	Energy metabolism	Metabolism	14.6869	not sig	#N/A
K01034	Diagnosis	CTRL	1.08142	0.728447	0.165743	DiagnosisCTRL	0.47656	13	13	atoD; acetate CoA/acetoacetate CoA-transferase alpha subunit [EC:2.8.3.8 2.8.3.9]	Butanoate metabolism [PATH:ko00650]	Carbohydrate metabolism	Metabolism	48.3629	not sig	#N/A
K01444	Diagnosis	CTRL	1.08045	0.831298	0.220276	DiagnosisCTRL	0.53774	13	10	AGA, aspG; N4-(beta-N-acetylglucosaminyl)-L-asparaginase [EC:3.5.1.26]	Other glycan degradation [PATH:ko00511]	Glycan biosynthesis and metabolism	Metabolism	5.53613	not sig	#N/A
K19504	Diagnosis	CTRL	1.08032	0.451921	0.0358293	DiagnosisCTRL	0.339892	13	13	gfrE; glucoselysine-6-phosphate deglycase	Carbohydrate metabolism	Unclassified: metabolism	Not Included in Pathway or Brite	88.8341	CTRL	K19504
K18205	Diagnosis	CTRL	1.07969	1.23611	0.401081	DiagnosisCTRL	0.709354	13	8	hypBA1; non-reducing end beta-L-arabinofuranosidase [EC:3.2.1.185]	Enzymes with EC numbers	Unclassified: metabolism	Not Included in Pathway or Brite	44.5299	not sig	#N/A
K12296	Diagnosis	CTRL	1.07851	0.602001	0.100726	DiagnosisCTRL	0.408721	13	5	comX1_2; competence protein ComX	Two-component system [PATH:ko02020]	Signal transduction	Environmental Information Processing	3.06987	not sig	#N/A
K01779	Diagnosis	CTRL	1.07394	0.529967	0.0676656	DiagnosisCTRL	0.37177	13	13	racD; aspartate racemase [EC:5.1.1.13]	Alanine, aspartate and glutamate metabolism [PATH:ko00250]	Amino acid metabolism	Metabolism	185.868	not sig	#N/A
K19142	Diagnosis	CTRL	1.07284	0.985827	0.299745	DiagnosisCTRL	0.611051	13	8	cmr6; CRISPR-associated protein Cmr6	Prokaryotic defense system [BR:ko02048]	Protein families: signaling and cellular processes	Brite Hierarchies	14.382	not sig	#N/A
K01739	Diagnosis	CTRL	1.07182	1.35762	0.44651	DiagnosisCTRL	0.749083	13	11	metB; cystathionine gamma-synthase [EC:2.5.1.48]	Sulfur metabolism [PATH:ko00920]	Energy metabolism	Metabolism	51.0866	not sig	#N/A
K01267	Diagnosis	CTRL	1.07132	0.468374	0.04298	DiagnosisCTRL	0.347737	13	13	DNPEP; aspartyl aminopeptidase [EC:3.4.11.21]	Peptidases and inhibitors [BR:ko01002]	Protein families: metabolism	Brite Hierarchies	326.77	not sig	#N/A
K13010	Diagnosis	CTRL	1.06805	1.36145	0.449317	DiagnosisCTRL	0.751917	13	12	per, rfbE; perosamine synthetase [EC:2.6.1.102]	Amino sugar and nucleotide sugar metabolism [PATH:ko00520]	Carbohydrate metabolism	Metabolism	52.9499	not sig	#N/A
K03647	Diagnosis	CTRL	1.06729	1.27833	0.421535	DiagnosisCTRL	0.727604	13	12	nrdI; protein involved in ribonucleotide reduction	Nucleotide metabolism	Unclassified: metabolism	Not Included in Pathway or Brite	33.0673	not sig	#N/A
K16923	Diagnosis	CTRL	1.06714	0.706249	0.158971	DiagnosisCTRL	0.468188	13	13	qrtT; energy-coupling factor transport system substrate-specific component	Transporters [BR:ko02000]	Protein families: signaling and cellular processes	Brite Hierarchies	151.709	not sig	#N/A
K18350	Diagnosis	CTRL	1.06189	0.432427	0.0319244	DiagnosisCTRL	0.333774	13	13	vanSC, vanSE, vanSG; two-component system, OmpR family, sensor histidine kinase VanS [EC:2.7.13.3]	Two-component system [PATH:ko02020]	Signal transduction	Environmental Information Processing	323.738	not sig	#N/A
K19139	Diagnosis	CTRL	1.06169	0.740396	0.179398	DiagnosisCTRL	0.489047	13	13	csm4; CRISPR-associated protein Csm4	Prokaryotic defense system [BR:ko02048]	Protein families: signaling and cellular processes	Brite Hierarchies	75.0968	not sig	#N/A
K01496	Diagnosis	CTRL	1.06005	0.562984	0.0864119	DiagnosisCTRL	0.388656	13	13	hisI; phosphoribosyl-AMP cyclohydrolase [EC:3.5.4.19]	Histidine metabolism [PATH:ko00340]	Amino acid metabolism	Metabolism	123.673	not sig	#N/A
K23774	Diagnosis	CTRL	1.06003	0.704575	0.160614	DiagnosisCTRL	0.468764	13	12	ccpN; DeoR family transcriptional regulator, catabolite repression regulator	Transcription factors [BR:ko03000]	Protein families: genetic information processing	Brite Hierarchies	13.6175	not sig	#N/A
K09000	Diagnosis	CTRL	1.05937	1.0801	0.347766	DiagnosisCTRL	0.659073	13	7	cmr4; CRISPR-associated protein Cmr4	Prokaryotic defense system [BR:ko02048]	Protein families: signaling and cellular processes	Brite Hierarchies	17.3191	not sig	#N/A
K05781	Diagnosis	CTRL	1.05911	1.08462	0.349812	DiagnosisCTRL	0.660266	13	10	phnK; putative phosphonate transport system ATP-binding protein	Others	Unclassified: signaling and cellular processes	Not Included in Pathway or Brite	11.9814	not sig	#N/A
K00728	Diagnosis	CTRL	1.05897	0.468738	0.0451564	DiagnosisCTRL	0.350715	13	13	POMT, pmt; dolichyl-phosphate-mannose-protein mannosyltransferase [EC:2.4.1.109]	Mannose type O-glycan biosynthesis [PATH:ko00515]	Glycan biosynthesis and metabolism	Metabolism	73.9095	not sig	#N/A
K19510	Diagnosis	CTRL	1.05856	0.763053	0.192825	DiagnosisCTRL	0.500793	13	13	gfrF; fructoselysine-6-phosphate deglycase	Carbohydrate metabolism	Unclassified: metabolism	Not Included in Pathway or Brite	171.605	not sig	#N/A
K03660	Diagnosis	CTRL	1.05763	0.31075	0.00589271	DiagnosisCTRL	0.253529	13	13	OGG1; N-glycosylase/DNA lyase [EC:3.2.2.- 4.2.99.18]	Base excision repair [PATH:ko03410]	Replication and repair	Genetic Information Processing	281.468	CTRL	K03660
K02191	Diagnosis	CTRL	1.05672	1.31808	0.439693	DiagnosisCTRL	0.744105	13	10	cbiT; cobalt-precorrin-6B (C15)-methyltransferase [EC:2.1.1.196]	Porphyrin metabolism [PATH:ko00860]	Metabolism of cofactors and vitamins	Metabolism	10.982	not sig	#N/A
K00989	Diagnosis	CTRL	1.05601	0.579088	0.0954795	DiagnosisCTRL	0.396869	13	13	rph; ribonuclease PH [EC:2.7.7.56]	Transfer RNA biogenesis [BR:ko03016]	Protein families: genetic information processing	Brite Hierarchies	139.013	not sig	#N/A
K00534	Diagnosis	CTRL	1.05592	1.3767	0.459232	DiagnosisCTRL	0.757977	13	9	E1.12.7.2S; ferredoxin hydrogenase small subunit [EC:1.12.7.2]	Enzymes with EC numbers	Unclassified: metabolism	Not Included in Pathway or Brite	12.638	not sig	#N/A
K02622	Diagnosis	CTRL	1.05529	1.27283	0.424682	DiagnosisCTRL	0.731165	13	7	parE; topoisomerase IV subunit B [EC:5.6.2.2]	DNA replication proteins [BR:ko03032]	Protein families: genetic information processing	Brite Hierarchies	22.2098	not sig	#N/A
K12940	Diagnosis	CTRL	1.05464	0.62494	0.119608	DiagnosisCTRL	0.42778	13	12	abgA; aminobenzoyl-glutamate utilization protein A	Peptidases and inhibitors [BR:ko01002]	Protein families: metabolism	Brite Hierarchies	52.2088	not sig	#N/A
K02502	Diagnosis	CTRL	1.05212	0.402009	0.02395	DiagnosisCTRL	0.311936	13	13	hisZ; ATP phosphoribosyltransferase regulatory subunit	Histidine metabolism [PATH:ko00340]	Amino acid metabolism	Metabolism	348.413	CTRL	K02502
K25190	Diagnosis	CTRL	1.05065	0.510784	0.0642038	DiagnosisCTRL	0.369045	13	4	pltH; membrane fusion protein PltH	Transporters [BR:ko02000]	Protein families: signaling and cellular processes	Brite Hierarchies	#N/A	not sig	#N/A
K02241	Diagnosis	CTRL	1.04883	0.795834	0.214325	DiagnosisCTRL	0.526583	13	13	comFB; competence protein ComFB	Secretion system [BR:ko02044]	Protein families: signaling and cellular processes	Brite Hierarchies	26.1956	not sig	#N/A
K06179	Diagnosis	CTRL	1.04704	0.913594	0.276087	DiagnosisCTRL	0.593845	13	11	rluC; 23S rRNA pseudouridine955/2504/2580 synthase [EC:5.4.99.24]	Ribosome biogenesis [BR:ko03009]	Protein families: genetic information processing	Brite Hierarchies	23.4641	not sig	#N/A
K01419	Diagnosis	CTRL	1.0468	0.978308	0.307533	DiagnosisCTRL	0.616536	13	13	hslV, clpQ; ATP-dependent HslUV protease, peptidase subunit HslV [EC:3.4.25.2]	Peptidases and inhibitors [BR:ko01002]	Protein families: metabolism	Brite Hierarchies	24.6171	not sig	#N/A
K01180	Diagnosis	CTRL	1.04661	0.539142	0.0782748	DiagnosisCTRL	0.382437	13	4	E3.2.1.6; endo-1,3(4)-beta-glucanase [EC:3.2.1.6]	Enzymes with EC numbers	Unclassified: metabolism	Not Included in Pathway or Brite	#N/A	not sig	#N/A
K18675	Diagnosis	CTRL	1.04628	0.464576	0.0457195	DiagnosisCTRL	0.352262	13	13	chbP; N,N'-diacetylchitobiose phosphorylase [EC:2.4.1.280]	Amino sugar and nucleotide sugar metabolism [PATH:ko00520]	Carbohydrate metabolism	Metabolism	174.153	not sig	#N/A
K21583	Diagnosis	CTRL	1.0452	0.600661	0.109706	DiagnosisCTRL	0.418867	13	5	grdG; sarcosine reductase complex component B subunit alpha [EC:1.21.4.3]	Enzymes with EC numbers	Unclassified: metabolism	Not Included in Pathway or Brite	4.15943	not sig	#N/A
K16925	Diagnosis	CTRL	1.04439	1.54899	0.514081	DiagnosisCTRL	0.793202	13	13	ykoE; energy-coupling factor transport system permease protein	Transporters [BR:ko02000]	Protein families: signaling and cellular processes	Brite Hierarchies	81.5822	not sig	#N/A
K02532	Diagnosis	CTRL	1.04406	1.02816	0.331698	DiagnosisCTRL	0.640194	13	8	lacY; MFS transporter, OHS family, lactose permease	Transporters [BR:ko02000]	Protein families: signaling and cellular processes	Brite Hierarchies	72.6251	not sig	#N/A
K21012	Diagnosis	CTRL	1.04383	0.600164	0.10986	DiagnosisCTRL	0.418867	13	13	pelG; polysaccharide biosynthesis protein PelG	Biofilm formation - Pseudomonas aeruginosa [PATH:ko02025]	Cellular community - prokaryotes	Cellular Processes	152.47	not sig	#N/A
K08093	Diagnosis	CTRL	1.04335	0.591354	0.105387	DiagnosisCTRL	0.413521	13	11	hxlA; 3-hexulose-6-phosphate synthase [EC:4.1.2.43]	Pentose phosphate pathway [PATH:ko00030]	Carbohydrate metabolism	Metabolism	19.8402	not sig	#N/A
K09792	Diagnosis	CTRL	1.04311	0.696764	0.162507	DiagnosisCTRL	0.471011	13	12	K09792; uncharacterized protein	Function unknown	Poorly characterized	Not Included in Pathway or Brite	38.653	not sig	#N/A
K06284	Diagnosis	CTRL	1.04173	0.506227	0.0641054	DiagnosisCTRL	0.369045	13	13	abrB; AbrB family transcriptional regulator, transcriptional pleiotropic regulator of transition state genes	Transcription factors [BR:ko03000]	Protein families: genetic information processing	Brite Hierarchies	215.099	not sig	#N/A
K10796	Diagnosis	CTRL	1.04137	0.921856	0.282656	DiagnosisCTRL	0.598969	13	11	prdE; D-proline reductase (dithiol)-stabilizing protein PrdE	Amino acid metabolism	Unclassified: metabolism	Not Included in Pathway or Brite	12.8145	not sig	#N/A
K04754	Diagnosis	CTRL	1.0408	0.784628	0.211559	DiagnosisCTRL	0.523203	13	11	mlaA, vacJ; phospholipid-binding lipoprotein MlaA	Structural proteins	Unclassified: signaling and cellular processes	Not Included in Pathway or Brite	29.2183	not sig	#N/A
K22225	Diagnosis	CTRL	1.04046	1.05957	0.347225	DiagnosisCTRL	0.658482	13	8	ahbAB; siroheme decarboxylase [EC:4.1.1.111]	Porphyrin metabolism [PATH:ko00860]	Metabolism of cofactors and vitamins	Metabolism	9.08976	not sig	#N/A
K03580	Diagnosis	CTRL	1.03932	1.32474	0.449285	DiagnosisCTRL	0.751917	13	11	hepA; ATP-dependent helicase HepA [EC:5.6.2.-]	Transcription machinery [BR:ko03021]	Protein families: genetic information processing	Brite Hierarchies	59.5963	not sig	#N/A
K05350	Diagnosis	CTRL	1.03689	0.722073	0.178829	DiagnosisCTRL	0.488867	13	13	bglB; beta-glucosidase [EC:3.2.1.21]	Starch and sucrose metabolism [PATH:ko00500]	Carbohydrate metabolism	Metabolism	105.007	not sig	#N/A
K05985	Diagnosis	CTRL	1.03579	0.505156	0.0649267	DiagnosisCTRL	0.369976	13	13	rnmV; ribonuclease M5 [EC:3.1.26.8]	Enzymes with EC numbers	Unclassified: metabolism	Not Included in Pathway or Brite	218.272	not sig	#N/A
K06013	Diagnosis	CTRL	1.03579	0.776416	0.209144	DiagnosisCTRL	0.522112	13	10	STE24; STE24 endopeptidase [EC:3.4.24.84]	Terpenoid backbone biosynthesis [PATH:ko00900]	Metabolism of terpenoids and polyketides	Metabolism	16.6828	not sig	#N/A
K09971	Diagnosis	CTRL	1.03526	0.922195	0.28551	DiagnosisCTRL	0.60062	13	10	aapM, bztC; general L-amino acid transport system permease protein	ABC transporters [PATH:ko02010]	Membrane transport	Environmental Information Processing	14.0586	not sig	#N/A
K13788	Diagnosis	CTRL	1.03381	0.970866	0.309768	DiagnosisCTRL	0.61865	13	8	pta; phosphate acetyltransferase [EC:2.3.1.8]	Pyruvate metabolism [PATH:ko00620]	Carbohydrate metabolism	Metabolism	60.5244	not sig	#N/A
K10548	Diagnosis	CTRL	1.03325	0.719924	0.179041	DiagnosisCTRL	0.488867	13	13	ABC.GGU.A, gguA; putative multiple sugar transport system ATP-binding protein [EC:7.5.2.-]	ABC transporters [PATH:ko02010]	Membrane transport	Environmental Information Processing	70.8071	not sig	#N/A
K10118	Diagnosis	CTRL	1.03085	0.617626	0.123289	DiagnosisCTRL	0.429757	13	13	msmF; raffinose/stachyose/melibiose transport system permease protein	ABC transporters [PATH:ko02010]	Membrane transport	Environmental Information Processing	169.365	not sig	#N/A
K09127	Diagnosis	CTRL	1.02999	1.44884	0.491938	DiagnosisCTRL	0.777975	13	7	cmr3; CRISPR-associated protein Cmr3	Prokaryotic defense system [BR:ko02048]	Protein families: signaling and cellular processes	Brite Hierarchies	14.352	not sig	#N/A
K19295	Diagnosis	CTRL	1.02755	0.706904	0.173987	DiagnosisCTRL	0.485356	13	13	algJ; alginate O-acetyltransferase complex protein AlgJ	Glycan metabolism	Unclassified: metabolism	Not Included in Pathway or Brite	79.3915	not sig	#N/A
K09251	Diagnosis	CTRL	1.0275	1.34769	0.461848	DiagnosisCTRL	0.759604	13	11	patA; putrescine aminotransferase [EC:2.6.1.82]	Lysine degradation [PATH:ko00310]	Amino acid metabolism	Metabolism	13.3361	not sig	#N/A
K07313	Diagnosis	CTRL	1.02646	0.472911	0.0527303	DiagnosisCTRL	0.352324	13	13	pphA; serine/threonine protein phosphatase 1 [EC:3.1.3.16]	Enzymes with EC numbers	Unclassified: metabolism	Not Included in Pathway or Brite	142.84	not sig	#N/A
K24866	Diagnosis	CTRL	1.02536	0.358944	0.0156113	DiagnosisCTRL	0.293604	13	13	sirC; precorrin-2 dehydrogenase [EC:1.3.1.76]	Porphyrin metabolism [PATH:ko00860]	Metabolism of cofactors and vitamins	Metabolism	185.142	CTRL	K24866
K08296	Diagnosis	CTRL	1.02471	1.00501	0.329819	DiagnosisCTRL	0.63892	13	8	sixA; phosphohistidine phosphatase [EC:3.1.3.-]	Enzymes with EC numbers	Unclassified: metabolism	Not Included in Pathway or Brite	61.7081	not sig	#N/A
K17230	Diagnosis	CTRL	1.0218	0.438926	0.0400129	DiagnosisCTRL	0.347737	13	4	fccA; cytochrome subunit of sulfide dehydrogenase	Sulfur metabolism [PATH:ko00920]	Energy metabolism	Metabolism	#N/A	not sig	#N/A
K07101	Diagnosis	CTRL	1.01885	0.769347	0.212257	DiagnosisCTRL	0.524082	13	9	K07101; uncharacterized protein	Function unknown	Poorly characterized	Not Included in Pathway or Brite	11.0659	not sig	#N/A
K06415	Diagnosis	CTRL	1.0188	1.2794	0.442698	DiagnosisCTRL	0.745969	13	6	spoVR; stage V sporulation protein R	Cell growth	Unclassified: signaling and cellular processes	Not Included in Pathway or Brite	8.56971	not sig	#N/A
K00184	Diagnosis	CTRL	1.01841	1.2423	0.429747	DiagnosisCTRL	0.734758	13	9	dmsB; dimethyl sulfoxide reductase iron-sulfur subunit	Sulfur metabolism [PATH:ko00920]	Energy metabolism	Metabolism	9.75831	not sig	#N/A
K12060	Diagnosis	CTRL	1.01677	0.763549	0.209915	DiagnosisCTRL	0.522201	13	8	traU; conjugal transfer pilus assembly protein TraU	Secretion system [BR:ko02044]	Protein families: signaling and cellular processes	Brite Hierarchies	13.3326	not sig	#N/A
K00125	Diagnosis	CTRL	1.01672	0.559868	0.0966959	DiagnosisCTRL	0.400338	13	13	fdhB; formate dehydrogenase (coenzyme F420) beta subunit [EC:1.17.98.3 1.8.98.6]	Methane metabolism [PATH:ko00680]	Energy metabolism	Metabolism	77.8018	not sig	#N/A
K11921	Diagnosis	CTRL	1.01661	1.42836	0.491449	DiagnosisCTRL	0.777494	13	5	cynR; LysR family transcriptional regulator, cyn operon transcriptional activator	Transcription factors [BR:ko03000]	Protein families: genetic information processing	Brite Hierarchies	136.979	not sig	#N/A
K10040	Diagnosis	CTRL	1.01312	0.79125	0.226744	DiagnosisCTRL	0.545529	13	13	peb1B, glnP, glnM; aspartate/glutamate/glutamine transport system permease protein	ABC transporters [PATH:ko02010]	Membrane transport	Environmental Information Processing	64.1636	not sig	#N/A
K06166	Diagnosis	CTRL	1.01218	0.724979	0.190208	DiagnosisCTRL	0.498331	13	9	phnG; alpha-D-ribose 1-methylphosphonate 5-triphosphate synthase subunit PhnG [EC:2.7.8.37]	Phosphonate and phosphinate metabolism [PATH:ko00440]	Metabolism of other amino acids	Metabolism	8.90337	not sig	#N/A
K00702	Diagnosis	CTRL	1.01171	0.413755	0.0325219	DiagnosisCTRL	0.333774	13	13	E2.4.1.20; cellobiose phosphorylase [EC:2.4.1.20]	Starch and sucrose metabolism [PATH:ko00500]	Carbohydrate metabolism	Metabolism	391.071	not sig	#N/A
K19126	Diagnosis	CTRL	1.01124	0.651164	0.148709	DiagnosisCTRL	0.456838	13	13	casE, cse3; CRISPR system Cascade subunit CasE	Prokaryotic defense system [BR:ko02048]	Protein families: signaling and cellular processes	Brite Hierarchies	51.9417	not sig	#N/A
K06895	Diagnosis	CTRL	1.01091	1.00139	0.334422	DiagnosisCTRL	0.64331	13	12	lysE, argO; L-lysine exporter family protein LysE/ArgO	Transporters [BR:ko02000]	Protein families: signaling and cellular processes	Brite Hierarchies	49.8527	not sig	#N/A
K12997	Diagnosis	CTRL	1.01037	0.806777	0.236415	DiagnosisCTRL	0.555139	13	7	rgpB; rhamnosyltransferase [EC:2.4.1.-]	Lipopolysaccharide biosynthesis proteins [BR:ko01005]	Protein families: metabolism	Brite Hierarchies	3.20922	not sig	#N/A
K07166	Diagnosis	CTRL	1.00875	0.29909	0.00622194	DiagnosisCTRL	0.253529	13	13	K07166; ACT domain-containing protein	Signaling proteins	Unclassified: signaling and cellular processes	Not Included in Pathway or Brite	576.466	CTRL	K07166
K19124	Diagnosis	CTRL	1.00867	0.694589	0.174373	DiagnosisCTRL	0.485356	13	11	casC, cse4; CRISPR system Cascade subunit CasC	Prokaryotic defense system [BR:ko02048]	Protein families: signaling and cellular processes	Brite Hierarchies	47.3356	not sig	#N/A
K01916	Diagnosis	CTRL	1.00852	1.10741	0.381978	DiagnosisCTRL	0.693213	13	7	nadE; NAD+ synthase [EC:6.3.1.5]	Nicotinate and nicotinamide metabolism [PATH:ko00760]	Metabolism of cofactors and vitamins	Metabolism	7.68368	not sig	#N/A
K21745	Diagnosis	CTRL	1.00845	0.293591	0.00557481	DiagnosisCTRL	0.253529	13	13	adhR; MerR family transcriptional regulator, aldehyde-responsive regulator	Transcription factors [BR:ko03000]	Protein families: genetic information processing	Brite Hierarchies	502.645	CTRL	K21745
K01845	Diagnosis	CTRL	1.00827	0.282521	0.00440413	DiagnosisCTRL	0.244904	13	13	hemL; glutamate-1-semialdehyde 2,1-aminomutase [EC:5.4.3.8]	Porphyrin metabolism [PATH:ko00860]	Metabolism of cofactors and vitamins	Metabolism	245.603	CTRL	K01845
K06328	Diagnosis	CTRL	1.00763	0.874102	0.273445	DiagnosisCTRL	0.59281	13	9	cotE; spore coat protein E	Cell growth	Unclassified: signaling and cellular processes	Not Included in Pathway or Brite	8.45666	not sig	#N/A
K02386	Diagnosis	CTRL	1.00475	1.05566	0.361655	DiagnosisCTRL	0.672929	13	4	flgA; flagellar basal body P-ring formation protein FlgA	Flagellar assembly [PATH:ko02040]	Cell motility	Cellular Processes	#N/A	not sig	#N/A
K12111	Diagnosis	CTRL	1.00451	1.43101	0.49729	DiagnosisCTRL	0.782603	13	10	ebgA; evolved beta-galactosidase subunit alpha [EC:3.2.1.23]	Galactose metabolism [PATH:ko00052]	Carbohydrate metabolism	Metabolism	46.8844	not sig	#N/A
K14056	Diagnosis	CTRL	1.0014	1.38422	0.484511	DiagnosisCTRL	0.77355	13	5	puuR; HTH-type transcriptional regulator, repressor for puuD	Transcription factors [BR:ko03000]	Protein families: genetic information processing	Brite Hierarchies	9.23532	not sig	#N/A
K03727	Diagnosis	CTRL	1.00047	1.07259	0.370966	DiagnosisCTRL	0.681627	13	7	helY; ATP-dependent RNA helicase HelY [EC:3.6.4.-]	Messenger RNA biogenesis [BR:ko03019]	Protein families: genetic information processing	Brite Hierarchies	57.9194	not sig	#N/A
K08309	Diagnosis	CTRL	0.998766	0.301446	0.0069135	DiagnosisCTRL	0.253529	13	13	slt; soluble lytic murein transglycosylase [EC:4.2.2.-]	Peptidoglycan biosynthesis and degradation proteins [BR:ko01011]	Protein families: metabolism	Brite Hierarchies	238.126	not sig	#N/A
K04072	Diagnosis	CTRL	0.998137	0.438124	0.0436735	DiagnosisCTRL	0.348225	13	13	adhE; acetaldehyde dehydrogenase / alcohol dehydrogenase [EC:1.2.1.10 1.1.1.1]	Glycolysis / Gluconeogenesis [PATH:ko00010]	Carbohydrate metabolism	Metabolism	284.715	not sig	#N/A
K00690	Diagnosis	CTRL	0.994845	0.602907	0.12716	DiagnosisCTRL	0.432	13	13	E2.4.1.7; sucrose phosphorylase [EC:2.4.1.7]	Starch and sucrose metabolism [PATH:ko00500]	Carbohydrate metabolism	Metabolism	137.579	not sig	#N/A
K22900	Diagnosis	CTRL	0.994525	0.262679	0.00301514	DiagnosisCTRL	0.235727	13	13	TRMO, trmO; tRNA (adenine37-N6)-methyltransferase [EC:2.1.1.-]	Transfer RNA biogenesis [BR:ko03016]	Protein families: genetic information processing	Brite Hierarchies	401.631	not sig	#N/A
K17464	Diagnosis	CTRL	0.993066	0.865154	0.275382	DiagnosisCTRL	0.593196	13	4	dgaA; D-glucosaminate PTS system EIIA component [EC:2.7.1.203]	Pentose phosphate pathway [PATH:ko00030]	Carbohydrate metabolism	Metabolism	#N/A	not sig	#N/A
K07344	Diagnosis	CTRL	0.992917	0.659822	0.16053	DiagnosisCTRL	0.468764	13	4	trbL; type IV secretion system protein TrbL	Quorum sensing [PATH:ko02024]	Cellular community - prokaryotes	Cellular Processes	#N/A	not sig	#N/A
K18023	Diagnosis	CTRL	0.992579	0.706805	0.187825	DiagnosisCTRL	0.497638	13	8	mbhJ; membrane-bound hydrogenase subunit mbhJ [EC:1.12.7.2]	Enzymes with EC numbers	Unclassified: metabolism	Not Included in Pathway or Brite	3.88576	not sig	#N/A
K05919	Diagnosis	CTRL	0.991924	0.421129	0.0381226	DiagnosisCTRL	0.344582	13	13	dfx; superoxide reductase [EC:1.15.1.2]	Enzymes with EC numbers	Unclassified: metabolism	Not Included in Pathway or Brite	447.063	not sig	#N/A
K14188	Diagnosis	CTRL	0.989759	0.556584	0.102976	DiagnosisCTRL	0.409824	13	13	dltC; D-alanine--poly(phosphoribitol) ligase subunit 2 [EC:6.1.1.13]	D-Amino acid metabolism [PATH:ko00470]	Metabolism of other amino acids	Metabolism	81.3856	not sig	#N/A
K07099	Diagnosis	CTRL	0.988672	0.394326	0.0291286	DiagnosisCTRL	0.333774	13	13	K07099; uncharacterized protein	Function unknown	Poorly characterized	Not Included in Pathway or Brite	242.425	not sig	#N/A
K03436	Diagnosis	CTRL	0.988643	0.709813	0.191184	DiagnosisCTRL	0.498331	13	13	fruR2, fruR; DeoR family transcriptional regulator, fructose operon transcriptional repressor	Transcription factors [BR:ko03000]	Protein families: genetic information processing	Brite Hierarchies	104.619	not sig	#N/A
K12506	Diagnosis	CTRL	0.988509	0.516992	0.0822557	DiagnosisCTRL	0.383571	13	13	ispDF; 2-C-methyl-D-erythritol 4-phosphate cytidylyltransferase / 2-C-methyl-D-erythritol 2,4-cyclodiphosphate synthase [EC:2.7.7.60 4.6.1.12]	Terpenoid backbone biosynthesis [PATH:ko00900]	Metabolism of terpenoids and polyketides	Metabolism	119.238	not sig	#N/A
K01693	Diagnosis	CTRL	0.987746	0.384103	0.0259779	DiagnosisCTRL	0.320445	13	13	hisB; imidazoleglycerol-phosphate dehydratase [EC:4.2.1.19]	Histidine metabolism [PATH:ko00340]	Amino acid metabolism	Metabolism	356.915	not sig	#N/A
K01046	Diagnosis	CTRL	0.986641	0.854165	0.272527	DiagnosisCTRL	0.591604	13	13	lip, TGL2; triacylglycerol lipase [EC:3.1.1.3]	Glycerolipid metabolism [PATH:ko00561]	Lipid metabolism	Metabolism	69.6662	not sig	#N/A
K07453	Diagnosis	CTRL	0.985231	1.30758	0.466984	DiagnosisCTRL	0.763263	13	10	K07453; putative restriction endonuclease	Replication and repair	Unclassified: genetic information processing	Not Included in Pathway or Brite	29.0817	not sig	#N/A
K10546	Diagnosis	CTRL	0.985185	0.813741	0.251386	DiagnosisCTRL	0.572065	13	13	ABC.GGU.S, chvE; putative multiple sugar transport system substrate-binding protein	ABC transporters [PATH:ko02010]	Membrane transport	Environmental Information Processing	85.4658	not sig	#N/A
K20469	Diagnosis	CTRL	0.984963	1.32366	0.4724	DiagnosisCTRL	0.766219	13	8	K20469; putative heme transporter	Transporters [BR:ko02000]	Protein families: signaling and cellular processes	Brite Hierarchies	33.3198	not sig	#N/A
K01488	Diagnosis	CTRL	0.983453	0.478533	0.0644025	DiagnosisCTRL	0.369045	13	13	add, ADA; adenosine deaminase [EC:3.5.4.4]	Purine metabolism [PATH:ko00230]	Nucleotide metabolism	Metabolism	110.685	not sig	#N/A
K10241	Diagnosis	CTRL	0.981496	0.716714	0.198171	DiagnosisCTRL	0.507088	13	13	cebF; cellobiose transport system permease protein	ABC transporters [PATH:ko02010]	Membrane transport	Environmental Information Processing	58.7897	not sig	#N/A
K05964	Diagnosis	CTRL	0.981189	0.949335	0.323533	DiagnosisCTRL	0.633472	13	13	citX; holo-ACP synthase [EC:2.7.7.61]	Two-component system [PATH:ko02020]	Signal transduction	Environmental Information Processing	17.332	not sig	#N/A
K19141	Diagnosis	CTRL	0.979899	1.18622	0.426321	DiagnosisCTRL	0.73299	13	4	cmr5; CRISPR-associated protein Cmr5	Prokaryotic defense system [BR:ko02048]	Protein families: signaling and cellular processes	Brite Hierarchies	#N/A	not sig	#N/A
K07496	Diagnosis	CTRL	0.97925	0.32022	0.0108897	DiagnosisCTRL	0.285446	13	13	K07496; putative transposase	Replication and repair	Unclassified: genetic information processing	Not Included in Pathway or Brite	2580.1	not sig	#N/A
K06413	Diagnosis	CTRL	0.975435	0.599191	0.131819	DiagnosisCTRL	0.436098	13	13	spoVK; stage V sporulation protein K	Cell growth	Unclassified: signaling and cellular processes	Not Included in Pathway or Brite	289.137	not sig	#N/A
K23393	Diagnosis	CTRL	0.97434	0.397614	0.0322193	DiagnosisCTRL	0.333774	13	13	murT; lipid II isoglutaminyl synthase (glutamine-hydrolysing) [EC:6.3.5.13]	Peptidoglycan biosynthesis [PATH:ko00550]	Glycan biosynthesis and metabolism	Metabolism	247.609	not sig	#N/A
K02492	Diagnosis	CTRL	0.973771	0.192413	0.000365794	DiagnosisCTRL	0.114356	13	13	hemA; glutamyl-tRNA reductase [EC:1.2.1.70]	Porphyrin metabolism [PATH:ko00860]	Metabolism of cofactors and vitamins	Metabolism	193.038	not sig	#N/A
K05788	Diagnosis	CTRL	0.972505	1.34842	0.485823	DiagnosisCTRL	0.774437	13	10	ihfB, himD; integration host factor subunit beta	DNA replication proteins [BR:ko03032]	Protein families: genetic information processing	Brite Hierarchies	22.7382	not sig	#N/A
K02783	Diagnosis	CTRL	0.971865	0.80474	0.252497	DiagnosisCTRL	0.573347	13	13	srlA; glucitol/sorbitol PTS system EIIC component	Fructose and mannose metabolism [PATH:ko00051]	Carbohydrate metabolism	Metabolism	31.5464	not sig	#N/A
K04653	Diagnosis	CTRL	0.969829	0.296851	0.00750436	DiagnosisCTRL	0.253529	13	13	hypC; hydrogenase expression/formation protein HypC	Protein processing	Unclassified: genetic information processing	Not Included in Pathway or Brite	161.71	not sig	#N/A
K00997	Diagnosis	CTRL	0.969575	0.332762	0.0140949	DiagnosisCTRL	0.292964	13	13	acpS; holo-[acyl-carrier protein] synthase [EC:2.7.8.7]	Pantothenate and CoA biosynthesis [PATH:ko00770]	Metabolism of cofactors and vitamins	Metabolism	270.912	not sig	#N/A
K21576	Diagnosis	CTRL	0.965975	0.897183	0.304672	DiagnosisCTRL	0.614612	13	11	grdD; glycine/sarcosine/betaine reductase complex component C subunit alpha [EC:1.21.4.2 1.21.4.3 1.21.4.4]	Enzymes with EC numbers	Unclassified: metabolism	Not Included in Pathway or Brite	9.8965	not sig	#N/A
K03409	Diagnosis	CTRL	0.965812	0.657683	0.169974	DiagnosisCTRL	0.481019	13	10	cheX; chemotaxis protein CheX	Bacterial chemotaxis [PATH:ko02030]	Cell motility	Cellular Processes	39.6441	not sig	#N/A
K02558	Diagnosis	CTRL	0.96559	0.834594	0.271797	DiagnosisCTRL	0.591037	13	11	mpl; UDP-N-acetylmuramate: L-alanyl-gamma-D-glutamyl-meso-diaminopimelate ligase [EC:6.3.2.45]	Enzymes with EC numbers	Unclassified: metabolism	Not Included in Pathway or Brite	23.8496	not sig	#N/A
K15023	Diagnosis	CTRL	0.964656	0.594076	0.132703	DiagnosisCTRL	0.437146	13	13	acsE; 5-methyltetrahydrofolate corrinoid/iron sulfur protein methyltransferase [EC:2.1.1.258]	Carbon fixation pathways in prokaryotes [PATH:ko00720]	Energy metabolism	Metabolism	67.9544	not sig	#N/A
K21345	Diagnosis	CTRL	0.964228	0.721396	0.208337	DiagnosisCTRL	0.521226	13	9	rfaE2; D-glycero-beta-D-manno-heptose 1-phosphate adenylyltransferase [EC:2.7.7.70]	Lipopolysaccharide biosynthesis [PATH:ko00540]	Glycan biosynthesis and metabolism	Metabolism	13.8136	not sig	#N/A
K07045	Diagnosis	CTRL	0.964188	0.488332	0.0739671	DiagnosisCTRL	0.377854	13	13	K07045; uncharacterized protein	Function unknown	Poorly characterized	Not Included in Pathway or Brite	165.142	not sig	#N/A
K19701	Diagnosis	CTRL	0.962377	0.544941	0.105094	DiagnosisCTRL	0.413089	13	13	ywaD; aminopeptidase YwaD [EC:3.4.11.6 3.4.11.10]	Peptidases and inhibitors [BR:ko01002]	Protein families: metabolism	Brite Hierarchies	70.8065	not sig	#N/A
K02761	Diagnosis	CTRL	0.961918	0.713958	0.20498	DiagnosisCTRL	0.517259	13	13	celB, chbC; cellobiose PTS system EIIC component	Starch and sucrose metabolism [PATH:ko00500]	Carbohydrate metabolism	Metabolism	106.987	not sig	#N/A
K03806	Diagnosis	CTRL	0.960841	1.24875	0.457836	DiagnosisCTRL	0.757804	13	10	ampD; N-acetyl-anhydromuramoyl-L-alanine amidase [EC:3.5.1.28]	Peptidoglycan biosynthesis and degradation proteins [BR:ko01011]	Protein families: metabolism	Brite Hierarchies	16.7229	not sig	#N/A
K20453	Diagnosis	CTRL	0.959865	0.433157	0.0487072	DiagnosisCTRL	0.352324	13	13	dmdB; dimethylmaleate hydratase small subunit [EC:4.2.1.85]	Nicotinate and nicotinamide metabolism [PATH:ko00760]	Metabolism of cofactors and vitamins	Metabolism	290.481	not sig	#N/A
K07250	Diagnosis	CTRL	0.958981	1.0462	0.378992	DiagnosisCTRL	0.690189	13	7	gabT; 4-aminobutyrate aminotransferase / (S)-3-amino-2-methylpropionate transaminase / 5-aminovalerate transaminase [EC:2.6.1.19 2.6.1.22 2.6.1.48]	Propanoate metabolism [PATH:ko00640]	Carbohydrate metabolism	Metabolism	21.4702	not sig	#N/A
K14153	Diagnosis	CTRL	0.958139	1.05491	0.383204	DiagnosisCTRL	0.693913	13	10	thiDE; hydroxymethylpyrimidine kinase / phosphomethylpyrimidine kinase / thiamine-phosphate diphosphorylase [EC:2.7.1.49 2.7.4.7 2.5.1.3]	Thiamine metabolism [PATH:ko00730]	Metabolism of cofactors and vitamins	Metabolism	13.4069	not sig	#N/A
K25142	Diagnosis	CTRL	0.957513	0.631881	0.157882	DiagnosisCTRL	0.466966	13	13	lnrN, sagI; linearmycin/streptolysin S transport system permease protein	Transporters [BR:ko02000]	Protein families: signaling and cellular processes	Brite Hierarchies	87.1242	not sig	#N/A
K05967	Diagnosis	CTRL	0.956905	0.638813	0.162284	DiagnosisCTRL	0.470692	13	13	K05967; uncharacterized protein	Function unknown	Poorly characterized	Not Included in Pathway or Brite	34.1029	not sig	#N/A
K04654	Diagnosis	CTRL	0.956418	0.278097	0.00553295	DiagnosisCTRL	0.253529	13	13	hypD; hydrogenase expression/formation protein HypD	Protein processing	Unclassified: genetic information processing	Not Included in Pathway or Brite	145.178	not sig	#N/A
K09692	Diagnosis	CTRL	0.956133	0.438834	0.0519735	DiagnosisCTRL	0.352324	13	13	tagG; teichoic acid transport system permease protein	ABC transporters [PATH:ko02010]	Membrane transport	Environmental Information Processing	227.752	not sig	#N/A
K01596	Diagnosis	CTRL	0.955999	0.633451	0.159426	DiagnosisCTRL	0.468764	13	13	E4.1.1.32, pckA, PCK; phosphoenolpyruvate carboxykinase (GTP) [EC:4.1.1.32]	Glycolysis / Gluconeogenesis [PATH:ko00010]	Carbohydrate metabolism	Metabolism	90.0724	not sig	#N/A
K09157	Diagnosis	CTRL	0.955138	0.299508	0.00862146	DiagnosisCTRL	0.26148	13	13	K09157; uncharacterized protein	Function unknown	Poorly characterized	Not Included in Pathway or Brite	592.835	not sig	#N/A
K12056	Diagnosis	CTRL	0.952887	0.771261	0.242383	DiagnosisCTRL	0.562254	13	8	traG; conjugal transfer mating pair stabilization protein TraG	Secretion system [BR:ko02044]	Protein families: signaling and cellular processes	Brite Hierarchies	13.4241	not sig	#N/A
K07161	Diagnosis	CTRL	0.949572	0.963463	0.345521	DiagnosisCTRL	0.656599	13	10	K07161; uncharacterized protein	Function unknown	Poorly characterized	Not Included in Pathway or Brite	6.78011	not sig	#N/A
K09706	Diagnosis	CTRL	0.949001	0.419849	0.0450653	DiagnosisCTRL	0.350715	13	13	K09706; uncharacterized protein	Function unknown	Poorly characterized	Not Included in Pathway or Brite	167.984	not sig	#N/A
K02046	Diagnosis	CTRL	0.946822	0.429646	0.0497609	DiagnosisCTRL	0.352324	13	13	cysU; sulfate/thiosulfate transport system permease protein	Sulfur metabolism [PATH:ko00920]	Energy metabolism	Metabolism	179.821	not sig	#N/A
K25157	Diagnosis	CTRL	0.943885	0.802661	0.26444	DiagnosisCTRL	0.584024	13	8	ecsB; ABC-2 type transport system permease protein	Transporters [BR:ko02000]	Protein families: signaling and cellular processes	Brite Hierarchies	3.34203	not sig	#N/A
K02587	Diagnosis	CTRL	0.941545	0.700125	0.205754	DiagnosisCTRL	0.518589	13	8	nifE; nitrogenase molybdenum-cofactor synthesis protein NifE	Energy metabolism	Unclassified: metabolism	Not Included in Pathway or Brite	7.60213	not sig	#N/A
K21929	Diagnosis	CTRL	0.94126	0.566785	0.124979	DiagnosisCTRL	0.43039	13	13	udg; uracil-DNA glycosylase [EC:3.2.2.27]	Base excision repair [PATH:ko03410]	Replication and repair	Genetic Information Processing	277.123	not sig	#N/A
K09768	Diagnosis	CTRL	0.940404	0.369122	0.027107	DiagnosisCTRL	0.327628	13	13	K09768; uncharacterized protein	Function unknown	Poorly characterized	Not Included in Pathway or Brite	446.868	not sig	#N/A
K00130	Diagnosis	CTRL	0.939465	1.40377	0.51714	DiagnosisCTRL	0.795295	13	7	betB, gbsA; betaine-aldehyde dehydrogenase [EC:1.2.1.8]	Glycine, serine and threonine metabolism [PATH:ko00260]	Amino acid metabolism	Metabolism	22.5762	not sig	#N/A
K13665	Diagnosis	CTRL	0.938046	1.01948	0.377247	DiagnosisCTRL	0.6888	13	12	gumL; pyruvyltransferase	Structural proteins	Unclassified: signaling and cellular processes	Not Included in Pathway or Brite	89.7534	not sig	#N/A
K19091	Diagnosis	CTRL	0.93795	0.674889	0.192079	DiagnosisCTRL	0.49943	13	13	cas6; CRISPR-associated endoribonuclease Cas6 [EC:3.1.-.-]	Prokaryotic defense system [BR:ko02048]	Protein families: signaling and cellular processes	Brite Hierarchies	229.981	not sig	#N/A
K11928	Diagnosis	CTRL	0.937611	0.330934	0.0162779	DiagnosisCTRL	0.297254	13	13	putP; sodium/proline symporter	Transporters [BR:ko02000]	Protein families: signaling and cellular processes	Brite Hierarchies	405.519	not sig	#N/A
K07272	Diagnosis	CTRL	0.937335	0.588305	0.139404	DiagnosisCTRL	0.444634	13	13	rgpF; rhamnosyltransferase [EC:2.4.1.-]	Lipopolysaccharide biosynthesis proteins [BR:ko01005]	Protein families: metabolism	Brite Hierarchies	45.5428	not sig	#N/A
K07031	Diagnosis	CTRL	0.936076	0.841219	0.289537	DiagnosisCTRL	0.603539	13	12	hddA; D-glycero-alpha-D-manno-heptose-7-phosphate kinase [EC:2.7.1.168]	Lipopolysaccharide biosynthesis [PATH:ko00540]	Glycan biosynthesis and metabolism	Metabolism	175.8	not sig	#N/A
K01621	Diagnosis	CTRL	0.932912	0.360398	0.0252029	DiagnosisCTRL	0.320445	13	13	xfp, xpk; xylulose-5-phosphate/fructose-6-phosphate phosphoketolase [EC:4.1.2.9 4.1.2.22]	Pentose phosphate pathway [PATH:ko00030]	Carbohydrate metabolism	Metabolism	218.583	not sig	#N/A
K07778	Diagnosis	CTRL	0.931312	0.96434	0.354922	DiagnosisCTRL	0.667208	13	13	desK; two-component system, NarL family, sensor histidine kinase DesK [EC:2.7.13.3]	Two-component system [PATH:ko02020]	Signal transduction	Environmental Information Processing	33.9441	not sig	#N/A
K03198	Diagnosis	CTRL	0.93107	1.16344	0.440495	DiagnosisCTRL	0.744105	13	5	virB3, lvhB3; type IV secretion system protein VirB3	Bacterial secretion system [PATH:ko03070]	Membrane transport	Environmental Information Processing	9.07676	not sig	#N/A
K10793	Diagnosis	CTRL	0.929329	0.970114	0.358666	DiagnosisCTRL	0.67034	13	13	prdA; D-proline reductase (dithiol) PrdA [EC:1.21.4.1]	Arginine and proline metabolism [PATH:ko00330]	Amino acid metabolism	Metabolism	11.5104	not sig	#N/A
K05341	Diagnosis	CTRL	0.929084	0.399863	0.040328	DiagnosisCTRL	0.347737	13	13	E2.4.1.4; amylosucrase [EC:2.4.1.4]	Starch and sucrose metabolism [PATH:ko00500]	Carbohydrate metabolism	Metabolism	167.428	not sig	#N/A
K02750	Diagnosis	CTRL	0.927453	1.35307	0.507251	DiagnosisCTRL	0.788806	13	12	glvC, malP, aglA; alpha-glucoside PTS system EIICB component [EC:2.7.1.208 2.7.1.-]	Starch and sucrose metabolism [PATH:ko00500]	Carbohydrate metabolism	Metabolism	41.1536	not sig	#N/A
K12952	Diagnosis	CTRL	0.922019	0.45334	0.0668087	DiagnosisCTRL	0.37177	13	13	ctpE; cation-transporting P-type ATPase E [EC:7.2.2.-]	Enzymes with EC numbers	Unclassified: metabolism	Not Included in Pathway or Brite	338.737	not sig	#N/A
K15270	Diagnosis	CTRL	0.921034	0.37632	0.0323905	DiagnosisCTRL	0.333774	13	13	sam; S-adenosylmethionine uptake transporter	Transporters [BR:ko02000]	Protein families: signaling and cellular processes	Brite Hierarchies	239.728	not sig	#N/A
K11963	Diagnosis	CTRL	0.920544	1.00943	0.381349	DiagnosisCTRL	0.693213	13	5	urtE; urea transport system ATP-binding protein	ABC transporters [PATH:ko02010]	Membrane transport	Environmental Information Processing	21.5549	not sig	#N/A
K02045	Diagnosis	CTRL	0.920317	0.409752	0.04621	DiagnosisCTRL	0.352324	13	13	cysA; sulfate/thiosulfate transport system ATP-binding protein [EC:7.3.2.3]	Sulfur metabolism [PATH:ko00920]	Energy metabolism	Metabolism	208.862	not sig	#N/A
K02535	Diagnosis	CTRL	0.920116	0.58518	0.144168	DiagnosisCTRL	0.451898	13	11	lpxC; UDP-3-O-[3-hydroxymyristoyl] N-acetylglucosamine deacetylase [EC:3.5.1.108]	Lipopolysaccharide biosynthesis [PATH:ko00540]	Glycan biosynthesis and metabolism	Metabolism	37.2188	not sig	#N/A
K11783	Diagnosis	CTRL	0.91819	0.589317	0.147507	DiagnosisCTRL	0.455641	13	9	mqnB; futalosine hydrolase [EC:3.2.2.26]	Ubiquinone and other terpenoid-quinone biosynthesis [PATH:ko00130]	Metabolism of cofactors and vitamins	Metabolism	60.4799	not sig	#N/A
K23777	Diagnosis	CTRL	0.917212	1.24017	0.475039	DiagnosisCTRL	0.766897	13	6	cecR; TetR/AcrR family transcriptional regulator, regulator of cefoperazone and chloramphenicol sensitivity	Transcription factors [BR:ko03000]	Protein families: genetic information processing	Brite Hierarchies	9.6774	not sig	#N/A
K03227	Diagnosis	CTRL	0.916346	0.585201	0.145676	DiagnosisCTRL	0.452531	13	6	yscS, sctS, hrcS, ssaS; type III secretion protein S	Bacterial secretion system [PATH:ko03070]	Membrane transport	Environmental Information Processing	2.24727	not sig	#N/A
K07340	Diagnosis	CTRL	0.915617	0.334463	0.019315	DiagnosisCTRL	0.304634	13	13	ybbJ; inner membrane protein	Structural proteins	Unclassified: signaling and cellular processes	Not Included in Pathway or Brite	313.382	not sig	#N/A
K24648	Diagnosis	CTRL	0.914291	0.512207	0.10183	DiagnosisCTRL	0.408721	13	13	remB; extracellular matrix regulatory protein B	Transcription	Unclassified: genetic information processing	Not Included in Pathway or Brite	260.177	not sig	#N/A
K11202	Diagnosis	CTRL	0.91409	1.3114	0.500249	DiagnosisCTRL	0.785414	13	6	fryB; fructose-like PTS system EIIB component [EC:2.7.1.-]	Transporters [BR:ko02000]	Protein families: signaling and cellular processes	Brite Hierarchies	11.8304	not sig	#N/A
K06951	Diagnosis	CTRL	0.914001	0.694518	0.214932	DiagnosisCTRL	0.527567	13	13	K06951; uncharacterized protein	Function unknown	Poorly characterized	Not Included in Pathway or Brite	77.2762	not sig	#N/A
K04074	Diagnosis	CTRL	0.913377	0.354478	0.025742	DiagnosisCTRL	0.320445	13	13	divIVA; cell division initiation protein	Chromosome and associated proteins [BR:ko03036]	Protein families: genetic information processing	Brite Hierarchies	322.944	not sig	#N/A
K09121	Diagnosis	CTRL	0.912652	0.50367	0.0973447	DiagnosisCTRL	0.401816	13	13	larC; pyridinium-3,5-bisthiocarboxylic acid mononucleotide nickel chelatase [EC:4.99.1.12]	Enzymes with EC numbers	Unclassified: metabolism	Not Included in Pathway or Brite	265.088	not sig	#N/A
K14260	Diagnosis	CTRL	0.911263	0.384359	0.0370953	DiagnosisCTRL	0.339892	13	13	alaA; alanine-synthesizing transaminase [EC:2.6.1.66 2.6.1.2]	Alanine, aspartate and glutamate metabolism [PATH:ko00250]	Amino acid metabolism	Metabolism	264.454	not sig	#N/A
K02770	Diagnosis	CTRL	0.910888	0.366079	0.0301302	DiagnosisCTRL	0.333774	13	13	fruA; fructose PTS system EIIBC or EIIC component [EC:2.7.1.202]	Fructose and mannose metabolism [PATH:ko00051]	Carbohydrate metabolism	Metabolism	345.317	not sig	#N/A
K21011	Diagnosis	CTRL	0.909869	0.586694	0.149217	DiagnosisCTRL	0.456838	13	13	pelF; polysaccharide biosynthesis protein PelF	Biofilm formation - Pseudomonas aeruginosa [PATH:ko02025]	Cellular community - prokaryotes	Cellular Processes	131.847	not sig	#N/A
K07499	Diagnosis	CTRL	0.908146	0.942232	0.355845	DiagnosisCTRL	0.668045	13	10	K07499; putative transposase	Replication and repair	Unclassified: genetic information processing	Not Included in Pathway or Brite	8.69	not sig	#N/A
K02435	Diagnosis	CTRL	0.907212	0.335765	0.0205859	DiagnosisCTRL	0.309145	13	13	gatC, GATC; aspartyl-tRNA(Asn)/glutamyl-tRNA(Gln) amidotransferase subunit C [EC:6.3.5.6 6.3.5.7]	Aminoacyl-tRNA biosynthesis [PATH:ko00970]	Translation	Genetic Information Processing	400.943	not sig	#N/A
K11895	Diagnosis	CTRL	0.905833	1.90401	0.64356	DiagnosisCTRL	0.863157	13	11	impH, vasB; type VI secretion system protein ImpH	Biofilm formation - Pseudomonas aeruginosa [PATH:ko02025]	Cellular community - prokaryotes	Cellular Processes	126.856	not sig	#N/A
K02246	Diagnosis	CTRL	0.905116	0.966194	0.368981	DiagnosisCTRL	0.680223	13	11	comGD; competence protein ComGD	Secretion system [BR:ko02044]	Protein families: signaling and cellular processes	Brite Hierarchies	5.14218	not sig	#N/A
K11041	Diagnosis	CTRL	0.904381	0.979511	0.37566	DiagnosisCTRL	0.6868	13	12	eta; exfoliative toxin A/B	Staphylococcus aureus infection [PATH:ko05150]	Infectious disease: bacterial	Human Diseases	23.0803	not sig	#N/A
K00564	Diagnosis	CTRL	0.901847	0.94567	0.360743	DiagnosisCTRL	0.672126	13	13	rsmC; 16S rRNA (guanine1207-N2)-methyltransferase [EC:2.1.1.172]	Ribosome biogenesis [BR:ko03009]	Protein families: genetic information processing	Brite Hierarchies	58.7697	not sig	#N/A
K16011	Diagnosis	CTRL	0.900748	1.54368	0.571323	DiagnosisCTRL	0.825967	13	9	algA, xanB, rfbA, wbpW, pslB; mannose-1-phosphate guanylyltransferase / mannose-6-phosphate isomerase [EC:2.7.7.13 5.3.1.8]	Fructose and mannose metabolism [PATH:ko00051]	Carbohydrate metabolism	Metabolism	13.2625	not sig	#N/A
K01692	Diagnosis	CTRL	0.900543	0.642231	0.188437	DiagnosisCTRL	0.497673	13	13	paaF, echA; enoyl-CoA hydratase [EC:4.2.1.17]	Propanoate metabolism [PATH:ko00640]	Carbohydrate metabolism	Metabolism	73.8744	not sig	#N/A
K03579	Diagnosis	CTRL	0.897593	2.21712	0.693352	DiagnosisCTRL	0.893747	13	7	hrpB; ATP-dependent helicase HrpB [EC:3.6.4.13]	Enzymes with EC numbers	Unclassified: metabolism	Not Included in Pathway or Brite	77.6086	not sig	#N/A
K19138	Diagnosis	CTRL	0.896263	0.83089	0.303816	DiagnosisCTRL	0.614399	13	13	csm2; CRISPR-associated protein Csm2	Prokaryotic defense system [BR:ko02048]	Protein families: signaling and cellular processes	Brite Hierarchies	71.2817	not sig	#N/A
K06890	Diagnosis	CTRL	0.893328	0.422598	0.0581827	DiagnosisCTRL	0.360441	13	13	K06890; uncharacterized protein	Function unknown	Poorly characterized	Not Included in Pathway or Brite	218.946	not sig	#N/A
K07666	Diagnosis	CTRL	0.892929	0.752627	0.26045	DiagnosisCTRL	0.582265	13	11	qseB; two-component system, OmpR family, response regulator QseB	Two-component system [PATH:ko02020]	Signal transduction	Environmental Information Processing	26.2887	not sig	#N/A
K02397	Diagnosis	CTRL	0.892808	0.721741	0.241837	DiagnosisCTRL	0.561818	13	13	flgL; flagellar hook-associated protein 3 FlgL	Flagellar assembly [PATH:ko02040]	Cell motility	Cellular Processes	129.706	not sig	#N/A
K18028	Diagnosis	CTRL	0.891747	0.778579	0.276371	DiagnosisCTRL	0.594106	13	8	nicX; 2,5-dihydroxypyridine 5,6-dioxygenase [EC:1.13.11.9]	Nicotinate and nicotinamide metabolism [PATH:ko00760]	Metabolism of cofactors and vitamins	Metabolism	7.94018	not sig	#N/A
K06286	Diagnosis	CTRL	0.891048	0.990734	0.387714	DiagnosisCTRL	0.697586	13	12	ezrA; septation ring formation regulator	Chromosome and associated proteins [BR:ko03036]	Protein families: genetic information processing	Brite Hierarchies	10.0469	not sig	#N/A
K23975	Diagnosis	CTRL	0.890472	1.09533	0.433479	DiagnosisCTRL	0.739831	13	8	E2.8.1.16; L-aspartate semialdehyde sulfurtransferase [EC:2.8.1.16]	Cysteine and methionine metabolism [PATH:ko00270]	Amino acid metabolism	Metabolism	13.779	not sig	#N/A
K00598	Diagnosis	CTRL	0.890317	0.827433	0.304961	DiagnosisCTRL	0.614612	13	13	tam; trans-aconitate 2-methyltransferase [EC:2.1.1.144]	Enzymes with EC numbers	Unclassified: metabolism	Not Included in Pathway or Brite	36.4906	not sig	#N/A
K04104	Diagnosis	CTRL	0.888986	0.542932	0.129812	DiagnosisCTRL	0.43366	13	13	accD3; acyl-CoA carboxylase subunit beta [EC:6.4.1.-]	Enzymes with EC numbers	Unclassified: metabolism	Not Included in Pathway or Brite	232.307	not sig	#N/A
K20257	Diagnosis	CTRL	0.886368	0.805115	0.294438	DiagnosisCTRL	0.606222	13	10	pqsE; 2-aminobenzoylacetyl-CoA thioesterase [EC:3.1.2.32]	Phenazine biosynthesis [PATH:ko00405]	Biosynthesis of other secondary metabolites	Metabolism	3.83787	not sig	#N/A
K07150	Diagnosis	CTRL	0.88547	0.188976	0.000665453	DiagnosisCTRL	0.149893	13	13	K07150; uncharacterized protein	Function unknown	Poorly characterized	Not Included in Pathway or Brite	239.664	not sig	#N/A
K02841	Diagnosis	CTRL	0.885355	0.790725	0.286705	DiagnosisCTRL	0.60062	13	11	waaC, rfaC; heptosyltransferase I [EC:2.4.-.-]	Lipopolysaccharide biosynthesis [PATH:ko00540]	Glycan biosynthesis and metabolism	Metabolism	29.0816	not sig	#N/A
K02248	Diagnosis	CTRL	0.883382	0.77156	0.276539	DiagnosisCTRL	0.594162	13	11	comGF; competence protein ComGF	Secretion system [BR:ko02044]	Protein families: signaling and cellular processes	Brite Hierarchies	6.46912	not sig	#N/A
K10121	Diagnosis	CTRL	0.882421	0.693887	0.229706	DiagnosisCTRL	0.547739	13	13	K10121, msmF; fructooligosaccharide transport system permease protein	Transporters [BR:ko02000]	Protein families: signaling and cellular processes	Brite Hierarchies	52.5652	not sig	#N/A
K06295	Diagnosis	CTRL	0.882348	0.28685	0.0105465	DiagnosisCTRL	0.283539	13	13	gerKA; spore germination protein KA	Cell growth	Unclassified: signaling and cellular processes	Not Included in Pathway or Brite	298.059	not sig	#N/A
K12999	Diagnosis	CTRL	0.881651	0.453421	0.077851	DiagnosisCTRL	0.382437	13	13	rgpI; glucosyltransferase [EC:2.4.1.-]	Lipopolysaccharide biosynthesis proteins [BR:ko01005]	Protein families: metabolism	Brite Hierarchies	250.036	not sig	#N/A
K01938	Diagnosis	CTRL	0.880883	0.37216	0.037353	DiagnosisCTRL	0.340381	13	13	fhs; formate--tetrahydrofolate ligase [EC:6.3.4.3]	Carbon fixation pathways in prokaryotes [PATH:ko00720]	Energy metabolism	Metabolism	453.989	not sig	#N/A
K01011	Diagnosis	CTRL	0.879468	1.16845	0.467444	DiagnosisCTRL	0.76342	13	9	TST, MPST, sseA; thiosulfate/3-mercaptopyruvate sulfurtransferase [EC:2.8.1.1 2.8.1.2]	Sulfur metabolism [PATH:ko00920]	Energy metabolism	Metabolism	8.41634	not sig	#N/A
K08281	Diagnosis	CTRL	0.879034	1.19161	0.476148	DiagnosisCTRL	0.766939	13	11	pncA; nicotinamidase/pyrazinamidase [EC:3.5.1.19 3.5.1.-]	Nicotinate and nicotinamide metabolism [PATH:ko00760]	Metabolism of cofactors and vitamins	Metabolism	50.1135	not sig	#N/A
K01545	Diagnosis	CTRL	0.878426	1.08376	0.434819	DiagnosisCTRL	0.74011	13	8	kdpF; potassium-transporting ATPase KdpF subunit	Two-component system [PATH:ko02020]	Signal transduction	Environmental Information Processing	8.10974	not sig	#N/A
K01727	Diagnosis	CTRL	0.877804	0.836001	0.316238	DiagnosisCTRL	0.625909	13	10	hysA, hylA, hylB; hyaluronate lyase [EC:4.2.2.1]	Enzymes with EC numbers	Unclassified: metabolism	Not Included in Pathway or Brite	6.78667	not sig	#N/A
K15669	Diagnosis	CTRL	0.877315	1.6581	0.607242	DiagnosisCTRL	0.845262	13	12	hddC; D-glycero-alpha-D-manno-heptose 1-phosphate guanylyltransferase [EC:2.7.7.71]	Lipopolysaccharide biosynthesis [PATH:ko00540]	Glycan biosynthesis and metabolism	Metabolism	57.4332	not sig	#N/A
K02420	Diagnosis	CTRL	0.876837	0.684689	0.226665	DiagnosisCTRL	0.545529	13	13	fliQ; flagellar biosynthesis protein FliQ	Flagellar assembly [PATH:ko02040]	Cell motility	Cellular Processes	122.078	not sig	#N/A
K01749	Diagnosis	CTRL	0.876514	0.26891	0.0076057	DiagnosisCTRL	0.253529	13	13	hemC, HMBS; hydroxymethylbilane synthase [EC:2.5.1.61]	Porphyrin metabolism [PATH:ko00860]	Metabolism of cofactors and vitamins	Metabolism	207.397	not sig	#N/A
K00194	Diagnosis	CTRL	0.875503	0.439692	0.0718821	DiagnosisCTRL	0.37312	13	13	cdhD, acsD; acetyl-CoA decarbonylase/synthase, CODH/ACS complex subunit delta [EC:2.1.1.245]	Carbon fixation pathways in prokaryotes [PATH:ko00720]	Energy metabolism	Metabolism	66.4513	not sig	#N/A
K18475	Diagnosis	CTRL	0.875249	0.420294	0.0614356	DiagnosisCTRL	0.366869	13	13	fliB; lysine-N-methylase [EC:2.1.1.-]	Bacterial motility proteins [BR:ko02035]	Protein families: signaling and cellular processes	Brite Hierarchies	516.875	not sig	#N/A
K03752	Diagnosis	CTRL	0.875123	0.568992	0.152296	DiagnosisCTRL	0.461843	13	13	mobA; molybdenum cofactor guanylyltransferase [EC:2.7.7.77]	Folate biosynthesis [PATH:ko00790]	Metabolism of cofactors and vitamins	Metabolism	110.252	not sig	#N/A
K08323	Diagnosis	CTRL	0.874109	0.393907	0.0484437	DiagnosisCTRL	0.352324	13	13	rspA, manD; mannonate dehydratase [EC:4.2.1.8]	Pentose and glucuronate interconversions [PATH:ko00040]	Carbohydrate metabolism	Metabolism	32.8863	not sig	#N/A
K12072	Diagnosis	CTRL	0.873792	0.780038	0.286494	DiagnosisCTRL	0.60062	13	8	traH; conjugative transfer pilus assembly protein TraH	Secretion system [BR:ko02044]	Protein families: signaling and cellular processes	Brite Hierarchies	15.633	not sig	#N/A
K18012	Diagnosis	CTRL	0.873343	0.904076	0.354799	DiagnosisCTRL	0.667208	13	13	kdd; L-erythro-3,5-diaminohexanoate dehydrogenase [EC:1.4.1.11]	Lysine degradation [PATH:ko00310]	Amino acid metabolism	Metabolism	44.8265	not sig	#N/A
K01269	Diagnosis	CTRL	0.871865	0.419443	0.0618447	DiagnosisCTRL	0.366869	13	13	yhfE; aminopeptidase [EC:3.4.11.-]	Peptidases and inhibitors [BR:ko01002]	Protein families: metabolism	Brite Hierarchies	182.079	not sig	#N/A
K02120	Diagnosis	CTRL	0.870946	0.359449	0.0338265	DiagnosisCTRL	0.336548	13	13	ATPVD, ntpD, atpD; V/A-type H+/Na+-transporting ATPase subunit D	Oxidative phosphorylation [PATH:ko00190]	Energy metabolism	Metabolism	395.16	not sig	#N/A
K02399	Diagnosis	CTRL	0.870029	0.932904	0.371043	DiagnosisCTRL	0.681627	13	11	flgN; flagellar biosynthesis protein FlgN	Flagellar assembly [PATH:ko02040]	Cell motility	Cellular Processes	37.3789	not sig	#N/A
K04562	Diagnosis	CTRL	0.867422	0.720728	0.254031	DiagnosisCTRL	0.574587	13	13	flhG, fleN; flagellar biosynthesis protein FlhG	Bacterial motility proteins [BR:ko02035]	Protein families: signaling and cellular processes	Brite Hierarchies	94.9542	not sig	#N/A
K03093	Diagnosis	CTRL	0.86722	0.34497	0.028786	DiagnosisCTRL	0.333774	13	13	sigI; RNA polymerase sigma factor	Transcription machinery [BR:ko03021]	Protein families: genetic information processing	Brite Hierarchies	16.7409	not sig	#N/A
K21993	Diagnosis	CTRL	0.866941	0.95516	0.383522	DiagnosisCTRL	0.693913	13	13	fdhC; formate transporter	Transporters [BR:ko02000]	Protein families: signaling and cellular processes	Brite Hierarchies	98.6492	not sig	#N/A
K11621	Diagnosis	CTRL	0.866428	0.356309	0.0333105	DiagnosisCTRL	0.333792	13	13	liaG; lia operon protein LiaG	Two-component system [PATH:ko02020]	Signal transduction	Environmental Information Processing	311.662	not sig	#N/A
K23149	Diagnosis	CTRL	0.866419	0.600767	0.17711	DiagnosisCTRL	0.486809	13	5	E3.1.1.104; 5-phospho-D-xylono-1,4-lactonase [EC:3.1.1.104]	Enzymes with EC numbers	Unclassified: metabolism	Not Included in Pathway or Brite	9.03341	not sig	#N/A
K17195	Diagnosis	CTRL	0.864636	0.771353	0.286191	DiagnosisCTRL	0.60062	13	12	alsE; D-allulose-6-phosphate 3-epimerase [EC:5.1.3.-]	Fructose and mannose metabolism [PATH:ko00051]	Carbohydrate metabolism	Metabolism	50.1995	not sig	#N/A
K11051	Diagnosis	CTRL	0.86332	0.528005	0.130302	DiagnosisCTRL	0.434409	13	13	cylB; multidrug/hemolysin transport system permease protein	ABC transporters [PATH:ko02010]	Membrane transport	Environmental Information Processing	108.109	not sig	#N/A
K10117	Diagnosis	CTRL	0.863137	0.48238	0.101099	DiagnosisCTRL	0.408721	13	13	msmE; raffinose/stachyose/melibiose transport system substrate-binding protein	ABC transporters [PATH:ko02010]	Membrane transport	Environmental Information Processing	583.096	not sig	#N/A
K03856	Diagnosis	CTRL	0.863	0.436846	0.0738315	DiagnosisCTRL	0.377854	13	13	AROA2, aroA; 3-deoxy-7-phosphoheptulonate synthase [EC:2.5.1.54]	Phenylalanine, tyrosine and tryptophan biosynthesis [PATH:ko00400]	Amino acid metabolism	Metabolism	387.564	not sig	#N/A
K02047	Diagnosis	CTRL	0.862438	0.430145	0.0702007	DiagnosisCTRL	0.372727	13	13	cysW; sulfate/thiosulfate transport system permease protein	Sulfur metabolism [PATH:ko00920]	Energy metabolism	Metabolism	185.684	not sig	#N/A
K15534	Diagnosis	CTRL	0.86091	1.03163	0.421747	DiagnosisCTRL	0.727604	13	11	K15534; beta-D-galactosyl-(1->4)-L-rhamnose phosphorylase [EC:2.4.1.247]	Enzymes with EC numbers	Unclassified: metabolism	Not Included in Pathway or Brite	19.2368	not sig	#N/A
K03453	Diagnosis	CTRL	0.860538	0.338548	0.0273896	DiagnosisCTRL	0.329577	13	13	TC.BASS; bile acid:Na+ symporter, BASS family	Transport	Unclassified: signaling and cellular processes	Not Included in Pathway or Brite	405.723	not sig	#N/A
K04656	Diagnosis	CTRL	0.860154	0.293207	0.0136024	DiagnosisCTRL	0.292964	13	13	hypF; hydrogenase maturation protein HypF	Protein processing	Unclassified: genetic information processing	Not Included in Pathway or Brite	178.566	not sig	#N/A
K15973	Diagnosis	CTRL	0.858045	0.63847	0.206042	DiagnosisCTRL	0.519002	13	10	mhqR; MarR family transcriptional regulator, 2-MHQ and catechol-resistance regulon repressor	Transcription factors [BR:ko03000]	Protein families: genetic information processing	Brite Hierarchies	4.45589	not sig	#N/A
K10979	Diagnosis	CTRL	0.854284	1.39552	0.552874	DiagnosisCTRL	0.816442	13	6	ku; DNA end-binding protein Ku	Non-homologous end-joining [PATH:ko03450]	Replication and repair	Genetic Information Processing	22.851	not sig	#N/A
K02390	Diagnosis	CTRL	0.852561	0.660639	0.22334	DiagnosisCTRL	0.541437	13	13	flgE; flagellar hook protein FlgE	Flagellar assembly [PATH:ko02040]	Cell motility	Cellular Processes	133.555	not sig	#N/A
K03562	Diagnosis	CTRL	0.851855	0.707794	0.254031	DiagnosisCTRL	0.574587	13	12	tolQ; biopolymer transport protein TolQ	Transporters [BR:ko02000]	Protein families: signaling and cellular processes	Brite Hierarchies	26.6274	not sig	#N/A
K22476	Diagnosis	CTRL	0.850443	0.50658	0.121341	DiagnosisCTRL	0.428657	13	13	K22476; N-acetylglutamate synthase [EC:2.3.1.1]	Arginine biosynthesis [PATH:ko00220]	Amino acid metabolism	Metabolism	92.3051	not sig	#N/A
K09002	Diagnosis	CTRL	0.850108	0.819771	0.321992	DiagnosisCTRL	0.631043	13	13	csm3; CRISPR-associated protein Csm3	Prokaryotic defense system [BR:ko02048]	Protein families: signaling and cellular processes	Brite Hierarchies	73.5857	not sig	#N/A
K07284	Diagnosis	CTRL	0.850062	0.38275	0.0482866	DiagnosisCTRL	0.352324	13	13	srtA; sortase A [EC:3.4.22.70]	Peptidases and inhibitors [BR:ko01002]	Protein families: metabolism	Brite Hierarchies	1051.79	not sig	#N/A
K18677	Diagnosis	CTRL	0.849983	0.91837	0.374547	DiagnosisCTRL	0.685362	13	12	GALAK; galacturonokinase [EC:2.7.1.44]	Amino sugar and nucleotide sugar metabolism [PATH:ko00520]	Carbohydrate metabolism	Metabolism	28.444	not sig	#N/A
K06864	Diagnosis	CTRL	0.848547	0.493806	0.113707	DiagnosisCTRL	0.422148	13	13	larE; pyridinium-3,5-biscarboxylic acid mononucleotide sulfurtransferase [EC:4.4.1.37]	Enzymes with EC numbers	Unclassified: metabolism	Not Included in Pathway or Brite	224.495	not sig	#N/A
K16013	Diagnosis	CTRL	0.84462	1.56396	0.599924	DiagnosisCTRL	0.842585	13	12	cydD; ATP-binding cassette, subfamily C, bacterial CydD	ABC transporters [PATH:ko02010]	Membrane transport	Environmental Information Processing	30.4268	not sig	#N/A
K18923	Diagnosis	CTRL	0.844508	0.92132	0.378995	DiagnosisCTRL	0.690189	13	13	stbD; antitoxin StbD	Prokaryotic defense system [BR:ko02048]	Protein families: signaling and cellular processes	Brite Hierarchies	86.2262	not sig	#N/A
K01698	Diagnosis	CTRL	0.843522	0.200563	0.00147123	DiagnosisCTRL	0.208906	13	13	hemB, ALAD; porphobilinogen synthase [EC:4.2.1.24]	Porphyrin metabolism [PATH:ko00860]	Metabolism of cofactors and vitamins	Metabolism	209.015	not sig	#N/A
K01438	Diagnosis	CTRL	0.843228	1.25467	0.515406	DiagnosisCTRL	0.793835	13	11	argE; acetylornithine deacetylase [EC:3.5.1.16]	Arginine biosynthesis [PATH:ko00220]	Amino acid metabolism	Metabolism	21.4295	not sig	#N/A
K06218	Diagnosis	CTRL	0.843061	0.420296	0.0700947	DiagnosisCTRL	0.372727	13	13	relE, stbE; mRNA interferase RelE/StbE	Prokaryotic defense system [BR:ko02048]	Protein families: signaling and cellular processes	Brite Hierarchies	327.777	not sig	#N/A
K07474	Diagnosis	CTRL	0.842695	0.422321	0.0713652	DiagnosisCTRL	0.372727	13	13	xtmA; phage terminase small subunit	Replication and repair	Unclassified: genetic information processing	Not Included in Pathway or Brite	289.668	not sig	#N/A
K15553	Diagnosis	CTRL	0.841036	0.65138	0.223122	DiagnosisCTRL	0.541437	13	13	ssuA; sulfonate transport system substrate-binding protein	Sulfur metabolism [PATH:ko00920]	Energy metabolism	Metabolism	37.5406	not sig	#N/A
K02303	Diagnosis	CTRL	0.840947	0.361458	0.0401128	DiagnosisCTRL	0.347737	13	13	cobA; uroporphyrin-III C-methyltransferase [EC:2.1.1.107]	Porphyrin metabolism [PATH:ko00860]	Metabolism of cofactors and vitamins	Metabolism	9.90905	not sig	#N/A
K06946	Diagnosis	CTRL	0.840215	0.614847	0.19905	DiagnosisCTRL	0.508415	13	8	K06946; uncharacterized protein	Function unknown	Poorly characterized	Not Included in Pathway or Brite	30.0145	not sig	#N/A
K21420	Diagnosis	CTRL	0.839859	0.35133	0.0358289	DiagnosisCTRL	0.339892	13	4	bpt; leucyl-tRNA---protein transferase [EC:2.3.2.29]	Enzymes with EC numbers	Unclassified: metabolism	Not Included in Pathway or Brite	#N/A	not sig	#N/A
K09773	Diagnosis	CTRL	0.839823	0.709813	0.261686	DiagnosisCTRL	0.583178	13	11	ppsR; [pyruvate, water dikinase]-phosphate phosphotransferase / [pyruvate, water dikinase] kinase [EC:2.7.4.28 2.7.11.33]	Enzymes with EC numbers	Unclassified: metabolism	Not Included in Pathway or Brite	23.2183	not sig	#N/A
K22477	Diagnosis	CTRL	0.839789	0.551872	0.156295	DiagnosisCTRL	0.465225	13	13	argO; N-acetylglutamate synthase [EC:2.3.1.1]	Arginine biosynthesis [PATH:ko00220]	Amino acid metabolism	Metabolism	161.09	not sig	#N/A
K00230	Diagnosis	CTRL	0.839321	0.84558	0.342238	DiagnosisCTRL	0.651542	13	12	hemG; menaquinone-dependent protoporphyrinogen oxidase [EC:1.3.5.3]	Porphyrin metabolism [PATH:ko00860]	Metabolism of cofactors and vitamins	Metabolism	57.7267	not sig	#N/A
K06950	Diagnosis	CTRL	0.839321	0.307277	0.0195265	DiagnosisCTRL	0.305155	13	13	K06950; uncharacterized protein	Function unknown	Poorly characterized	Not Included in Pathway or Brite	552.671	not sig	#N/A
K13012	Diagnosis	CTRL	0.838911	0.413637	0.0674668	DiagnosisCTRL	0.37177	13	13	wbqP; O-antigen biosynthesis protein WbqP	Lipopolysaccharide biosynthesis proteins [BR:ko01005]	Protein families: metabolism	Brite Hierarchies	171.785	not sig	#N/A
K25153	Diagnosis	CTRL	0.838159	0.372582	0.0459224	DiagnosisCTRL	0.352324	13	13	gldG; gliding motility-associatede transport system auxiliary component	Transporters [BR:ko02000]	Protein families: signaling and cellular processes	Brite Hierarchies	362.031	not sig	#N/A
K01135	Diagnosis	CTRL	0.837122	1.11697	0.469307	DiagnosisCTRL	0.763663	13	10	ARSB; arylsulfatase B [EC:3.1.6.12]	Glycosaminoglycan degradation [PATH:ko00531]	Glycan biosynthesis and metabolism	Metabolism	46.9763	not sig	#N/A
K15772	Diagnosis	CTRL	0.836749	0.618742	0.203414	DiagnosisCTRL	0.514805	13	13	ganQ, mdxG; arabinogalactan oligomer / maltooligosaccharide transport system permease protein	ABC transporters [PATH:ko02010]	Membrane transport	Environmental Information Processing	343.522	not sig	#N/A
K13940	Diagnosis	CTRL	0.83659	0.498161	0.121229	DiagnosisCTRL	0.428657	13	13	sulD; dihydroneopterin aldolase / 2-amino-4-hydroxy-6-hydroxymethyldihydropteridine diphosphokinase [EC:4.1.2.25 2.7.6.3]	Folate biosynthesis [PATH:ko00790]	Metabolism of cofactors and vitamins	Metabolism	159.793	not sig	#N/A
K03769	Diagnosis	CTRL	0.835131	0.602788	0.193364	DiagnosisCTRL	0.501164	13	13	ppiC; peptidyl-prolyl cis-trans isomerase C [EC:5.2.1.8]	Chaperones and folding catalysts [BR:ko03110]	Protein families: genetic information processing	Brite Hierarchies	51.9922	not sig	#N/A
K07862	Diagnosis	CTRL	0.835096	0.238317	0.00493425	DiagnosisCTRL	0.244904	13	13	sstT; serine/threonine transporter	Transporters [BR:ko02000]	Protein families: signaling and cellular processes	Brite Hierarchies	255.463	not sig	#N/A
K08344	Diagnosis	CTRL	0.834583	0.647572	0.223917	DiagnosisCTRL	0.542165	13	10	scsB; suppressor for copper-sensitivity B	Transporters [BR:ko02000]	Protein families: signaling and cellular processes	Brite Hierarchies	38.6397	not sig	#N/A
K01962	Diagnosis	CTRL	0.832579	0.33601	0.0306912	DiagnosisCTRL	0.333774	13	13	accA; acetyl-CoA carboxylase carboxyl transferase subunit alpha [EC:6.4.1.2 2.1.3.15]	Pyruvate metabolism [PATH:ko00620]	Carbohydrate metabolism	Metabolism	227.494	not sig	#N/A
K07578	Diagnosis	CTRL	0.83246	0.761091	0.297428	DiagnosisCTRL	0.608494	13	10	K07578; homologs of the eukaryotic argonaute protein	Translation	Unclassified: genetic information processing	Not Included in Pathway or Brite	12.634	not sig	#N/A
K13819	Diagnosis	CTRL	0.831497	0.926145	0.388518	DiagnosisCTRL	0.698318	13	6	K13819; NifU-like protein	Energy metabolism	Unclassified: metabolism	Not Included in Pathway or Brite	6.47289	not sig	#N/A
K02810	Diagnosis	CTRL	0.829386	0.366895	0.0450481	DiagnosisCTRL	0.350715	13	13	scrA, sacP, sacX, ptsS; sucrose PTS system EIIBCA or EIIBC component [EC:2.7.1.211]	Starch and sucrose metabolism [PATH:ko00500]	Carbohydrate metabolism	Metabolism	152.951	not sig	#N/A
K03408	Diagnosis	CTRL	0.829313	0.645549	0.225304	DiagnosisCTRL	0.543999	13	13	cheW; purine-binding chemotaxis protein CheW	Two-component system [PATH:ko02020]	Signal transduction	Environmental Information Processing	143.461	not sig	#N/A
K21755	Diagnosis	CTRL	0.828395	0.497744	0.124248	DiagnosisCTRL	0.43039	13	13	bsdA; LysR family transcriptional regulator, salicylic acid-responsive activator of bsdBCD	Transcription factors [BR:ko03000]	Protein families: genetic information processing	Brite Hierarchies	143.659	not sig	#N/A
K21903	Diagnosis	CTRL	0.828214	0.32023	0.0253041	DiagnosisCTRL	0.320445	13	13	cadC, smtB; ArsR family transcriptional regulator, lead/cadmium/zinc/bismuth-responsive transcriptional repressor	Transcription factors [BR:ko03000]	Protein families: genetic information processing	Brite Hierarchies	663.244	not sig	#N/A
K06923	Diagnosis	CTRL	0.828094	0.372661	0.048187	DiagnosisCTRL	0.352324	13	13	K06923; uncharacterized protein	Function unknown	Poorly characterized	Not Included in Pathway or Brite	457.178	not sig	#N/A
K17234	Diagnosis	CTRL	0.828029	0.760553	0.299555	DiagnosisCTRL	0.611051	13	13	araN; arabinooligosaccharide transport system substrate-binding protein	ABC transporters [PATH:ko02010]	Membrane transport	Environmental Information Processing	65.1409	not sig	#N/A
K15777	Diagnosis	CTRL	0.827576	1.0967	0.466332	DiagnosisCTRL	0.762791	13	6	DOPA; 4,5-DOPA dioxygenase extradiol [EC:1.13.11.-]	Betalain biosynthesis [PATH:ko00965]	Biosynthesis of other secondary metabolites	Metabolism	13.3279	not sig	#N/A
K02339	Diagnosis	CTRL	0.827048	0.846587	0.349604	DiagnosisCTRL	0.660266	13	11	holC; DNA polymerase III subunit chi [EC:2.7.7.7]	DNA replication [PATH:ko03030]	Replication and repair	Genetic Information Processing	25.5213	not sig	#N/A
K11050	Diagnosis	CTRL	0.825725	0.591506	0.190258	DiagnosisCTRL	0.498331	13	13	cylA; multidrug/hemolysin transport system ATP-binding protein	ABC transporters [PATH:ko02010]	Membrane transport	Environmental Information Processing	98.4108	not sig	#N/A
K23976	Diagnosis	CTRL	0.824828	1.07456	0.458889	DiagnosisCTRL	0.757965	13	8	K23976; L-aspartate semialdehyde sulfurtransferase ferredoxin	Cysteine and methionine metabolism [PATH:ko00270]	Amino acid metabolism	Metabolism	12.3076	not sig	#N/A
K10119	Diagnosis	CTRL	0.823768	0.556312	0.166734	DiagnosisCTRL	0.477	13	13	msmG; raffinose/stachyose/melibiose transport system permease protein	ABC transporters [PATH:ko02010]	Membrane transport	Environmental Information Processing	344.345	not sig	#N/A
K03194	Diagnosis	CTRL	0.823233	1.19	0.503406	DiagnosisCTRL	0.786619	13	5	virB1; type IV secretion system protein VirB1	Bacterial secretion system [PATH:ko03070]	Membrane transport	Environmental Information Processing	12.215	not sig	#N/A
K07323	Diagnosis	CTRL	0.822723	0.808513	0.330739	DiagnosisCTRL	0.63952	13	11	mlaC; phospholipid transport system substrate-binding protein	ABC transporters [PATH:ko02010]	Membrane transport	Environmental Information Processing	37.6199	not sig	#N/A
K09160	Diagnosis	CTRL	0.822708	1.38211	0.563719	DiagnosisCTRL	0.82063	13	5	K09160; uncharacterized protein	Function unknown	Poorly characterized	Not Included in Pathway or Brite	64.073	not sig	#N/A
K06350	Diagnosis	CTRL	0.822573	0.482476	0.116257	DiagnosisCTRL	0.427059	13	13	kipA; antagonist of KipI	Cell growth	Unclassified: signaling and cellular processes	Not Included in Pathway or Brite	70.9804	not sig	#N/A
K03636	Diagnosis	CTRL	0.82157	1.16298	0.494609	DiagnosisCTRL	0.781314	13	11	moaD, cysO; sulfur-carrier protein	Sulfur relay system [PATH:ko04122]	Folding, sorting and degradation	Genetic Information Processing	17.2684	not sig	#N/A
K11104	Diagnosis	CTRL	0.819191	0.424835	0.0800233	DiagnosisCTRL	0.382437	13	13	melB; melibiose permease	Transporters [BR:ko02000]	Protein families: signaling and cellular processes	Brite Hierarchies	179.332	not sig	#N/A
K06906	Diagnosis	CTRL	0.819175	1.28889	0.538055	DiagnosisCTRL	0.808809	13	5	K06906; uncharacterized protein	Function unknown	Poorly characterized	Not Included in Pathway or Brite	15.2833	not sig	#N/A
K06410	Diagnosis	CTRL	0.818969	0.36235	0.0450794	DiagnosisCTRL	0.350715	13	13	spoVFA; dipicolinate synthase subunit A	Cell growth	Unclassified: signaling and cellular processes	Not Included in Pathway or Brite	320.546	not sig	#N/A
K09925	Diagnosis	CTRL	0.81893	0.604461	0.202649	DiagnosisCTRL	0.513542	13	13	K09925; uncharacterized protein	Function unknown	Poorly characterized	Not Included in Pathway or Brite	143.17	not sig	#N/A
K15771	Diagnosis	CTRL	0.817073	0.711067	0.274896	DiagnosisCTRL	0.593196	13	13	ganP, mdxF; arabinogalactan oligomer / maltooligosaccharide transport system permease protein	ABC transporters [PATH:ko02010]	Membrane transport	Environmental Information Processing	202.673	not sig	#N/A
K14987	Diagnosis	CTRL	0.816829	0.679845	0.254791	DiagnosisCTRL	0.574846	13	9	fixJ; two-component system, LuxR family, response regulator FixJ	Two-component system [PATH:ko02020]	Signal transduction	Environmental Information Processing	11.7292	not sig	#N/A
K03763	Diagnosis	CTRL	0.816464	0.357963	0.0434702	DiagnosisCTRL	0.347737	13	13	polC; DNA polymerase III subunit alpha, Gram-positive type [EC:2.7.7.7]	DNA replication [PATH:ko03030]	Replication and repair	Genetic Information Processing	440.244	not sig	#N/A
K24180	Diagnosis	CTRL	0.816308	0.308512	0.0227501	DiagnosisCTRL	0.310691	13	13	mleP; malate permease and related proteins	Transporters [BR:ko02000]	Protein families: signaling and cellular processes	Brite Hierarchies	747.838	not sig	#N/A
K16898	Diagnosis	CTRL	0.814002	0.352982	0.0415854	DiagnosisCTRL	0.347737	13	13	addA; ATP-dependent helicase/nuclease subunit A [EC:5.6.2.4 3.1.-.-]	DNA repair and recombination proteins [BR:ko03400]	Protein families: genetic information processing	Brite Hierarchies	474.932	not sig	#N/A
K00298	Diagnosis	CTRL	0.813192	0.831861	0.349303	DiagnosisCTRL	0.660196	13	5	ceo; N5-(carboxyethyl)ornithine synthase [EC:1.5.1.24]	Enzymes with EC numbers	Unclassified: metabolism	Not Included in Pathway or Brite	10.7651	not sig	#N/A
K17235	Diagnosis	CTRL	0.812598	0.728682	0.288552	DiagnosisCTRL	0.602982	13	13	araP; arabinooligosaccharide transport system permease protein	ABC transporters [PATH:ko02010]	Membrane transport	Environmental Information Processing	72.1106	not sig	#N/A
K13730	Diagnosis	CTRL	0.812428	1.11869	0.482863	DiagnosisCTRL	0.772208	13	10	inlA; internalin A	Bacterial invasion of epithelial cells [PATH:ko05100]	Infectious disease: bacterial	Human Diseases	9.73349	not sig	#N/A
K01678	Diagnosis	CTRL	0.812132	0.405801	0.0706457	DiagnosisCTRL	0.372727	13	13	E4.2.1.2AB, fumB; fumarate hydratase subunit beta [EC:4.2.1.2]	Citrate cycle (TCA cycle) [PATH:ko00020]	Carbohydrate metabolism	Metabolism	485.307	not sig	#N/A
K10672	Diagnosis	CTRL	0.811183	0.721309	0.284701	DiagnosisCTRL	0.600557	13	13	grdB; glycine reductase complex component B subunit gamma [EC:1.21.4.2]	Enzymes with EC numbers	Unclassified: metabolism	Not Included in Pathway or Brite	17.5996	not sig	#N/A
K23253	Diagnosis	CTRL	0.811045	0.636582	0.228901	DiagnosisCTRL	0.547327	13	12	putR; PucR family transcriptional regulator, proline-responsive transcriptional activator	Transcription factors [BR:ko03000]	Protein families: genetic information processing	Brite Hierarchies	90.2192	not sig	#N/A
K10559	Diagnosis	CTRL	0.806174	0.560967	0.178515	DiagnosisCTRL	0.488867	13	13	rhaS; rhamnose transport system substrate-binding protein	ABC transporters [PATH:ko02010]	Membrane transport	Environmental Information Processing	28.5523	not sig	#N/A
K07321	Diagnosis	CTRL	0.805535	0.434579	0.090787	DiagnosisCTRL	0.394449	13	13	cooC; CO dehydrogenase maturation factor	Cell growth	Unclassified: signaling and cellular processes	Not Included in Pathway or Brite	249.366	not sig	#N/A
K00197	Diagnosis	CTRL	0.805181	0.505004	0.139152	DiagnosisCTRL	0.444634	13	13	cdhE, acsC; acetyl-CoA decarbonylase/synthase, CODH/ACS complex subunit gamma [EC:2.1.1.245]	Carbon fixation pathways in prokaryotes [PATH:ko00720]	Energy metabolism	Metabolism	65.2181	not sig	#N/A
K07717	Diagnosis	CTRL	0.805177	0.542942	0.166153	DiagnosisCTRL	0.47656	13	12	glnK; two-component system, sensor histidine kinase GlnK [EC:2.7.13.3]	Two-component system [PATH:ko02020]	Signal transduction	Environmental Information Processing	13.2445	not sig	#N/A
K01677	Diagnosis	CTRL	0.805001	0.388185	0.0623671	DiagnosisCTRL	0.368405	13	13	E4.2.1.2AA, fumA; fumarate hydratase subunit alpha [EC:4.2.1.2]	Citrate cycle (TCA cycle) [PATH:ko00020]	Carbohydrate metabolism	Metabolism	472.363	not sig	#N/A
K00878	Diagnosis	CTRL	0.804692	0.30154	0.0218482	DiagnosisCTRL	0.310583	13	13	thiM; hydroxyethylthiazole kinase [EC:2.7.1.50]	Thiamine metabolism [PATH:ko00730]	Metabolism of cofactors and vitamins	Metabolism	507.677	not sig	#N/A
K03643	Diagnosis	CTRL	0.804211	0.749531	0.306267	DiagnosisCTRL	0.615606	13	12	lptE, rlpB; LPS-assembly lipoprotein	Transporters [BR:ko02000]	Protein families: signaling and cellular processes	Brite Hierarchies	155.518	not sig	#N/A
K25089	Diagnosis	CTRL	0.80398	0.472658	0.117009	DiagnosisCTRL	0.427059	13	13	musI; membrane protein	Transporters [BR:ko02000]	Protein families: signaling and cellular processes	Brite Hierarchies	433.002	not sig	#N/A
K03458	Diagnosis	CTRL	0.803242	1.44688	0.5899	DiagnosisCTRL	0.837522	13	8	TC.NCS2; nucleobase:cation symporter-2, NCS2 family	Transport	Unclassified: signaling and cellular processes	Not Included in Pathway or Brite	24.8017	not sig	#N/A
K10543	Diagnosis	CTRL	0.801637	0.727518	0.29404	DiagnosisCTRL	0.605885	13	13	xylF; D-xylose transport system substrate-binding protein	ABC transporters [PATH:ko02010]	Membrane transport	Environmental Information Processing	55.0928	not sig	#N/A
K21132	Diagnosis	CTRL	0.801568	1.48223	0.599436	DiagnosisCTRL	0.842585	13	8	K21132; alpha-mannan endo-1,2-alpha-mannanase / glycoprotein endo-alpha-1,2-mannosidase [EC:3.2.1.198 3.2.1.130]	Enzymes with EC numbers	Unclassified: metabolism	Not Included in Pathway or Brite	28.2722	not sig	#N/A
K07260	Diagnosis	CTRL	0.800163	0.465698	0.11374	DiagnosisCTRL	0.422148	13	13	vanY; zinc D-Ala-D-Ala carboxypeptidase [EC:3.4.17.14]	Peptidoglycan biosynthesis [PATH:ko00550]	Glycan biosynthesis and metabolism	Metabolism	607.207	not sig	#N/A
K09703	Diagnosis	CTRL	0.799147	0.566776	0.186186	DiagnosisCTRL	0.495473	13	13	K09703; uncharacterized protein	Function unknown	Poorly characterized	Not Included in Pathway or Brite	18.4189	not sig	#N/A
K03745	Diagnosis	CTRL	0.798854	1.41807	0.584505	DiagnosisCTRL	0.833909	13	6	slyX; SlyX protein	General function prediction only	Poorly characterized	Not Included in Pathway or Brite	27.1423	not sig	#N/A
K24131	Diagnosis	CTRL	0.797925	0.430163	0.0905827	DiagnosisCTRL	0.394449	13	13	prsW; protease PrsW [EC:3.4.-.-]	Peptidases and inhibitors [BR:ko01002]	Protein families: metabolism	Brite Hierarchies	184.426	not sig	#N/A
K12990	Diagnosis	CTRL	0.793554	1.39891	0.581926	DiagnosisCTRL	0.832685	13	12	rfbF, rhlC; rhamnosyltransferase [EC:2.4.1.-]	Quorum sensing [PATH:ko02024]	Cellular community - prokaryotes	Cellular Processes	75.6168	not sig	#N/A
K19420	Diagnosis	CTRL	0.792544	0.446783	0.103729	DiagnosisCTRL	0.410415	13	13	epsA, capA; protein tyrosine kinase modulator	Transporters [BR:ko02000]	Protein families: signaling and cellular processes	Brite Hierarchies	321.624	not sig	#N/A
K06338	Diagnosis	CTRL	0.791468	1.5901	0.628463	DiagnosisCTRL	0.856579	13	8	cotSA; spore coat protein SA	Cell growth	Unclassified: signaling and cellular processes	Not Included in Pathway or Brite	29.05	not sig	#N/A
K02103	Diagnosis	CTRL	0.791379	0.515959	0.153323	DiagnosisCTRL	0.462616	13	13	araR; GntR family transcriptional regulator, arabinose operon transcriptional repressor	Transcription factors [BR:ko03000]	Protein families: genetic information processing	Brite Hierarchies	273.577	not sig	#N/A
K02117	Diagnosis	CTRL	0.791207	0.383969	0.0637994	DiagnosisCTRL	0.369045	13	13	ATPVA, ntpA, atpA; V/A-type H+/Na+-transporting ATPase subunit A [EC:7.1.2.2 7.2.2.1]	Oxidative phosphorylation [PATH:ko00190]	Energy metabolism	Metabolism	347.122	not sig	#N/A
K06603	Diagnosis	CTRL	0.790121	0.685893	0.27376	DiagnosisCTRL	0.593052	13	13	flaG; flagellar protein FlaG	Bacterial motility proteins [BR:ko02035]	Protein families: signaling and cellular processes	Brite Hierarchies	111.124	not sig	#N/A
K06138	Diagnosis	CTRL	0.789961	1.3245	0.562967	DiagnosisCTRL	0.820581	13	8	pqqD; pyrroloquinoline quinone biosynthesis protein D	General function prediction only	Poorly characterized	Not Included in Pathway or Brite	37.1639	not sig	#N/A
K03733	Diagnosis	CTRL	0.789533	0.733464	0.304771	DiagnosisCTRL	0.614612	13	13	xerC; integrase/recombinase XerC	Chromosome and associated proteins [BR:ko03036]	Protein families: genetic information processing	Brite Hierarchies	94.5785	not sig	#N/A
K03406	Diagnosis	CTRL	0.788763	0.72476	0.299728	DiagnosisCTRL	0.611051	13	13	mcp; methyl-accepting chemotaxis protein	Two-component system [PATH:ko02020]	Signal transduction	Environmental Information Processing	2258.78	not sig	#N/A
K02394	Diagnosis	CTRL	0.788125	0.666747	0.26211	DiagnosisCTRL	0.583178	13	4	flgI; flagellar P-ring protein FlgI	Flagellar assembly [PATH:ko02040]	Cell motility	Cellular Processes	#N/A	not sig	#N/A
K01537	Diagnosis	CTRL	0.787479	0.354185	0.0480821	DiagnosisCTRL	0.352324	13	13	ATP2C; P-type Ca2+ transporter type 2C [EC:7.2.2.10]	Enzymes with EC numbers	Unclassified: metabolism	Not Included in Pathway or Brite	274.735	not sig	#N/A
K03706	Diagnosis	CTRL	0.785063	0.481848	0.13153	DiagnosisCTRL	0.435732	13	13	codY; transcriptional pleiotropic repressor	Transcription factors [BR:ko03000]	Protein families: genetic information processing	Brite Hierarchies	258.507	not sig	#N/A
K18554	Diagnosis	CTRL	0.78283	1.49994	0.612083	DiagnosisCTRL	0.84862	13	11	cpt; chloramphenicol 3-O phosphotransferase [EC:2.7.1.-]	Antimicrobial resistance genes [BR:ko01504]	Protein families: signaling and cellular processes	Brite Hierarchies	205.272	not sig	#N/A
K09964	Diagnosis	CTRL	0.78184	1.4721	0.605903	DiagnosisCTRL	0.844519	13	8	K09964; uncharacterized protein	Function unknown	Poorly characterized	Not Included in Pathway or Brite	56.9932	not sig	#N/A
K03072	Diagnosis	CTRL	0.781551	0.546452	0.180437	DiagnosisCTRL	0.489206	13	11	secD; preprotein translocase subunit SecD	Protein export [PATH:ko03060]	Folding, sorting and degradation	Genetic Information Processing	33.6291	not sig	#N/A
K03431	Diagnosis	CTRL	0.781127	0.316632	0.0312883	DiagnosisCTRL	0.333774	13	13	glmM; phosphoglucosamine mutase [EC:5.4.2.10]	Amino sugar and nucleotide sugar metabolism [PATH:ko00520]	Carbohydrate metabolism	Metabolism	672.705	not sig	#N/A
K06147	Diagnosis	CTRL	0.781119	0.355136	0.0501308	DiagnosisCTRL	0.352324	13	13	ABCB-BAC; ATP-binding cassette, subfamily B, bacterial	Transporters [BR:ko02000]	Protein families: signaling and cellular processes	Brite Hierarchies	259.052	not sig	#N/A
K03274	Diagnosis	CTRL	0.780979	0.802791	0.351545	DiagnosisCTRL	0.662048	13	13	gmhD, rfaD; ADP-L-glycero-D-manno-heptose 6-epimerase [EC:5.1.3.20]	Lipopolysaccharide biosynthesis [PATH:ko00540]	Glycan biosynthesis and metabolism	Metabolism	24.7101	not sig	#N/A
K06411	Diagnosis	CTRL	0.77937	0.385329	0.0681105	DiagnosisCTRL	0.37231	13	13	spoVFB; dipicolinate synthase subunit B	Cell growth	Unclassified: signaling and cellular processes	Not Included in Pathway or Brite	319.188	not sig	#N/A
K06905	Diagnosis	CTRL	0.77919	0.348774	0.0471878	DiagnosisCTRL	0.352324	13	13	K06905; uncharacterized protein	Function unknown	Poorly characterized	Not Included in Pathway or Brite	83.3581	not sig	#N/A
K05364	Diagnosis	CTRL	0.778478	0.48201	0.13459	DiagnosisCTRL	0.43962	13	13	pbpA; penicillin-binding protein A	Peptidoglycan biosynthesis [PATH:ko00550]	Glycan biosynthesis and metabolism	Metabolism	266.996	not sig	#N/A
K01963	Diagnosis	CTRL	0.778244	0.32579	0.0359384	DiagnosisCTRL	0.339892	13	13	accD; acetyl-CoA carboxylase carboxyl transferase subunit beta [EC:6.4.1.2 2.1.3.15]	Pyruvate metabolism [PATH:ko00620]	Carbohydrate metabolism	Metabolism	227.783	not sig	#N/A
K13059	Diagnosis	CTRL	0.776906	1.46063	0.605372	DiagnosisCTRL	0.844519	13	8	nahK, lnpB; N-acetylhexosamine 1-kinase [EC:2.7.1.162]	Enzymes with EC numbers	Unclassified: metabolism	Not Included in Pathway or Brite	25.9717	not sig	#N/A
K02118	Diagnosis	CTRL	0.77658	0.352232	0.0496732	DiagnosisCTRL	0.352324	13	13	ATPVB, ntpB, atpB; V/A-type H+/Na+-transporting ATPase subunit B	Oxidative phosphorylation [PATH:ko00190]	Energy metabolism	Metabolism	353.536	not sig	#N/A
K09787	Diagnosis	CTRL	0.77642	0.382282	0.0671336	DiagnosisCTRL	0.37177	13	13	K09787; uncharacterized protein	Function unknown	Poorly characterized	Not Included in Pathway or Brite	505.268	not sig	#N/A
K25151	Diagnosis	CTRL	0.775918	0.377739	0.0645169	DiagnosisCTRL	0.369045	13	13	gldF; gliding motility-associated transport system permease protein	Transporters [BR:ko02000]	Protein families: signaling and cellular processes	Brite Hierarchies	419.484	not sig	#N/A
K22452	Diagnosis	CTRL	0.775681	0.331188	0.0390263	DiagnosisCTRL	0.347737	13	13	tgpA; protein-glutamine gamma-glutamyltransferase [EC:2.3.2.13]	Enzymes with EC numbers	Unclassified: metabolism	Not Included in Pathway or Brite	310.511	not sig	#N/A
K09883	Diagnosis	CTRL	0.775245	1.07203	0.484679	DiagnosisCTRL	0.77355	13	10	cobT; cobaltochelatase CobT [EC:6.6.1.2]	Porphyrin metabolism [PATH:ko00860]	Metabolism of cofactors and vitamins	Metabolism	10.3714	not sig	#N/A
K11529	Diagnosis	CTRL	0.774769	0.414495	0.0884347	DiagnosisCTRL	0.391229	13	13	gck, gckA, GLYCTK; glycerate 2-kinase [EC:2.7.1.165]	Pentose phosphate pathway [PATH:ko00030]	Carbohydrate metabolism	Metabolism	156.78	not sig	#N/A
K10240	Diagnosis	CTRL	0.77415	0.446203	0.110638	DiagnosisCTRL	0.420108	13	13	cebE; cellobiose transport system substrate-binding protein	ABC transporters [PATH:ko02010]	Membrane transport	Environmental Information Processing	366.766	not sig	#N/A
K19793	Diagnosis	CTRL	0.773879	1.29537	0.562322	DiagnosisCTRL	0.820581	13	11	mfnC; (5-formylfuran-3-yl)methyl phosphate transaminase [EC:2.6.1.108]	Methane metabolism [PATH:ko00680]	Energy metabolism	Metabolism	64.963	not sig	#N/A
K00620	Diagnosis	CTRL	0.77346	0.310866	0.030138	DiagnosisCTRL	0.333774	13	13	argJ; glutamate N-acetyltransferase / amino-acid N-acetyltransferase [EC:2.3.1.35 2.3.1.1]	Arginine biosynthesis [PATH:ko00220]	Amino acid metabolism	Metabolism	557.026	not sig	#N/A
K07122	Diagnosis	CTRL	0.773127	1.31708	0.569054	DiagnosisCTRL	0.823923	13	8	mlaB; phospholipid transport system transporter-binding protein	ABC transporters [PATH:ko02010]	Membrane transport	Environmental Information Processing	9.47603	not sig	#N/A
K23259	Diagnosis	CTRL	0.772399	0.810632	0.361142	DiagnosisCTRL	0.672571	13	13	adh; isopropanol dehydrogenase (NADP+) [EC:1.1.1.80]	Butanoate metabolism [PATH:ko00650]	Carbohydrate metabolism	Metabolism	32.5404	not sig	#N/A
K03429	Diagnosis	CTRL	0.769363	0.56671	0.201789	DiagnosisCTRL	0.512751	13	13	ugtP; processive 1,2-diacylglycerol beta-glucosyltransferase [EC:2.4.1.315]	Glycerolipid metabolism [PATH:ko00561]	Lipid metabolism	Metabolism	156.719	not sig	#N/A
K07216	Diagnosis	CTRL	0.769188	0.550139	0.189615	DiagnosisCTRL	0.498331	13	13	hr; hemerythrin	Others	Unclassified: signaling and cellular processes	Not Included in Pathway or Brite	295.655	not sig	#N/A
K06421	Diagnosis	CTRL	0.769093	0.403421	0.0830416	DiagnosisCTRL	0.383571	13	13	sspD; small acid-soluble spore protein D (minor alpha/beta-type SASP)	Cell growth	Unclassified: signaling and cellular processes	Not Included in Pathway or Brite	375.635	not sig	#N/A
K00943	Diagnosis	CTRL	0.769019	0.351024	0.0508984	DiagnosisCTRL	0.352324	13	13	tmk, DTYMK; dTMP kinase [EC:2.7.4.9]	Pyrimidine metabolism [PATH:ko00240]	Nucleotide metabolism	Metabolism	419.345	not sig	#N/A
K06972	Diagnosis	CTRL	0.768525	0.420725	0.0949844	DiagnosisCTRL	0.396163	13	13	PITRM1, PreP, CYM1; presequence protease [EC:3.4.24.-]	Peptidases and inhibitors [BR:ko01002]	Protein families: metabolism	Brite Hierarchies	373.243	not sig	#N/A
K06330	Diagnosis	CTRL	0.767581	0.452593	0.117976	DiagnosisCTRL	0.42765	13	13	cotH; spore coat protein H	Cell growth	Unclassified: signaling and cellular processes	Not Included in Pathway or Brite	171.513	not sig	#N/A
K02419	Diagnosis	CTRL	0.767542	0.643594	0.258122	DiagnosisCTRL	0.578601	13	13	fliP; flagellar biosynthesis protein FliP	Flagellar assembly [PATH:ko02040]	Cell motility	Cellular Processes	129.32	not sig	#N/A
K02417	Diagnosis	CTRL	0.767422	0.636499	0.253231	DiagnosisCTRL	0.57408	13	13	fliN; flagellar motor switch protein FliN	Bacterial chemotaxis [PATH:ko02030]	Cell motility	Cellular Processes	183.076	not sig	#N/A
K19167	Diagnosis	CTRL	0.767107	0.495102	0.149562	DiagnosisCTRL	0.457216	13	13	abiQ; protein AbiQ	Prokaryotic defense system [BR:ko02048]	Protein families: signaling and cellular processes	Brite Hierarchies	261.219	not sig	#N/A
K24950	Diagnosis	CTRL	0.766773	0.479666	0.138225	DiagnosisCTRL	0.443523	13	13	yknX, yvrP; membrane fusion protein, antimicrobial resistance system	Transporters [BR:ko02000]	Protein families: signaling and cellular processes	Brite Hierarchies	162.525	not sig	#N/A
K03465	Diagnosis	CTRL	0.765355	0.669663	0.277347	DiagnosisCTRL	0.594216	13	13	thyX, thy1; thymidylate synthase (FAD) [EC:2.1.1.148]	Pyrimidine metabolism [PATH:ko00240]	Nucleotide metabolism	Metabolism	776.067	not sig	#N/A
K02407	Diagnosis	CTRL	0.765007	0.654217	0.266979	DiagnosisCTRL	0.585507	13	13	fliD; flagellar hook-associated protein 2	Flagellar assembly [PATH:ko02040]	Cell motility	Cellular Processes	241.103	not sig	#N/A
K10844	Diagnosis	CTRL	0.764176	0.400418	0.0827582	DiagnosisCTRL	0.383571	13	13	ERCC2, XPD; DNA excision repair protein ERCC-2 [EC:5.6.2.3]	Basal transcription factors [PATH:ko03022]	Transcription	Genetic Information Processing	279.767	not sig	#N/A
K02194	Diagnosis	CTRL	0.763338	0.742934	0.326266	DiagnosisCTRL	0.635264	13	12	ccmB; heme exporter protein B	ABC transporters [PATH:ko02010]	Membrane transport	Environmental Information Processing	15.1065	not sig	#N/A
K10547	Diagnosis	CTRL	0.763057	0.483717	0.142988	DiagnosisCTRL	0.449627	13	12	ABC.GGU.P, gguB; putative multiple sugar transport system permease protein	ABC transporters [PATH:ko02010]	Membrane transport	Environmental Information Processing	70.9615	not sig	#N/A
K07492	Diagnosis	CTRL	0.762665	0.69148	0.293596	DiagnosisCTRL	0.605885	13	13	K07492; putative transposase	Replication and repair	Unclassified: genetic information processing	Not Included in Pathway or Brite	866.399	not sig	#N/A
K02122	Diagnosis	CTRL	0.761835	0.348315	0.0512177	DiagnosisCTRL	0.352324	13	13	ATPVF, ntpF, atpF; V/A-type H+/Na+-transporting ATPase subunit F	Oxidative phosphorylation [PATH:ko00190]	Energy metabolism	Metabolism	384.107	not sig	#N/A
K07645	Diagnosis	CTRL	0.761592	0.754197	0.334285	DiagnosisCTRL	0.64331	13	10	qseC; two-component system, OmpR family, sensor histidine kinase QseC [EC:2.7.13.3]	Two-component system [PATH:ko02020]	Signal transduction	Environmental Information Processing	28.8924	not sig	#N/A
K14138	Diagnosis	CTRL	0.761432	0.413038	0.092342	DiagnosisCTRL	0.394783	13	13	acsB; acetyl-CoA synthase [EC:2.3.1.169]	Carbon fixation pathways in prokaryotes [PATH:ko00720]	Energy metabolism	Metabolism	79.2751	not sig	#N/A
K12529	Diagnosis	CTRL	0.761095	0.331957	0.0425714	DiagnosisCTRL	0.347737	13	13	ygfM; putative selenate reductase FAD-binding subunit	Selenocompound metabolism [PATH:ko00450]	Metabolism of other amino acids	Metabolism	317.302	not sig	#N/A
K22605	Diagnosis	CTRL	0.759903	0.646753	0.264822	DiagnosisCTRL	0.584559	13	13	baiA; 3alpha-hydroxycholanate dehydrogenase (NADP+) [EC:1.1.1.392]	Secondary bile acid biosynthesis [PATH:ko00121]	Lipid metabolism	Metabolism	105.114	not sig	#N/A
K10670	Diagnosis	CTRL	0.756439	0.831841	0.382655	DiagnosisCTRL	0.693842	13	13	grdA; glycine/sarcosine/betaine reductase complex component A [EC:1.21.4.2 1.21.4.3 1.21.4.4]	Enzymes with EC numbers	Unclassified: metabolism	Not Included in Pathway or Brite	29.7685	not sig	#N/A
K00772	Diagnosis	CTRL	0.756145	0.776977	0.351375	DiagnosisCTRL	0.662024	13	8	mtaP, MTAP; 5'-methylthioadenosine phosphorylase [EC:2.4.2.28]	Cysteine and methionine metabolism [PATH:ko00270]	Amino acid metabolism	Metabolism	10.2802	not sig	#N/A
K09770	Diagnosis	CTRL	0.755765	0.670401	0.283592	DiagnosisCTRL	0.599397	13	13	K09770; uncharacterized protein	Function unknown	Poorly characterized	Not Included in Pathway or Brite	116.066	not sig	#N/A
K06407	Diagnosis	CTRL	0.755631	0.330894	0.0432615	DiagnosisCTRL	0.347737	13	13	spoVAE; stage V sporulation protein AE	Cell growth	Unclassified: signaling and cellular processes	Not Included in Pathway or Brite	487.306	not sig	#N/A
K18843	Diagnosis	CTRL	0.755317	0.436426	0.111424	DiagnosisCTRL	0.420609	13	13	hicB; antitoxin HicB	Prokaryotic defense system [BR:ko02048]	Protein families: signaling and cellular processes	Brite Hierarchies	574.608	not sig	#N/A
K12132	Diagnosis	CTRL	0.754814	0.381642	0.0735443	DiagnosisCTRL	0.377533	13	13	prkC, stkP; eukaryotic-like serine/threonine-protein kinase [EC:2.7.11.1]	Protein kinases [BR:ko01001]	Protein families: metabolism	Brite Hierarchies	741.264	not sig	#N/A
K00761	Diagnosis	CTRL	0.75437	0.281666	0.0214756	DiagnosisCTRL	0.310583	13	13	upp, UPRT; uracil phosphoribosyltransferase [EC:2.4.2.9]	Pyrimidine metabolism [PATH:ko00240]	Nucleotide metabolism	Metabolism	597.687	not sig	#N/A
K06898	Diagnosis	CTRL	0.754224	0.447876	0.120311	DiagnosisCTRL	0.42778	13	13	larB; pyridinium-3,5-biscarboxylic acid mononucleotide synthase [EC:2.5.1.143]	Enzymes with EC numbers	Unclassified: metabolism	Not Included in Pathway or Brite	196.411	not sig	#N/A
K03523	Diagnosis	CTRL	0.752982	0.353899	0.0568084	DiagnosisCTRL	0.359065	13	13	bioY; biotin transport system substrate-specific component	ABC transporters [PATH:ko02010]	Membrane transport	Environmental Information Processing	672.31	not sig	#N/A
K09803	Diagnosis	CTRL	0.75291	1.01893	0.475425	DiagnosisCTRL	0.766897	13	13	K09803; uncharacterized protein	Function unknown	Poorly characterized	Not Included in Pathway or Brite	72.9371	not sig	#N/A
K01318	Diagnosis	CTRL	0.75228	0.63592	0.261755	DiagnosisCTRL	0.583178	13	13	sspA; glutamyl endopeptidase [EC:3.4.21.19]	Quorum sensing [PATH:ko02024]	Cellular community - prokaryotes	Cellular Processes	68.897	not sig	#N/A
K00128	Diagnosis	CTRL	0.752196	0.781567	0.356519	DiagnosisCTRL	0.668412	13	10	ALDH; aldehyde dehydrogenase (NAD+) [EC:1.2.1.3]	Glycolysis / Gluconeogenesis [PATH:ko00010]	Carbohydrate metabolism	Metabolism	16.6856	not sig	#N/A
K07502	Diagnosis	CTRL	0.749978	0.476809	0.144041	DiagnosisCTRL	0.45184	13	13	yprB; uncharacterized protein	Function unknown	Poorly characterized	Not Included in Pathway or Brite	209.241	not sig	#N/A
K01844	Diagnosis	CTRL	0.749784	0.695518	0.304096	DiagnosisCTRL	0.614399	13	9	kamD; beta-lysine 5,6-aminomutase alpha subunit [EC:5.4.3.3]	Lysine degradation [PATH:ko00310]	Amino acid metabolism	Metabolism	60.6107	not sig	#N/A
K06901	Diagnosis	CTRL	0.74873	0.281108	0.0220485	DiagnosisCTRL	0.310583	13	13	pbuG, azgA, ghxP, ghxQ, adeQ; adenine/guanine/hypoxanthine permease	Transporters [BR:ko02000]	Protein families: signaling and cellular processes	Brite Hierarchies	672.271	not sig	#N/A
K25571	Diagnosis	CTRL	0.747857	0.829305	0.386489	DiagnosisCTRL	0.696744	13	12	pydD; beta-alanine---2-oxoglutarate transaminase [EC:2.6.1.120]	Propanoate metabolism [PATH:ko00640]	Carbohydrate metabolism	Metabolism	55.5281	not sig	#N/A
K06394	Diagnosis	CTRL	0.746705	0.35741	0.0607236	DiagnosisCTRL	0.366029	13	13	spoIIIAE; stage III sporulation protein AE	Cell growth	Unclassified: signaling and cellular processes	Not Included in Pathway or Brite	405.356	not sig	#N/A
K02795	Diagnosis	CTRL	0.746432	0.453996	0.128395	DiagnosisCTRL	0.432245	13	13	manY; mannose PTS system EIIC component	Fructose and mannose metabolism [PATH:ko00051]	Carbohydrate metabolism	Metabolism	100.961	not sig	#N/A
K08219	Diagnosis	CTRL	0.746176	0.864377	0.406427	DiagnosisCTRL	0.713414	13	6	UMF2; MFS transporter, UMF2 family, putative MFS family transporter protein	Transporters [BR:ko02000]	Protein families: signaling and cellular processes	Brite Hierarchies	31.0356	not sig	#N/A
K02415	Diagnosis	CTRL	0.746019	0.694448	0.305705	DiagnosisCTRL	0.615424	13	13	fliL; flagellar protein FliL	Flagellar assembly [PATH:ko02040]	Cell motility	Cellular Processes	89.2788	not sig	#N/A
K01060	Diagnosis	CTRL	0.745055	0.844474	0.3965	DiagnosisCTRL	0.705824	13	13	cah; cephalosporin-C deacetylase [EC:3.1.1.41]	Penicillin and cephalosporin biosynthesis [PATH:ko00311]	Biosynthesis of other secondary metabolites	Metabolism	535.397	not sig	#N/A
K02400	Diagnosis	CTRL	0.744708	0.651173	0.277051	DiagnosisCTRL	0.594216	13	13	flhA; flagellar biosynthesis protein FlhA	Flagellar assembly [PATH:ko02040]	Cell motility	Cellular Processes	125.458	not sig	#N/A
K12574	Diagnosis	CTRL	0.74437	0.288609	0.0256284	DiagnosisCTRL	0.320445	13	13	rnj; ribonuclease J [EC:3.1.-.-]	RNA degradation [PATH:ko03018]	Folding, sorting and degradation	Genetic Information Processing	654.871	not sig	#N/A
K02406	Diagnosis	CTRL	0.742714	0.677572	0.296435	DiagnosisCTRL	0.608494	13	13	fliC, hag; flagellin	Two-component system [PATH:ko02020]	Signal transduction	Environmental Information Processing	688.856	not sig	#N/A
K11176	Diagnosis	CTRL	0.742661	0.322502	0.0418248	DiagnosisCTRL	0.347737	13	13	purO; IMP cyclohydrolase [EC:3.5.4.10]	Purine metabolism [PATH:ko00230]	Nucleotide metabolism	Metabolism	427.034	not sig	#N/A
K07800	Diagnosis	CTRL	0.742526	0.372912	0.0718843	DiagnosisCTRL	0.37312	13	13	agrD; AgrD protein	Two-component system [PATH:ko02020]	Signal transduction	Environmental Information Processing	590.562	not sig	#N/A
K05795	Diagnosis	CTRL	0.741976	0.560135	0.212152	DiagnosisCTRL	0.524082	13	13	terD; tellurium resistance protein TerD	Signaling proteins	Unclassified: signaling and cellular processes	Not Included in Pathway or Brite	206.012	not sig	#N/A
K10794	Diagnosis	CTRL	0.741092	0.853517	0.403786	DiagnosisCTRL	0.711248	13	10	prdB; D-proline reductase (dithiol) PrdB [EC:1.21.4.1]	Arginine and proline metabolism [PATH:ko00330]	Amino acid metabolism	Metabolism	16.8333	not sig	#N/A
K04070	Diagnosis	CTRL	0.740201	0.341609	0.0530713	DiagnosisCTRL	0.352324	13	13	pflX; putative pyruvate formate lyase activating enzyme [EC:1.97.1.4]	Enzymes with EC numbers	Unclassified: metabolism	Not Included in Pathway or Brite	451.092	not sig	#N/A
K00835	Diagnosis	CTRL	0.740086	1.29775	0.579948	DiagnosisCTRL	0.831924	13	6	avtA; valine--pyruvate aminotransferase [EC:2.6.1.66]	Valine, leucine and isoleucine biosynthesis [PATH:ko00290]	Amino acid metabolism	Metabolism	14.2559	not sig	#N/A
K09766	Diagnosis	CTRL	0.740021	0.696649	0.310884	DiagnosisCTRL	0.619825	13	13	K09766; uncharacterized protein	Function unknown	Poorly characterized	Not Included in Pathway or Brite	102.05	not sig	#N/A
K06346	Diagnosis	CTRL	0.739286	0.330971	0.0472205	DiagnosisCTRL	0.352324	13	13	jag; spoIIIJ-associated protein	Cell growth	Unclassified: signaling and cellular processes	Not Included in Pathway or Brite	689.536	not sig	#N/A
K04488	Diagnosis	CTRL	0.738689	0.339437	0.0522081	DiagnosisCTRL	0.352324	13	13	iscU, nifU; nitrogen fixation protein NifU and related proteins	Energy metabolism	Unclassified: metabolism	Not Included in Pathway or Brite	672.221	not sig	#N/A
K03548	Diagnosis	CTRL	0.738555	1.22109	0.557562	DiagnosisCTRL	0.819707	13	5	perM; putative permease	Transporters [BR:ko02000]	Protein families: signaling and cellular processes	Brite Hierarchies	30.7972	not sig	#N/A
K02393	Diagnosis	CTRL	0.737864	1.00543	0.478374	DiagnosisCTRL	0.768476	13	5	flgH; flagellar L-ring protein FlgH	Flagellar assembly [PATH:ko02040]	Cell motility	Cellular Processes	31.2747	not sig	#N/A
K09759	Diagnosis	CTRL	0.7374	0.501009	0.16909	DiagnosisCTRL	0.479814	13	13	aspC, aspS; nondiscriminating aspartyl-tRNA synthetase [EC:6.1.1.23]	Aminoacyl-tRNA biosynthesis [PATH:ko00970]	Translation	Genetic Information Processing	149.004	not sig	#N/A
K10540	Diagnosis	CTRL	0.737258	0.428919	0.113615	DiagnosisCTRL	0.422148	13	13	mglB; methyl-galactoside transport system substrate-binding protein	ABC transporters [PATH:ko02010]	Membrane transport	Environmental Information Processing	421.813	not sig	#N/A
K01423	Diagnosis	CTRL	0.737035	0.704367	0.317835	DiagnosisCTRL	0.626139	13	11	bepA; beta-barrel assembly-enhancing protease [EC:3.4.-.-]	Peptidases and inhibitors [BR:ko01002]	Protein families: metabolism	Brite Hierarchies	28.2862	not sig	#N/A
K07755	Diagnosis	CTRL	0.736605	1.66835	0.667392	DiagnosisCTRL	0.877983	13	7	AS3MT; arsenite methyltransferase [EC:2.1.1.137]	Chemical carcinogenesis - reactive oxygen species [PATH:ko05208]	Cancer: overview	Human Diseases	37.084	not sig	#N/A
K00566	Diagnosis	CTRL	0.736032	0.32646	0.0455223	DiagnosisCTRL	0.351603	13	13	mnmA, trmU; tRNA-uridine 2-sulfurtransferase [EC:2.8.1.13]	Sulfur relay system [PATH:ko04122]	Folding, sorting and degradation	Genetic Information Processing	614.165	not sig	#N/A
K19083	Diagnosis	CTRL	0.734665	0.39489	0.0897497	DiagnosisCTRL	0.392142	13	13	braD, bceA; bacitracin transport system ATP-binding protein	ABC transporters [PATH:ko02010]	Membrane transport	Environmental Information Processing	237.351	not sig	#N/A
K02119	Diagnosis	CTRL	0.734626	0.377163	0.0774115	DiagnosisCTRL	0.382437	13	13	ATPVC, ntpC, atpC; V/A-type H+/Na+-transporting ATPase subunit C	Oxidative phosphorylation [PATH:ko00190]	Energy metabolism	Metabolism	394.43	not sig	#N/A
K07742	Diagnosis	CTRL	0.733748	0.346884	0.0580458	DiagnosisCTRL	0.360125	13	13	ylxR; uncharacterized protein	Function unknown	Poorly characterized	Not Included in Pathway or Brite	514.647	not sig	#N/A
K06379	Diagnosis	CTRL	0.733684	0.381984	0.0810535	DiagnosisCTRL	0.382437	13	13	spoIIAB; stage II sporulation protein AB (anti-sigma F factor) [EC:2.7.11.1]	Enzymes with EC numbers	Unclassified: metabolism	Not Included in Pathway or Brite	466.845	not sig	#N/A
K07015	Diagnosis	CTRL	0.733451	0.342915	0.0557145	DiagnosisCTRL	0.357289	13	13	yqeG; putative phosphatase [EC:3.1.3.-]	Enzymes with EC numbers	Unclassified: metabolism	Not Included in Pathway or Brite	451.099	not sig	#N/A
K06351	Diagnosis	CTRL	0.733113	0.354752	0.0631475	DiagnosisCTRL	0.369045	13	13	kipI; inhibitor of KinA	Cell growth	Unclassified: signaling and cellular processes	Not Included in Pathway or Brite	92.2772	not sig	#N/A
K07636	Diagnosis	CTRL	0.732401	0.278797	0.0235326	DiagnosisCTRL	0.310691	13	13	phoR; two-component system, OmpR family, phosphate regulon sensor histidine kinase PhoR [EC:2.7.13.3]	Two-component system [PATH:ko02020]	Signal transduction	Environmental Information Processing	187.474	not sig	#N/A
K00016	Diagnosis	CTRL	0.732328	0.432194	0.11827	DiagnosisCTRL	0.427745	13	13	LDH, ldh; L-lactate dehydrogenase [EC:1.1.1.27]	Glycolysis / Gluconeogenesis [PATH:ko00010]	Carbohydrate metabolism	Metabolism	446.316	not sig	#N/A
K17472	Diagnosis	CTRL	0.731744	0.45274	0.134332	DiagnosisCTRL	0.439459	13	13	cymR; Rrf2 family transcriptional regulator, cysteine metabolism repressor	Transcription factors [BR:ko03000]	Protein families: genetic information processing	Brite Hierarchies	324.925	not sig	#N/A
K18770	Diagnosis	CTRL	0.731567	0.493561	0.166353	DiagnosisCTRL	0.47656	13	13	pbpD; penicillin-binding protein 4 [EC:2.4.1.129 3.4.16.4]	Peptidoglycan biosynthesis [PATH:ko00550]	Glycan biosynthesis and metabolism	Metabolism	133.024	not sig	#N/A
K18888	Diagnosis	CTRL	0.731485	0.363722	0.0694681	DiagnosisCTRL	0.372727	13	13	efrB, efrF; ATP-binding cassette, subfamily B, multidrug efflux pump	ABC transporters [PATH:ko02010]	Membrane transport	Environmental Information Processing	1547.42	not sig	#N/A
K02010	Diagnosis	CTRL	0.731438	0.80378	0.38233	DiagnosisCTRL	0.693553	13	11	afuC, fbpC; iron(III) transport system ATP-binding protein [EC:7.2.2.7]	ABC transporters [PATH:ko02010]	Membrane transport	Environmental Information Processing	21.8826	not sig	#N/A
K01005	Diagnosis	CTRL	0.7311	0.322686	0.0446455	DiagnosisCTRL	0.350715	13	13	tagT_U_V; polyisoprenyl-teichoic acid--peptidoglycan teichoic acid transferase [EC:2.7.8.-]	Enzymes with EC numbers	Unclassified: metabolism	Not Included in Pathway or Brite	1386.92	not sig	#N/A
K03086	Diagnosis	CTRL	0.730676	0.268204	0.0197778	DiagnosisCTRL	0.305155	13	13	rpoD; RNA polymerase primary sigma factor	Flagellar assembly [PATH:ko02040]	Cell motility	Cellular Processes	627.945	not sig	#N/A
K04088	Diagnosis	CTRL	0.730187	0.642998	0.280262	DiagnosisCTRL	0.596575	13	13	hflK; modulator of FtsH protease HflK	Peptidases and inhibitors [BR:ko01002]	Protein families: metabolism	Brite Hierarchies	88.1288	not sig	#N/A
K00703	Diagnosis	CTRL	0.730149	0.288069	0.0277437	DiagnosisCTRL	0.33056	13	13	glgA; starch synthase [EC:2.4.1.21]	Starch and sucrose metabolism [PATH:ko00500]	Carbohydrate metabolism	Metabolism	734.02	not sig	#N/A
K18887	Diagnosis	CTRL	0.729884	0.357956	0.0662141	DiagnosisCTRL	0.37177	13	13	efrA, efrE; ATP-binding cassette, subfamily B, multidrug efflux pump	ABC transporters [PATH:ko02010]	Membrane transport	Environmental Information Processing	1522.63	not sig	#N/A
K16786	Diagnosis	CTRL	0.729582	0.382162	0.0826678	DiagnosisCTRL	0.383571	13	13	ecfA1; energy-coupling factor transport system ATP-binding protein [EC:7.-.-.-]	ABC transporters [PATH:ko02010]	Membrane transport	Environmental Information Processing	508.881	not sig	#N/A
K01772	Diagnosis	CTRL	0.728781	0.811918	0.38862	DiagnosisCTRL	0.698318	13	12	hemH, FECH; protoporphyrin/coproporphyrin ferrochelatase [EC:4.98.1.1 4.99.1.9]	Porphyrin metabolism [PATH:ko00860]	Metabolism of cofactors and vitamins	Metabolism	16.9652	not sig	#N/A
K24948	Diagnosis	CTRL	0.728031	0.453391	0.136631	DiagnosisCTRL	0.441944	13	13	yknZ, yvrN; antimicrobial peptide resistance transport system permease protein	Transporters [BR:ko02000]	Protein families: signaling and cellular processes	Brite Hierarchies	146.439	not sig	#N/A
K06403	Diagnosis	CTRL	0.727704	0.522707	0.191371	DiagnosisCTRL	0.498331	13	13	spoVAA; stage V sporulation protein AA	Cell growth	Unclassified: signaling and cellular processes	Not Included in Pathway or Brite	231.722	not sig	#N/A
K16787	Diagnosis	CTRL	0.727347	0.357011	0.0664094	DiagnosisCTRL	0.37177	13	13	ecfA2; energy-coupling factor transport system ATP-binding protein [EC:7.-.-.-]	ABC transporters [PATH:ko02010]	Membrane transport	Environmental Information Processing	468.645	not sig	#N/A
K09747	Diagnosis	CTRL	0.727341	0.292138	0.0300505	DiagnosisCTRL	0.333774	13	13	ebfC; nucleoid-associated protein EbfC	Others	Unclassified: genetic information processing	Not Included in Pathway or Brite	593.571	not sig	#N/A
K01361	Diagnosis	CTRL	0.727158	0.593114	0.245798	DiagnosisCTRL	0.565875	13	8	E3.4.21.96; lactocepin [EC:3.4.21.96]	Peptidases and inhibitors [BR:ko01002]	Protein families: metabolism	Brite Hierarchies	9.01708	not sig	#N/A
K07473	Diagnosis	CTRL	0.726488	0.325557	0.0473997	DiagnosisCTRL	0.352324	13	13	dinJ; DNA-damage-inducible protein J	Prokaryotic defense system [BR:ko02048]	Protein families: signaling and cellular processes	Brite Hierarchies	1294.21	not sig	#N/A
K19286	Diagnosis	CTRL	0.724817	1.37507	0.608582	DiagnosisCTRL	0.846087	13	9	nfrA2; FMN reductase [NAD(P)H] [EC:1.5.1.39]	Riboflavin metabolism [PATH:ko00740]	Metabolism of cofactors and vitamins	Metabolism	20.953	not sig	#N/A
K11145	Diagnosis	CTRL	0.723153	0.367954	0.0751276	DiagnosisCTRL	0.380573	13	13	mrnC; mini-ribonuclease III [EC:3.1.26.-]	Ribosome biogenesis [BR:ko03009]	Protein families: genetic information processing	Brite Hierarchies	483.082	not sig	#N/A
K06385	Diagnosis	CTRL	0.722991	0.355519	0.0668332	DiagnosisCTRL	0.37177	13	13	spoIIP; stage II sporulation protein P	Cell growth	Unclassified: signaling and cellular processes	Not Included in Pathway or Brite	463.263	not sig	#N/A
K02283	Diagnosis	CTRL	0.721988	0.460052	0.144863	DiagnosisCTRL	0.452387	13	13	cpaF, tadA; pilus assembly protein CpaF [EC:7.4.2.8]	Secretion system [BR:ko02044]	Protein families: signaling and cellular processes	Brite Hierarchies	422.634	not sig	#N/A
K00334	Diagnosis	CTRL	0.720615	0.249534	0.0147627	DiagnosisCTRL	0.292964	13	13	nuoE; NADH-quinone oxidoreductase subunit E [EC:7.1.1.2]	Oxidative phosphorylation [PATH:ko00190]	Energy metabolism	Metabolism	251.085	not sig	#N/A
K07080	Diagnosis	CTRL	0.719809	0.44244	0.132036	DiagnosisCTRL	0.436098	13	13	K07080; uncharacterized protein	Function unknown	Poorly characterized	Not Included in Pathway or Brite	356.388	not sig	#N/A
K05342	Diagnosis	CTRL	0.719573	0.967116	0.472447	DiagnosisCTRL	0.766219	13	11	treP; alpha,alpha-trehalose phosphorylase [EC:2.4.1.64]	Starch and sucrose metabolism [PATH:ko00500]	Carbohydrate metabolism	Metabolism	18.5443	not sig	#N/A
K05832	Diagnosis	CTRL	0.718783	0.369895	0.078014	DiagnosisCTRL	0.382437	13	13	K05832; putative tryptophan/tyrosine transport system permease protein	Transporters [BR:ko02000]	Protein families: signaling and cellular processes	Brite Hierarchies	723.831	not sig	#N/A
K08600	Diagnosis	CTRL	0.718488	0.393728	0.0952771	DiagnosisCTRL	0.396421	13	13	srtB; sortase B [EC:3.4.22.71]	Peptidases and inhibitors [BR:ko01002]	Protein families: metabolism	Brite Hierarchies	1451.79	not sig	#N/A
K08305	Diagnosis	CTRL	0.718146	0.705086	0.330309	DiagnosisCTRL	0.639277	13	12	mltB; membrane-bound lytic murein transglycosylase B [EC:4.2.2.-]	Peptidoglycan biosynthesis and degradation proteins [BR:ko01011]	Protein families: metabolism	Brite Hierarchies	24.7271	not sig	#N/A
K23876	Diagnosis	CTRL	0.717755	0.29439	0.032933	DiagnosisCTRL	0.333774	13	13	hgdC, fldI, hadI, lcdC; (R)-2-hydroxyacyl-CoA dehydratese activating ATPase [EC:5.6.1.9]	Enzymes with EC numbers	Unclassified: metabolism	Not Included in Pathway or Brite	896.545	not sig	#N/A
K07441	Diagnosis	CTRL	0.717226	1.02582	0.498959	DiagnosisCTRL	0.784052	13	12	ALG14; beta-1,4-N-acetylglucosaminyltransferase [EC:2.4.1.141]	N-Glycan biosynthesis [PATH:ko00510]	Glycan biosynthesis and metabolism	Metabolism	64.4523	not sig	#N/A
K06878	Diagnosis	CTRL	0.717081	0.444732	0.135174	DiagnosisCTRL	0.439814	13	13	K06878; tRNA-binding protein	General function prediction only	Poorly characterized	Not Included in Pathway or Brite	194.36	not sig	#N/A
K06896	Diagnosis	CTRL	0.716681	0.732027	0.348604	DiagnosisCTRL	0.659767	13	13	mapP; maltose 6'-phosphate phosphatase [EC:3.1.3.90]	Starch and sucrose metabolism [PATH:ko00500]	Carbohydrate metabolism	Metabolism	28.068	not sig	#N/A
K06012	Diagnosis	CTRL	0.716192	0.37751	0.0843565	DiagnosisCTRL	0.386235	13	13	gpr; spore protease [EC:3.4.24.78]	Peptidases and inhibitors [BR:ko01002]	Protein families: metabolism	Brite Hierarchies	437.367	not sig	#N/A
K00995	Diagnosis	CTRL	0.715925	0.32378	0.04912	DiagnosisCTRL	0.352324	13	13	pgsA, PGS1; CDP-diacylglycerol---glycerol-3-phosphate 3-phosphatidyltransferase [EC:2.7.8.5]	Glycerophospholipid metabolism [PATH:ko00564]	Lipid metabolism	Metabolism	495.318	not sig	#N/A
K25028	Diagnosis	CTRL	0.715438	0.518367	0.194936	DiagnosisCTRL	0.503115	13	13	btuD; cobalamin transport system ATP-binding protein [EC:7.6.2.8]	Transporters [BR:ko02000]	Protein families: signaling and cellular processes	Brite Hierarchies	209.98	not sig	#N/A
K04758	Diagnosis	CTRL	0.715389	0.292765	0.0326163	DiagnosisCTRL	0.333774	13	13	feoA; ferrous iron transport protein A	Transporters [BR:ko02000]	Protein families: signaling and cellular processes	Brite Hierarchies	1304.27	not sig	#N/A
K03673	Diagnosis	CTRL	0.715227	0.868888	0.427907	DiagnosisCTRL	0.733192	13	10	dsbA; protein dithiol oxidoreductase (disulfide-forming) [EC:1.8.4.15]	Cationic antimicrobial peptide (CAMP) resistance [PATH:ko01503]	Drug resistance: antimicrobial	Human Diseases	39.3285	not sig	#N/A
K02404	Diagnosis	CTRL	0.714939	0.718847	0.341324	DiagnosisCTRL	0.650687	13	13	flhF; flagellar biosynthesis protein FlhF	Bacterial motility proteins [BR:ko02035]	Protein families: signaling and cellular processes	Brite Hierarchies	99.8083	not sig	#N/A
K07658	Diagnosis	CTRL	0.714884	0.505136	0.184683	DiagnosisCTRL	0.493979	13	5	phoB1, phoP; two-component system, OmpR family, alkaline phosphatase synthesis response regulator PhoP	Two-component system [PATH:ko02020]	Signal transduction	Environmental Information Processing	7.10918	not sig	#N/A
K20151	Diagnosis	CTRL	0.714758	0.795778	0.388323	DiagnosisCTRL	0.698318	13	13	fucT; alpha(1,3/1,4) fucosyltransferase [EC:2.4.1.65 2.4.1.152]	Glycosyltransferases [BR:ko01003]	Protein families: metabolism	Brite Hierarchies	44.3286	not sig	#N/A
K16306	Diagnosis	CTRL	0.714752	0.538853	0.211577	DiagnosisCTRL	0.523203	13	7	K16306; fructose-bisphosphate aldolase / 2-amino-3,7-dideoxy-D-threo-hept-6-ulosonate synthase [EC:4.1.2.13 2.2.1.10]	Glycolysis / Gluconeogenesis [PATH:ko00010]	Carbohydrate metabolism	Metabolism	3.36293	not sig	#N/A
K02556	Diagnosis	CTRL	0.714555	0.614332	0.269383	DiagnosisCTRL	0.589047	13	13	motA; chemotaxis protein MotA	Two-component system [PATH:ko02020]	Signal transduction	Environmental Information Processing	141.543	not sig	#N/A
K00756	Diagnosis	CTRL	0.713568	0.677907	0.315095	DiagnosisCTRL	0.623942	13	13	pdp; pyrimidine-nucleoside phosphorylase [EC:2.4.2.2]	Pyrimidine metabolism [PATH:ko00240]	Nucleotide metabolism	Metabolism	200.396	not sig	#N/A
K03407	Diagnosis	CTRL	0.712653	0.520068	0.197907	DiagnosisCTRL	0.507088	13	13	cheA; two-component system, chemotaxis family, sensor kinase CheA [EC:2.7.13.3]	Two-component system [PATH:ko02020]	Signal transduction	Environmental Information Processing	151.384	not sig	#N/A
K02388	Diagnosis	CTRL	0.712554	0.591291	0.253457	DiagnosisCTRL	0.57408	13	13	flgC; flagellar basal-body rod protein FlgC	Flagellar assembly [PATH:ko02040]	Cell motility	Cellular Processes	139.33	not sig	#N/A
K00965	Diagnosis	CTRL	0.711562	0.385189	0.0917522	DiagnosisCTRL	0.394783	13	13	galT, GALT; UDPglucose--hexose-1-phosphate uridylyltransferase [EC:2.7.7.12]	Galactose metabolism [PATH:ko00052]	Carbohydrate metabolism	Metabolism	216.195	not sig	#N/A
K06387	Diagnosis	CTRL	0.711428	0.362496	0.0754812	DiagnosisCTRL	0.381768	13	13	spoIIR; stage II sporulation protein R	Cell growth	Unclassified: signaling and cellular processes	Not Included in Pathway or Brite	391.359	not sig	#N/A
K13626	Diagnosis	CTRL	0.711292	0.630217	0.283061	DiagnosisCTRL	0.598969	13	13	fliW; flagellar assembly factor FliW	Bacterial motility proteins [BR:ko02035]	Protein families: signaling and cellular processes	Brite Hierarchies	145.885	not sig	#N/A
K06937	Diagnosis	CTRL	0.710456	0.786908	0.385952	DiagnosisCTRL	0.696402	13	13	K06937; 7,8-dihydro-6-hydroxymethylpterin dimethyltransferase [EC:2.1.1.-]	Enzymes with EC numbers	Unclassified: metabolism	Not Included in Pathway or Brite	41.9301	not sig	#N/A
K10192	Diagnosis	CTRL	0.709429	0.471845	0.160861	DiagnosisCTRL	0.468958	13	13	togB; oligogalacturonide transport system substrate-binding protein	ABC transporters [PATH:ko02010]	Membrane transport	Environmental Information Processing	140.364	not sig	#N/A
K23349	Diagnosis	CTRL	0.709144	0.760062	0.370843	DiagnosisCTRL	0.681627	13	12	dmsD; putative dimethyl sulfoxide reductase chaperone	Chaperones and folding catalysts [BR:ko03110]	Protein families: genetic information processing	Brite Hierarchies	41.526	not sig	#N/A
K07274	Diagnosis	CTRL	0.709007	0.909088	0.451899	DiagnosisCTRL	0.753298	13	8	mipA, ompV; MipA family protein	Transporters [BR:ko02000]	Protein families: signaling and cellular processes	Brite Hierarchies	12.7341	not sig	#N/A
K07657	Diagnosis	CTRL	0.707915	1.74584	0.692895	DiagnosisCTRL	0.893691	13	4	phoB; two-component system, OmpR family, phosphate regulon response regulator PhoB	Two-component system [PATH:ko02020]	Signal transduction	Environmental Information Processing	#N/A	not sig	#N/A
K01473	Diagnosis	CTRL	0.707733	0.757161	0.369998	DiagnosisCTRL	0.681184	13	7	hyuA; N-methylhydantoinase A [EC:3.5.2.14]	Arginine and proline metabolism [PATH:ko00330]	Amino acid metabolism	Metabolism	1.59107	not sig	#N/A
K12066	Diagnosis	CTRL	0.70752	0.872101	0.434407	DiagnosisCTRL	0.739831	13	6	traK; conjugal transfer pilus assembly protein TraK	Secretion system [BR:ko02044]	Protein families: signaling and cellular processes	Brite Hierarchies	12.5565	not sig	#N/A
K00611	Diagnosis	CTRL	0.707268	0.294534	0.0351508	DiagnosisCTRL	0.339684	13	13	OTC, argF, argI; ornithine carbamoyltransferase [EC:2.1.3.3]	Arginine biosynthesis [PATH:ko00220]	Amino acid metabolism	Metabolism	697.352	not sig	#N/A
K21472	Diagnosis	CTRL	0.707213	0.50398	0.188133	DiagnosisCTRL	0.497673	13	13	lytH; peptidoglycan LD-endopeptidase LytH [EC:3.4.-.-]	Peptidases and inhibitors [BR:ko01002]	Protein families: metabolism	Brite Hierarchies	170.316	not sig	#N/A
K20452	Diagnosis	CTRL	0.70706	0.451082	0.145301	DiagnosisCTRL	0.452531	13	13	dmdA; dimethylmaleate hydratase large subunit [EC:4.2.1.85]	Nicotinate and nicotinamide metabolism [PATH:ko00760]	Metabolism of cofactors and vitamins	Metabolism	203.612	not sig	#N/A
K02805	Diagnosis	CTRL	0.70635	0.5725	0.24299	DiagnosisCTRL	0.562728	13	13	wecE, rffA; dTDP-4-amino-4,6-dideoxygalactose transaminase [EC:2.6.1.59]	O-Antigen nucleotide sugar biosynthesis [PATH:ko00541]	Glycan biosynthesis and metabolism	Metabolism	168.926	not sig	#N/A
K18326	Diagnosis	CTRL	0.706182	1.28426	0.593394	DiagnosisCTRL	0.840136	13	8	mdtD; MFS transporter, DHA2 family, multidrug resistance protein	Two-component system [PATH:ko02020]	Signal transduction	Environmental Information Processing	17.9037	not sig	#N/A
K02454	Diagnosis	CTRL	0.705543	1.27673	0.591579	DiagnosisCTRL	0.839273	13	9	gspE; general secretion pathway protein E [EC:7.4.2.8]	Bacterial secretion system [PATH:ko03070]	Membrane transport	Environmental Information Processing	11.7007	not sig	#N/A
K07726	Diagnosis	CTRL	0.704062	0.346806	0.0672354	DiagnosisCTRL	0.37177	13	13	K07726; putative transcriptional regulator	Transcription factors [BR:ko03000]	Protein families: genetic information processing	Brite Hierarchies	332.062	not sig	#N/A
K25087	Diagnosis	CTRL	0.703494	0.359107	0.0759423	DiagnosisCTRL	0.3822	13	13	musF; maltose transport system permease protein	Transporters [BR:ko02000]	Protein families: signaling and cellular processes	Brite Hierarchies	488.15	not sig	#N/A
K07030	Diagnosis	CTRL	0.703328	0.395572	0.103023	DiagnosisCTRL	0.409824	13	13	fakA; fatty acid kinase [EC:2.7.2.18]	Enzymes with EC numbers	Unclassified: metabolism	Not Included in Pathway or Brite	455.812	not sig	#N/A
K13894	Diagnosis	CTRL	0.702552	0.871218	0.437098	DiagnosisCTRL	0.742784	13	6	yejB; microcin C transport system permease protein	ABC transporters [PATH:ko02010]	Membrane transport	Environmental Information Processing	32.1791	not sig	#N/A
K11358	Diagnosis	CTRL	0.702552	0.384248	0.0947123	DiagnosisCTRL	0.396163	13	13	yhdR; aspartate aminotransferase [EC:2.6.1.1]	Alanine, aspartate and glutamate metabolism [PATH:ko00250]	Amino acid metabolism	Metabolism	471.45	not sig	#N/A
K21471	Diagnosis	CTRL	0.702011	0.36643	0.0817316	DiagnosisCTRL	0.383252	13	13	cwlO; peptidoglycan DL-endopeptidase CwlO [EC:3.4.-.-]	Peptidases and inhibitors [BR:ko01002]	Protein families: metabolism	Brite Hierarchies	684.63	not sig	#N/A
K20491	Diagnosis	CTRL	0.700963	0.404377	0.110919	DiagnosisCTRL	0.420108	13	13	nisE, spaE, cprB, epiE; lantibiotic transport system permease protein	ABC transporters [PATH:ko02010]	Membrane transport	Environmental Information Processing	302.419	not sig	#N/A
K09749	Diagnosis	CTRL	0.700649	0.663255	0.313443	DiagnosisCTRL	0.622729	13	13	K09749; uncharacterized protein	Function unknown	Poorly characterized	Not Included in Pathway or Brite	157.121	not sig	#N/A
K15724	Diagnosis	CTRL	0.699975	1.0053	0.500698	DiagnosisCTRL	0.785452	13	10	erpA; iron-sulfur cluster insertion protein	General function prediction only	Poorly characterized	Not Included in Pathway or Brite	13.0732	not sig	#N/A
K02086	Diagnosis	CTRL	0.698945	0.36181	0.0795428	DiagnosisCTRL	0.382437	13	13	dnaD; DNA replication protein	Replication and repair	Unclassified: genetic information processing	Not Included in Pathway or Brite	377.861	not sig	#N/A
K06132	Diagnosis	CTRL	0.698917	0.419672	0.124027	DiagnosisCTRL	0.43039	13	13	clsC; cardiolipin synthase C [EC:2.7.8.-]	Glycerophospholipid metabolism [PATH:ko00564]	Lipid metabolism	Metabolism	301.204	not sig	#N/A
K13888	Diagnosis	CTRL	0.698322	1.38587	0.62428	DiagnosisCTRL	0.855007	13	9	macA; membrane fusion protein, macrolide-specific efflux system	Transporters [BR:ko02000]	Protein families: signaling and cellular processes	Brite Hierarchies	5.89746	not sig	#N/A
K00975	Diagnosis	CTRL	0.697923	0.319485	0.0514576	DiagnosisCTRL	0.352324	13	13	glgC; glucose-1-phosphate adenylyltransferase [EC:2.7.7.27]	Starch and sucrose metabolism [PATH:ko00500]	Carbohydrate metabolism	Metabolism	1464.51	not sig	#N/A
K09779	Diagnosis	CTRL	0.697259	0.335293	0.0617456	DiagnosisCTRL	0.366869	13	13	K09779; uncharacterized protein	Function unknown	Poorly characterized	Not Included in Pathway or Brite	427.43	not sig	#N/A
K24915	Diagnosis	CTRL	0.696155	1.02415	0.51072	DiagnosisCTRL	0.79124	13	9	TMEM175; TMEM175 potassium channel family protein	Transporters [BR:ko02000]	Protein families: signaling and cellular processes	Brite Hierarchies	12.4227	not sig	#N/A
K25086	Diagnosis	CTRL	0.696153	0.377379	0.0921536	DiagnosisCTRL	0.394783	13	13	musE; maltose transport system substrate-binding protein	Transporters [BR:ko02000]	Protein families: signaling and cellular processes	Brite Hierarchies	467.688	not sig	#N/A
K04029	Diagnosis	CTRL	0.696062	0.428236	0.132355	DiagnosisCTRL	0.436741	13	13	eutP; ethanolamine utilization protein EutP	Amino acid metabolism	Unclassified: metabolism	Not Included in Pathway or Brite	116.86	not sig	#N/A
K06404	Diagnosis	CTRL	0.695807	0.457215	0.156264	DiagnosisCTRL	0.465225	13	13	spoVAB; stage V sporulation protein AB	Cell growth	Unclassified: signaling and cellular processes	Not Included in Pathway or Brite	221.138	not sig	#N/A
K17204	Diagnosis	CTRL	0.694964	0.73459	0.364438	DiagnosisCTRL	0.676307	13	12	eryE; erythritol transport system ATP-binding protein	ABC transporters [PATH:ko02010]	Membrane transport	Environmental Information Processing	20.2474	not sig	#N/A
K06908	Diagnosis	CTRL	0.694935	0.318625	0.0517709	DiagnosisCTRL	0.352324	13	13	K06908; uncharacterized protein	Function unknown	Poorly characterized	Not Included in Pathway or Brite	79.0028	not sig	#N/A
K11312	Diagnosis	CTRL	0.694341	0.867714	0.440537	DiagnosisCTRL	0.744105	13	11	K11312; cupin 2 domain-containing protein	General function prediction only	Poorly characterized	Not Included in Pathway or Brite	8.41751	not sig	#N/A
K08303	Diagnosis	CTRL	0.693108	0.313781	0.0493142	DiagnosisCTRL	0.352324	13	13	prtC, trhP; U32 family peptidase [EC:3.4.-.-]	Epithelial cell signaling in Helicobacter pylori infection [PATH:ko05120]	Infectious disease: bacterial	Human Diseases	908.718	not sig	#N/A
K03588	Diagnosis	CTRL	0.692755	0.310369	0.0473571	DiagnosisCTRL	0.352324	13	13	ftsW, spoVE; cell division protein FtsW	Cell cycle - Caulobacter [PATH:ko04112]	Cell growth and death	Cellular Processes	548.599	not sig	#N/A
K06382	Diagnosis	CTRL	0.692742	0.365833	0.0848641	DiagnosisCTRL	0.387138	13	13	spoIIE; stage II sporulation protein E [EC:3.1.3.16]	Enzymes with EC numbers	Unclassified: metabolism	Not Included in Pathway or Brite	518.144	not sig	#N/A
K19221	Diagnosis	CTRL	0.69271	0.343779	0.0690074	DiagnosisCTRL	0.372727	13	13	cobA, btuR; cob(I)alamin adenosyltransferase [EC:2.5.1.17]	Porphyrin metabolism [PATH:ko00860]	Metabolism of cofactors and vitamins	Metabolism	483.788	not sig	#N/A
K12511	Diagnosis	CTRL	0.692665	0.47947	0.176433	DiagnosisCTRL	0.486809	13	13	tadC; tight adherence protein C	Secretion system [BR:ko02044]	Protein families: signaling and cellular processes	Brite Hierarchies	291.83	not sig	#N/A
K06406	Diagnosis	CTRL	0.69108	0.359097	0.0805366	DiagnosisCTRL	0.382437	13	13	spoVAD; stage V sporulation protein AD	Cell growth	Unclassified: signaling and cellular processes	Not Included in Pathway or Brite	488.317	not sig	#N/A
K06393	Diagnosis	CTRL	0.690225	0.348928	0.0735037	DiagnosisCTRL	0.377533	13	13	spoIIIAD; stage III sporulation protein AD	Cell growth	Unclassified: signaling and cellular processes	Not Included in Pathway or Brite	414.716	not sig	#N/A
K19084	Diagnosis	CTRL	0.688329	0.372161	0.0914075	DiagnosisCTRL	0.394783	13	13	braE, bceB; bacitracin transport system permease protein	ABC transporters [PATH:ko02010]	Membrane transport	Environmental Information Processing	235.939	not sig	#N/A
K03750	Diagnosis	CTRL	0.687998	0.282441	0.0330621	DiagnosisCTRL	0.333774	13	13	moeA; molybdopterin molybdotransferase [EC:2.10.1.1]	Folate biosynthesis [PATH:ko00790]	Metabolism of cofactors and vitamins	Metabolism	170.89	not sig	#N/A
K05833	Diagnosis	CTRL	0.687684	0.375064	0.0939016	DiagnosisCTRL	0.395802	13	13	K05833; putative tryptophan/tyrosine transport system ATP-binding protein	Transporters [BR:ko02000]	Protein families: signaling and cellular processes	Brite Hierarchies	742.783	not sig	#N/A
K07184	Diagnosis	CTRL	0.686568	1.24848	0.593363	DiagnosisCTRL	0.840136	13	6	ygiM; SH3 domain protein	Signaling proteins	Unclassified: signaling and cellular processes	Not Included in Pathway or Brite	8.95832	not sig	#N/A
K02409	Diagnosis	CTRL	0.68651	0.600086	0.276901	DiagnosisCTRL	0.594216	13	13	fliF; flagellar M-ring protein FliF	Flagellar assembly [PATH:ko02040]	Cell motility	Cellular Processes	131.312	not sig	#N/A
K17202	Diagnosis	CTRL	0.685357	0.952029	0.486607	DiagnosisCTRL	0.775096	13	12	K17202, eryG; erythritol transport system substrate-binding protein	ABC transporters [PATH:ko02010]	Membrane transport	Environmental Information Processing	18.6122	not sig	#N/A
K03412	Diagnosis	CTRL	0.684683	0.540518	0.231421	DiagnosisCTRL	0.549903	13	13	cheB; two-component system, chemotaxis family, protein-glutamate methylesterase/glutaminase [EC:3.1.1.61 3.5.1.44]	Two-component system [PATH:ko02020]	Signal transduction	Environmental Information Processing	145.925	not sig	#N/A
K23948	Diagnosis	CTRL	0.683207	1.11657	0.553055	DiagnosisCTRL	0.816442	13	10	E1.6.5.9; NADH:quinone reductase (non-electrogenic) [EC:1.6.5.9]	Enzymes with EC numbers	Unclassified: metabolism	Not Included in Pathway or Brite	10.9094	not sig	#N/A
K02396	Diagnosis	CTRL	0.682849	0.653233	0.318295	DiagnosisCTRL	0.626139	13	13	flgK; flagellar hook-associated protein 1	Flagellar assembly [PATH:ko02040]	Cell motility	Cellular Processes	266.319	not sig	#N/A
K09772	Diagnosis	CTRL	0.682672	0.285783	0.0359388	DiagnosisCTRL	0.339892	13	13	sepF; cell division inhibitor SepF	Chromosome and associated proteins [BR:ko03036]	Protein families: genetic information processing	Brite Hierarchies	517.973	not sig	#N/A
K01201	Diagnosis	CTRL	0.682427	0.527382	0.222177	DiagnosisCTRL	0.540942	13	13	GBA, srfJ; glucosylceramidase [EC:3.2.1.45]	Sphingolipid metabolism [PATH:ko00600]	Lipid metabolism	Metabolism	387.549	not sig	#N/A
K03571	Diagnosis	CTRL	0.682285	0.297093	0.0422886	DiagnosisCTRL	0.347737	13	13	mreD; rod shape-determining protein MreD	Chromosome and associated proteins [BR:ko03036]	Protein families: genetic information processing	Brite Hierarchies	427.591	not sig	#N/A
K15582	Diagnosis	CTRL	0.682104	0.315265	0.0533701	DiagnosisCTRL	0.352864	13	13	oppC; oligopeptide transport system permease protein	ABC transporters [PATH:ko02010]	Membrane transport	Environmental Information Processing	331.896	not sig	#N/A
K01628	Diagnosis	CTRL	0.681572	0.293735	0.0405517	DiagnosisCTRL	0.347737	13	13	fucA; L-fuculose-phosphate aldolase [EC:4.1.2.17]	Pentose and glucuronate interconversions [PATH:ko00040]	Carbohydrate metabolism	Metabolism	234.811	not sig	#N/A
K03216	Diagnosis	CTRL	0.680892	0.271224	0.0289639	DiagnosisCTRL	0.333774	13	13	trmL, cspR; tRNA (cytidine/uridine-2'-O-)-methyltransferase [EC:2.1.1.207]	Transfer RNA biogenesis [BR:ko03016]	Protein families: genetic information processing	Brite Hierarchies	625.309	not sig	#N/A
K05569	Diagnosis	CTRL	0.680746	0.928522	0.4788	DiagnosisCTRL	0.768499	13	12	mnhE, mrpE; multicomponent Na+:H+ antiporter subunit E	Transporters [BR:ko02000]	Protein families: signaling and cellular processes	Brite Hierarchies	18.9849	not sig	#N/A
K09809	Diagnosis	CTRL	0.68049	0.532239	0.227375	DiagnosisCTRL	0.546026	13	13	tagF; CDP-glycerol glycerophosphotransferase [EC:2.7.8.12]	Enzymes with EC numbers	Unclassified: metabolism	Not Included in Pathway or Brite	200.339	not sig	#N/A
K14475	Diagnosis	CTRL	0.68013	0.609201	0.288032	DiagnosisCTRL	0.602323	13	13	ICP; inhibitor of cysteine peptidase	African trypanosomiasis [PATH:ko05143]	Infectious disease: parasitic	Human Diseases	106.525	not sig	#N/A
K04517	Diagnosis	CTRL	0.680007	0.306679	0.048592	DiagnosisCTRL	0.352324	13	13	tyrA2; prephenate dehydrogenase [EC:1.3.1.12]	Phenylalanine, tyrosine and tryptophan biosynthesis [PATH:ko00400]	Amino acid metabolism	Metabolism	536.517	not sig	#N/A
K03762	Diagnosis	CTRL	0.679301	1.48196	0.655603	DiagnosisCTRL	0.871922	13	8	proP; MFS transporter, MHS family, proline/betaine transporter	Transporters [BR:ko02000]	Protein families: signaling and cellular processes	Brite Hierarchies	24.7988	not sig	#N/A
K23302	Diagnosis	CTRL	0.679015	0.566832	0.256126	DiagnosisCTRL	0.576589	13	7	qrcB; menaquinone reductase, molybdopterin-binding-like subunit	Transporters [BR:ko02000]	Protein families: signaling and cellular processes	Brite Hierarchies	3.19686	not sig	#N/A
K25067	Diagnosis	CTRL	0.678429	0.943276	0.487	DiagnosisCTRL	0.775429	13	13	fcsSBP; fucose transport system substrate-binding protein	Transporters [BR:ko02000]	Protein families: signaling and cellular processes	Brite Hierarchies	61.98	not sig	#N/A
K10254	Diagnosis	CTRL	0.678317	0.326216	0.0617678	DiagnosisCTRL	0.366869	13	13	ohyA, sph; oleate hydratase [EC:4.2.1.53]	Enzymes with EC numbers	Unclassified: metabolism	Not Included in Pathway or Brite	388.614	not sig	#N/A
K00613	Diagnosis	CTRL	0.677191	1.02073	0.520712	DiagnosisCTRL	0.799365	13	9	GATM; glycine amidinotransferase [EC:2.1.4.1]	Glycine, serine and threonine metabolism [PATH:ko00260]	Amino acid metabolism	Metabolism	6.84771	not sig	#N/A
K07775	Diagnosis	CTRL	0.676635	0.410708	0.127698	DiagnosisCTRL	0.432245	13	13	resD; two-component system, OmpR family, response regulator ResD	Two-component system [PATH:ko02020]	Signal transduction	Environmental Information Processing	629.613	not sig	#N/A
K21681	Diagnosis	CTRL	0.676491	1.65442	0.690462	DiagnosisCTRL	0.892938	13	9	bcs1; ribitol-5-phosphate 2-dehydrogenase (NADP+) / D-ribitol-5-phosphate cytidylyltransferase [EC:1.1.1.405 2.7.7.40]	Pentose and glucuronate interconversions [PATH:ko00040]	Carbohydrate metabolism	Metabolism	130.472	not sig	#N/A
K06399	Diagnosis	CTRL	0.67646	0.330258	0.065169	DiagnosisCTRL	0.370853	13	13	spoIVB; stage IV sporulation protein B [EC:3.4.21.116]	Peptidases and inhibitors [BR:ko01002]	Protein families: metabolism	Brite Hierarchies	457.079	not sig	#N/A
K00974	Diagnosis	CTRL	0.674937	0.335752	0.0695732	DiagnosisCTRL	0.372727	13	13	cca; tRNA nucleotidyltransferase (CCA-adding enzyme) [EC:2.7.7.72 3.1.3.- 3.1.4.-]	Transfer RNA biogenesis [BR:ko03016]	Protein families: genetic information processing	Brite Hierarchies	515.155	not sig	#N/A
K07124	Diagnosis	CTRL	0.67459	0.42399	0.139905	DiagnosisCTRL	0.445192	13	13	K07124; uncharacterized protein	Function unknown	Poorly characterized	Not Included in Pathway or Brite	383.958	not sig	#N/A
K01512	Diagnosis	CTRL	0.674539	0.468146	0.177474	DiagnosisCTRL	0.486809	13	13	acyP; acylphosphatase [EC:3.6.1.7]	Pyruvate metabolism [PATH:ko00620]	Carbohydrate metabolism	Metabolism	230.425	not sig	#N/A
K18349	Diagnosis	CTRL	0.67258	0.392082	0.114266	DiagnosisCTRL	0.423624	13	13	vanRC, vanRE, vanRG; two-component system, OmpR family, response regulator VanR	Two-component system [PATH:ko02020]	Signal transduction	Environmental Information Processing	757.77	not sig	#N/A
K19168	Diagnosis	CTRL	0.671613	1.2644	0.605858	DiagnosisCTRL	0.844519	13	10	cptA; toxin CptA	Prokaryotic defense system [BR:ko02048]	Protein families: signaling and cellular processes	Brite Hierarchies	11.673	not sig	#N/A
K06405	Diagnosis	CTRL	0.671475	0.361579	0.0902589	DiagnosisCTRL	0.393499	13	13	spoVAC; stage V sporulation protein AC	Cell growth	Unclassified: signaling and cellular processes	Not Included in Pathway or Brite	474.01	not sig	#N/A
K03529	Diagnosis	CTRL	0.671463	0.308333	0.0520719	DiagnosisCTRL	0.352324	13	13	smc; chromosome segregation protein	Chromosome and associated proteins [BR:ko03036]	Protein families: genetic information processing	Brite Hierarchies	480.727	not sig	#N/A
K18348	Diagnosis	CTRL	0.671148	0.781048	0.408516	DiagnosisCTRL	0.715074	13	13	vanT; serine/alanine racemase [EC:5.1.1.18 5.1.1.1]	Two-component system [PATH:ko02020]	Signal transduction	Environmental Information Processing	19.3532	not sig	#N/A
K14540	Diagnosis	CTRL	0.668988	0.386031	0.111	DiagnosisCTRL	0.420108	13	13	rbgA; ribosome biogenesis GTPase A	Ribosome biogenesis [BR:ko03009]	Protein families: genetic information processing	Brite Hierarchies	410.103	not sig	#N/A
K10112	Diagnosis	CTRL	0.668818	0.324145	0.0634993	DiagnosisCTRL	0.369045	13	13	msmX, msmK, malK, sugC, ggtA, msiK; multiple sugar transport system ATP-binding protein [EC:7.5.2.-]	ABC transporters [PATH:ko02010]	Membrane transport	Environmental Information Processing	558.407	not sig	#N/A
K03091	Diagnosis	CTRL	0.668639	0.35375	0.0853615	DiagnosisCTRL	0.387352	13	13	sigH; RNA polymerase sporulation-specific sigma factor	Transcription machinery [BR:ko03021]	Protein families: genetic information processing	Brite Hierarchies	1509.74	not sig	#N/A
K07129	Diagnosis	CTRL	0.668483	1.26903	0.608814	DiagnosisCTRL	0.846087	13	9	K07129; uncharacterized protein	Function unknown	Poorly characterized	Not Included in Pathway or Brite	15.1947	not sig	#N/A
K04026	Diagnosis	CTRL	0.668104	0.615957	0.301273	DiagnosisCTRL	0.612859	13	13	eutL; ethanolamine utilization protein EutL	Amino acid metabolism	Unclassified: metabolism	Not Included in Pathway or Brite	23.2998	not sig	#N/A
K19076	Diagnosis	CTRL	0.667941	1.17231	0.580287	DiagnosisCTRL	0.832043	13	10	cmr2, cas10; CRISPR-associated protein Cmr2	Prokaryotic defense system [BR:ko02048]	Protein families: signaling and cellular processes	Brite Hierarchies	13.1546	not sig	#N/A
K04765	Diagnosis	CTRL	0.667047	1.11102	0.560412	DiagnosisCTRL	0.820413	13	6	mazG; nucleoside triphosphate diphosphatase [EC:3.6.1.9]	Purine metabolism [PATH:ko00230]	Nucleotide metabolism	Metabolism	13.7039	not sig	#N/A
K02422	Diagnosis	CTRL	0.666049	0.647935	0.326044	DiagnosisCTRL	0.635127	13	13	fliS; flagellar secretion chaperone FliS	Flagellar assembly [PATH:ko02040]	Cell motility	Cellular Processes	277.647	not sig	#N/A
K11069	Diagnosis	CTRL	0.665839	0.235088	0.0163052	DiagnosisCTRL	0.297254	13	13	potD; spermidine/putrescine transport system substrate-binding protein	ABC transporters [PATH:ko02010]	Membrane transport	Environmental Information Processing	219.358	not sig	#N/A
K03705	Diagnosis	CTRL	0.665719	0.287434	0.040859	DiagnosisCTRL	0.347737	13	13	hrcA; heat-inducible transcriptional repressor	Transcription factors [BR:ko03000]	Protein families: genetic information processing	Brite Hierarchies	594.243	not sig	#N/A
K07570	Diagnosis	CTRL	0.665108	1.05475	0.541192	DiagnosisCTRL	0.810715	13	8	GSP13; general stress protein 13	Translation	Unclassified: genetic information processing	Not Included in Pathway or Brite	2.72244	not sig	#N/A
K05896	Diagnosis	CTRL	0.665057	0.288427	0.0416046	DiagnosisCTRL	0.347737	13	13	scpA; segregation and condensation protein A	Chromosome and associated proteins [BR:ko03036]	Protein families: genetic information processing	Brite Hierarchies	501.159	not sig	#N/A
K06283	Diagnosis	CTRL	0.664971	0.33907	0.0756641	DiagnosisCTRL	0.381768	13	13	spoIIID; putative DeoR family transcriptional regulator, stage III sporulation protein D	Transcription factors [BR:ko03000]	Protein families: genetic information processing	Brite Hierarchies	542.658	not sig	#N/A
K05594	Diagnosis	CTRL	0.664234	1.64534	0.694165	DiagnosisCTRL	0.894051	13	7	elaB; ElaB protein	General function prediction only	Poorly characterized	Not Included in Pathway or Brite	26.972	not sig	#N/A
K03760	Diagnosis	CTRL	0.664011	0.95748	0.502378	DiagnosisCTRL	0.786619	13	10	eptA, pmrC; lipid A ethanolaminephosphotransferase [EC:2.7.8.43]	Lipopolysaccharide biosynthesis [PATH:ko00540]	Glycan biosynthesis and metabolism	Metabolism	29.5463	not sig	#N/A
K03780	Diagnosis	CTRL	0.663672	0.47434	0.189329	DiagnosisCTRL	0.498331	13	13	ttdB; L(+)-tartrate dehydratase beta subunit [EC:4.2.1.32]	Glyoxylate and dicarboxylate metabolism [PATH:ko00630]	Carbohydrate metabolism	Metabolism	186.252	not sig	#N/A
K06392	Diagnosis	CTRL	0.663142	0.352253	0.0864607	DiagnosisCTRL	0.388656	13	13	spoIIIAC; stage III sporulation protein AC	Cell growth	Unclassified: signaling and cellular processes	Not Included in Pathway or Brite	411.044	not sig	#N/A
K06298	Diagnosis	CTRL	0.662693	0.41893	0.141985	DiagnosisCTRL	0.449017	13	13	gerM; germination protein M	Cell growth	Unclassified: signaling and cellular processes	Not Included in Pathway or Brite	287.082	not sig	#N/A
K00383	Diagnosis	CTRL	0.662373	1.34535	0.632157	DiagnosisCTRL	0.857737	13	5	GSR, gor; glutathione reductase (NADPH) [EC:1.8.1.7]	Glutathione metabolism [PATH:ko00480]	Metabolism of other amino acids	Metabolism	13.7657	not sig	#N/A
K07105	Diagnosis	CTRL	0.661946	0.371763	0.102585	DiagnosisCTRL	0.409774	13	13	K07105; uncharacterized protein	Function unknown	Poorly characterized	Not Included in Pathway or Brite	747.177	not sig	#N/A
K06967	Diagnosis	CTRL	0.661411	0.378847	0.108666	DiagnosisCTRL	0.417707	13	13	trmK; tRNA (adenine22-N1)-methyltransferase [EC:2.1.1.217]	Transfer RNA biogenesis [BR:ko03016]	Protein families: genetic information processing	Brite Hierarchies	504.435	not sig	#N/A
K06336	Diagnosis	CTRL	0.660884	0.909041	0.482404	DiagnosisCTRL	0.771921	13	13	tasA, cotN; spore coat-associated protein N	Peptidases and inhibitors [BR:ko01002]	Protein families: metabolism	Brite Hierarchies	33.3781	not sig	#N/A
K04083	Diagnosis	CTRL	0.660629	0.28792	0.0424414	DiagnosisCTRL	0.347737	13	13	hslO; molecular chaperone Hsp33	Chaperones and folding catalysts [BR:ko03110]	Protein families: genetic information processing	Brite Hierarchies	537.79	not sig	#N/A
K10541	Diagnosis	CTRL	0.66052	0.352316	0.0876032	DiagnosisCTRL	0.391005	13	13	mglC; methyl-galactoside transport system permease protein	ABC transporters [PATH:ko02010]	Membrane transport	Environmental Information Processing	273.826	not sig	#N/A
K16511	Diagnosis	CTRL	0.660403	0.452814	0.172673	DiagnosisCTRL	0.484409	13	13	mecA1_2; adapter protein MecA 1/2	Protein processing	Unclassified: genetic information processing	Not Included in Pathway or Brite	424.397	not sig	#N/A
K06608	Diagnosis	CTRL	0.660358	0.641123	0.325125	DiagnosisCTRL	0.634515	13	13	iolR; DeoR family transcriptional regulator, myo-inositol catabolism operon repressor	Transcription factors [BR:ko03000]	Protein families: genetic information processing	Brite Hierarchies	29.3321	not sig	#N/A
K01569	Diagnosis	CTRL	0.659942	1.10791	0.563454	DiagnosisCTRL	0.820581	13	5	oxdD; oxalate decarboxylase [EC:4.1.1.2]	Glyoxylate and dicarboxylate metabolism [PATH:ko00630]	Carbohydrate metabolism	Metabolism	8.72406	not sig	#N/A
K13927	Diagnosis	CTRL	0.65954	0.732557	0.387233	DiagnosisCTRL	0.697319	13	13	citXG; holo-ACP synthase / triphosphoribosyl-dephospho-CoA synthase [EC:2.7.7.61 2.4.2.52]	Two-component system [PATH:ko02020]	Signal transduction	Environmental Information Processing	48.3886	not sig	#N/A
K03399	Diagnosis	CTRL	0.659451	0.887512	0.473032	DiagnosisCTRL	0.766233	13	9	cbiE; cobalt-precorrin-7 (C5)-methyltransferase [EC:2.1.1.289]	Porphyrin metabolism [PATH:ko00860]	Metabolism of cofactors and vitamins	Metabolism	9.85734	not sig	#N/A
K18841	Diagnosis	CTRL	0.65932	0.869122	0.464033	DiagnosisCTRL	0.760988	13	4	chpB, chpBK; mRNA interferase ChpB [EC:3.1.-.-]	Prokaryotic defense system [BR:ko02048]	Protein families: signaling and cellular processes	Brite Hierarchies	#N/A	not sig	#N/A
K03151	Diagnosis	CTRL	0.658536	0.293621	0.0464722	DiagnosisCTRL	0.352324	13	13	thiI; tRNA uracil 4-sulfurtransferase [EC:2.8.1.4]	Thiamine metabolism [PATH:ko00730]	Metabolism of cofactors and vitamins	Metabolism	549.221	not sig	#N/A
K09762	Diagnosis	CTRL	0.65833	0.3279	0.0698736	DiagnosisCTRL	0.372727	13	13	whiA; cell division protein WhiA	Chromosome and associated proteins [BR:ko03036]	Protein families: genetic information processing	Brite Hierarchies	583.041	not sig	#N/A
K07738	Diagnosis	CTRL	0.658122	0.307104	0.0553169	DiagnosisCTRL	0.356851	13	13	nrdR; transcriptional repressor NrdR	Transcription factors [BR:ko03000]	Protein families: genetic information processing	Brite Hierarchies	575.11	not sig	#N/A
K06960	Diagnosis	CTRL	0.658004	0.273246	0.0347311	DiagnosisCTRL	0.339684	13	13	K06960; uncharacterized protein	Function unknown	Poorly characterized	Not Included in Pathway or Brite	557.3	not sig	#N/A
K02526	Diagnosis	CTRL	0.657929	0.951895	0.503779	DiagnosisCTRL	0.786908	13	13	kdgT; 2-keto-3-deoxygluconate permease	Transporters [BR:ko02000]	Protein families: signaling and cellular processes	Brite Hierarchies	47.6789	not sig	#N/A
K02398	Diagnosis	CTRL	0.657154	0.652657	0.335623	DiagnosisCTRL	0.644212	13	13	flgM; negative regulator of flagellin synthesis FlgM	Two-component system [PATH:ko02020]	Signal transduction	Environmental Information Processing	139.598	not sig	#N/A
K03574	Diagnosis	CTRL	0.657085	0.326992	0.0696622	DiagnosisCTRL	0.372727	13	13	mutT, NUDT15, MTH2; 8-oxo-dGTP diphosphatase [EC:3.6.1.55]	DNA repair and recombination proteins [BR:ko03400]	Protein families: genetic information processing	Brite Hierarchies	830.036	not sig	#N/A
K03411	Diagnosis	CTRL	0.656656	0.620013	0.312257	DiagnosisCTRL	0.621255	13	13	cheD; chemotaxis protein CheD [EC:3.5.1.44]	Bacterial chemotaxis [PATH:ko02030]	Cell motility	Cellular Processes	114.887	not sig	#N/A
K06398	Diagnosis	CTRL	0.656537	0.337508	0.0777443	DiagnosisCTRL	0.382437	13	13	spoIVA; stage IV sporulation protein A	Cell growth	Unclassified: signaling and cellular processes	Not Included in Pathway or Brite	408.581	not sig	#N/A
K12510	Diagnosis	CTRL	0.655909	0.582128	0.28383	DiagnosisCTRL	0.599397	13	13	tadB; tight adherence protein B	Secretion system [BR:ko02044]	Protein families: signaling and cellular processes	Brite Hierarchies	258.36	not sig	#N/A
K04769	Diagnosis	CTRL	0.65554	0.368855	0.103155	DiagnosisCTRL	0.409824	13	13	spoVT; AbrB family transcriptional regulator, stage V sporulation protein T	Transcription factors [BR:ko03000]	Protein families: genetic information processing	Brite Hierarchies	497.956	not sig	#N/A
K02421	Diagnosis	CTRL	0.655369	0.608453	0.304488	DiagnosisCTRL	0.614612	13	13	fliR; flagellar biosynthesis protein FliR	Flagellar assembly [PATH:ko02040]	Cell motility	Cellular Processes	132.733	not sig	#N/A
K09794	Diagnosis	CTRL	0.654491	1.11193	0.568015	DiagnosisCTRL	0.823923	13	8	K09794; uncharacterized protein	Function unknown	Poorly characterized	Not Included in Pathway or Brite	21.6354	not sig	#N/A
K07258	Diagnosis	CTRL	0.654259	0.318383	0.0644248	DiagnosisCTRL	0.369045	13	13	dacC, dacA, dacD; serine-type D-Ala-D-Ala carboxypeptidase (penicillin-binding protein 5/6) [EC:3.4.16.4]	Peptidoglycan biosynthesis [PATH:ko00550]	Glycan biosynthesis and metabolism	Metabolism	1956.23	not sig	#N/A
K02372	Diagnosis	CTRL	0.653126	0.326928	0.071075	DiagnosisCTRL	0.372727	13	13	fabZ; 3-hydroxyacyl-[acyl-carrier-protein] dehydratase [EC:4.2.1.59]	Fatty acid biosynthesis [PATH:ko00061]	Lipid metabolism	Metabolism	543.128	not sig	#N/A
K23352	Diagnosis	CTRL	0.652593	0.260881	0.029428	DiagnosisCTRL	0.333774	13	13	gcdD, mmdD; glutaconyl-CoA/methylmalonyl-CoA decarboxylase subunit delta	Butanoate metabolism [PATH:ko00650]	Carbohydrate metabolism	Metabolism	438.074	not sig	#N/A
K07153	Diagnosis	CTRL	0.65247	1.28937	0.622817	DiagnosisCTRL	0.854932	13	6	hflD; high frequency lysogenization protein	General function prediction only	Poorly characterized	Not Included in Pathway or Brite	7.43954	not sig	#N/A
K07038	Diagnosis	CTRL	0.651325	0.877639	0.473556	DiagnosisCTRL	0.766233	13	13	K07038; inner membrane protein	General function prediction only	Poorly characterized	Not Included in Pathway or Brite	64.4227	not sig	#N/A
K19046	Diagnosis	CTRL	0.651005	0.569872	0.277556	DiagnosisCTRL	0.594216	13	12	casB, cse2; CRISPR system Cascade subunit CasB	Prokaryotic defense system [BR:ko02048]	Protein families: signaling and cellular processes	Brite Hierarchies	51.3304	not sig	#N/A
K11184	Diagnosis	CTRL	0.650376	0.5739	0.281202	DiagnosisCTRL	0.597145	13	13	chr, crh; catabolite repression HPr-like protein	Carbohydrate metabolism	Unclassified: metabolism	Not Included in Pathway or Brite	81.1725	not sig	#N/A
K23753	Diagnosis	CTRL	0.650324	0.455496	0.181139	DiagnosisCTRL	0.490444	13	13	ppk2, pap; AMP-polyphosphate phosphotransferase [EC:2.7.4.33]	Enzymes with EC numbers	Unclassified: metabolism	Not Included in Pathway or Brite	189.866	not sig	#N/A
K19689	Diagnosis	CTRL	0.65023	0.366192	0.103426	DiagnosisCTRL	0.409988	13	13	ampS, pepS, ampT; aminopeptidase [EC:3.4.11.-]	Peptidases and inhibitors [BR:ko01002]	Protein families: metabolism	Brite Hierarchies	482.225	not sig	#N/A
K07706	Diagnosis	CTRL	0.649921	0.436482	0.164589	DiagnosisCTRL	0.474097	13	13	agrC, blpH, fsrC; two-component system, LytTR family, sensor histidine kinase AgrC [EC:2.7.13.3]	Two-component system [PATH:ko02020]	Signal transduction	Environmental Information Processing	1792.9	not sig	#N/A
K15986	Diagnosis	CTRL	0.649713	0.35671	0.0958261	DiagnosisCTRL	0.397522	13	13	ppaC; manganese-dependent inorganic pyrophosphatase [EC:3.6.1.1]	Oxidative phosphorylation [PATH:ko00190]	Energy metabolism	Metabolism	467.622	not sig	#N/A
K03608	Diagnosis	CTRL	0.649685	0.4454	0.172616	DiagnosisCTRL	0.484409	13	13	minE; cell division topological specificity factor	Chromosome and associated proteins [BR:ko03036]	Protein families: genetic information processing	Brite Hierarchies	288.471	not sig	#N/A
K16921	Diagnosis	CTRL	0.649358	0.365617	0.103356	DiagnosisCTRL	0.409988	13	13	ytrB; acetoin utilization transport system ATP-binding protein	ABC transporters [PATH:ko02010]	Membrane transport	Environmental Information Processing	280.7	not sig	#N/A
K06024	Diagnosis	CTRL	0.648958	0.261492	0.0304786	DiagnosisCTRL	0.333774	13	13	scpB; segregation and condensation protein B	Chromosome and associated proteins [BR:ko03036]	Protein families: genetic information processing	Brite Hierarchies	494.89	not sig	#N/A
K22927	Diagnosis	CTRL	0.64876	0.337294	0.080682	DiagnosisCTRL	0.382437	13	13	gdpP; cyclic-di-AMP phosphodiesterase [EC:3.1.4.59]	Enzymes with EC numbers	Unclassified: metabolism	Not Included in Pathway or Brite	533.485	not sig	#N/A
K09936	Diagnosis	CTRL	0.64848	0.443918	0.172035	DiagnosisCTRL	0.483264	13	13	TC.BAT2; bacterial/archaeal transporter family-2 protein	Quorum sensing [PATH:ko02024]	Cellular community - prokaryotes	Cellular Processes	227.899	not sig	#N/A
K06409	Diagnosis	CTRL	0.648169	0.383504	0.119111	DiagnosisCTRL	0.42778	13	13	spoVB; stage V sporulation protein B	Transporters [BR:ko02000]	Protein families: signaling and cellular processes	Brite Hierarchies	382.389	not sig	#N/A
K01989	Diagnosis	CTRL	0.647571	0.376617	0.113509	DiagnosisCTRL	0.422148	13	13	K01989; putative tryptophan/tyrosine transport system substrate-binding protein	Transporters [BR:ko02000]	Protein families: signaling and cellular processes	Brite Hierarchies	746.464	not sig	#N/A
K00821	Diagnosis	CTRL	0.647245	0.305123	0.0574441	DiagnosisCTRL	0.359065	13	13	argD; acetylornithine/N-succinyldiaminopimelate aminotransferase [EC:2.6.1.11 2.6.1.17]	Lysine biosynthesis [PATH:ko00300]	Amino acid metabolism	Metabolism	596.713	not sig	#N/A
K17073	Diagnosis	CTRL	0.647011	0.856604	0.465922	DiagnosisCTRL	0.762791	13	8	lysX1; putative lysine transport system substrate-binding protein	ABC transporters [PATH:ko02010]	Membrane transport	Environmental Information Processing	3.3623	not sig	#N/A
K10907	Diagnosis	CTRL	0.646809	0.435578	0.165642	DiagnosisCTRL	0.47656	13	13	K10907; aminotransferase [EC:2.6.1.-]	Amino acid related enzymes [BR:ko01007]	Protein families: metabolism	Brite Hierarchies	358.276	not sig	#N/A
K01567	Diagnosis	CTRL	0.645676	0.353054	0.094641	DiagnosisCTRL	0.396163	13	13	pdaA; peptidoglycan-N-acetylmuramic acid deacetylase [EC:3.5.1.-]	Enzymes with EC numbers	Unclassified: metabolism	Not Included in Pathway or Brite	262.001	not sig	#N/A
K07458	Diagnosis	CTRL	0.645556	0.346884	0.0896612	DiagnosisCTRL	0.392142	13	13	vsr; DNA mismatch endonuclease, patch repair protein [EC:3.1.-.-]	DNA repair and recombination proteins [BR:ko03400]	Protein families: genetic information processing	Brite Hierarchies	533.749	not sig	#N/A
K17737	Diagnosis	CTRL	0.644618	1.51416	0.678518	DiagnosisCTRL	0.884583	13	5	dhcR; LysR family transcriptional regulator, carnitine catabolism transcriptional activator	Transcription factors [BR:ko03000]	Protein families: genetic information processing	Brite Hierarchies	26.2305	not sig	#N/A
K09777	Diagnosis	CTRL	0.644532	0.323032	0.0713813	DiagnosisCTRL	0.372727	13	13	remA; extracellular matrix regulatory protein A	Transcription	Unclassified: genetic information processing	Not Included in Pathway or Brite	316.231	not sig	#N/A
K00198	Diagnosis	CTRL	0.644317	0.483547	0.209647	DiagnosisCTRL	0.522201	13	13	cooS, acsA; anaerobic carbon-monoxide dehydrogenase catalytic subunit [EC:1.2.7.4]	Carbon fixation pathways in prokaryotes [PATH:ko00720]	Energy metabolism	Metabolism	79.0909	not sig	#N/A
K20490	Diagnosis	CTRL	0.643096	0.376074	0.115282	DiagnosisCTRL	0.425501	13	13	nisF, spaF, cprA, epiF; lantibiotic transport system ATP-binding protein	ABC transporters [PATH:ko02010]	Membrane transport	Environmental Information Processing	308.461	not sig	#N/A
K02804	Diagnosis	CTRL	0.642616	1.1185	0.577166	DiagnosisCTRL	0.829837	13	6	nagE; N-acetylglucosamine PTS system EIICBA or EIICB component [EC:2.7.1.193]	Amino sugar and nucleotide sugar metabolism [PATH:ko00520]	Carbohydrate metabolism	Metabolism	13.708	not sig	#N/A
K24042	Diagnosis	CTRL	0.642285	0.546926	0.26505	DiagnosisCTRL	0.584577	13	13	yitJ; methionine synthase / methylenetetrahydrofolate reductase (NADH) [EC:2.1.1.13 1.5.1.54]	Cysteine and methionine metabolism [PATH:ko00270]	Amino acid metabolism	Metabolism	111.431	not sig	#N/A
K02410	Diagnosis	CTRL	0.642284	0.622375	0.324234	DiagnosisCTRL	0.633864	13	13	fliG; flagellar motor switch protein FliG	Bacterial chemotaxis [PATH:ko02030]	Cell motility	Cellular Processes	138.69	not sig	#N/A
K13040	Diagnosis	CTRL	0.642118	0.939864	0.508613	DiagnosisCTRL	0.790338	13	9	ttrS; two-component system, LuxR family, sensor histidine kinase TtrS [EC:2.7.13.3]	Two-component system [PATH:ko02020]	Signal transduction	Environmental Information Processing	109.938	not sig	#N/A
K16651	Diagnosis	CTRL	0.641282	1.20562	0.605364	DiagnosisCTRL	0.844519	13	9	pduX; L-threonine kinase [EC:2.7.1.177]	Porphyrin metabolism [PATH:ko00860]	Metabolism of cofactors and vitamins	Metabolism	11.98	not sig	#N/A
K03698	Diagnosis	CTRL	0.640615	0.422548	0.157698	DiagnosisCTRL	0.466818	13	13	cbf, cbf1; 3'-5' exoribonuclease [EC:3.1.-.-]	Messenger RNA biogenesis [BR:ko03019]	Protein families: genetic information processing	Brite Hierarchies	374.418	not sig	#N/A
K13936	Diagnosis	CTRL	0.639816	0.389337	0.12856	DiagnosisCTRL	0.432245	13	13	mdcF; malonate transporter and related proteins	Transporters [BR:ko02000]	Protein families: signaling and cellular processes	Brite Hierarchies	339.921	not sig	#N/A
K10189	Diagnosis	CTRL	0.639712	0.585839	0.29819	DiagnosisCTRL	0.609459	13	13	lacF, araP; lactose/L-arabinose transport system permease protein	ABC transporters [PATH:ko02010]	Membrane transport	Environmental Information Processing	164.455	not sig	#N/A
K09791	Diagnosis	CTRL	0.638829	1.0881	0.568988	DiagnosisCTRL	0.823923	13	11	K09791; uncharacterized protein	Function unknown	Poorly characterized	Not Included in Pathway or Brite	14.7395	not sig	#N/A
K06334	Diagnosis	CTRL	0.638151	0.377479	0.119026	DiagnosisCTRL	0.42778	13	13	cotJC; spore coat protein JC	Cell growth	Unclassified: signaling and cellular processes	Not Included in Pathway or Brite	276.316	not sig	#N/A
K08384	Diagnosis	CTRL	0.637633	0.37514	0.117251	DiagnosisCTRL	0.427059	13	13	spoVD; stage V sporulation protein D (sporulation-specific penicillin-binding protein)	Peptidoglycan biosynthesis [PATH:ko00550]	Glycan biosynthesis and metabolism	Metabolism	541.414	not sig	#N/A
K18640	Diagnosis	CTRL	0.637342	0.414579	0.152466	DiagnosisCTRL	0.462018	13	13	parM, stbA; plasmid segregation protein ParM	Cytoskeleton proteins [BR:ko04812]	Protein families: signaling and cellular processes	Brite Hierarchies	867.791	not sig	#N/A
K07444	Diagnosis	CTRL	0.637248	0.340708	0.0882602	DiagnosisCTRL	0.391229	13	13	ypsC; putative N6-adenine-specific DNA methylase [EC:2.1.1.-]	Enzymes with EC numbers	Unclassified: metabolism	Not Included in Pathway or Brite	474.252	not sig	#N/A
K02028	Diagnosis	CTRL	0.636806	0.257876	0.0311532	DiagnosisCTRL	0.333774	13	13	ABC.PA.A; polar amino acid transport system ATP-binding protein [EC:7.4.2.1]	Transporters [BR:ko02000]	Protein families: signaling and cellular processes	Brite Hierarchies	1589.58	not sig	#N/A
K01626	Diagnosis	CTRL	0.636437	0.423469	0.161016	DiagnosisCTRL	0.468958	13	13	E2.5.1.54, aroF, aroG, aroH; 3-deoxy-7-phosphoheptulonate synthase [EC:2.5.1.54]	Phenylalanine, tyrosine and tryptophan biosynthesis [PATH:ko00400]	Amino acid metabolism	Metabolism	537.365	not sig	#N/A
K13922	Diagnosis	CTRL	0.63613	0.314651	0.0682168	DiagnosisCTRL	0.37231	13	13	pduP; propionaldehyde dehydrogenase [EC:1.2.1.87]	Propanoate metabolism [PATH:ko00640]	Carbohydrate metabolism	Metabolism	81.6471	not sig	#N/A
K07574	Diagnosis	CTRL	0.635779	0.260128	0.0325847	DiagnosisCTRL	0.333774	13	13	yhbY; RNA-binding protein	Ribosome biogenesis [BR:ko03009]	Protein families: genetic information processing	Brite Hierarchies	555.289	not sig	#N/A
K07180	Diagnosis	CTRL	0.635645	0.933201	0.509865	DiagnosisCTRL	0.790669	13	6	prkA; serine protein kinase	Signaling proteins	Unclassified: signaling and cellular processes	Not Included in Pathway or Brite	9.38614	not sig	#N/A
K20488	Diagnosis	CTRL	0.634278	0.381072	0.124216	DiagnosisCTRL	0.43039	13	13	nisR, spaR; two-component system, OmpR family, lantibiotic biosynthesis response regulator NisR/SpaR	Two-component system [PATH:ko02020]	Signal transduction	Environmental Information Processing	685.696	not sig	#N/A
K25672	Diagnosis	CTRL	0.634218	0.356897	0.103189	DiagnosisCTRL	0.409824	13	13	#N/A	#N/A	#N/A	#N/A	168.578	not sig	#N/A
K05942	Diagnosis	CTRL	0.633116	0.450571	0.187586	DiagnosisCTRL	0.497618	13	13	E2.3.3.3; citrate (Re)-synthase [EC:2.3.3.3]	Citrate cycle (TCA cycle) [PATH:ko00020]	Carbohydrate metabolism	Metabolism	117.604	not sig	#N/A
K01182	Diagnosis	CTRL	0.631757	0.435962	0.175209	DiagnosisCTRL	0.485356	13	13	IMA, malL; oligo-1,6-glucosidase [EC:3.2.1.10]	Galactose metabolism [PATH:ko00052]	Carbohydrate metabolism	Metabolism	273.251	not sig	#N/A
K02032	Diagnosis	CTRL	0.631534	0.390346	0.133979	DiagnosisCTRL	0.438649	13	13	ddpF; peptide/nickel transport system ATP-binding protein	Quorum sensing [PATH:ko02024]	Cellular community - prokaryotes	Cellular Processes	697.418	not sig	#N/A
K07584	Diagnosis	CTRL	0.631184	0.363967	0.110783	DiagnosisCTRL	0.420108	13	13	ysxB; uncharacterized protein	Function unknown	Poorly characterized	Not Included in Pathway or Brite	507.168	not sig	#N/A
K00549	Diagnosis	CTRL	0.631009	0.306991	0.0643671	DiagnosisCTRL	0.369045	13	13	metE; 5-methyltetrahydropteroyltriglutamate--homocysteine methyltransferase [EC:2.1.1.14]	Cysteine and methionine metabolism [PATH:ko00270]	Amino acid metabolism	Metabolism	581.613	not sig	#N/A
K07451	Diagnosis	CTRL	0.629015	0.392242	0.137097	DiagnosisCTRL	0.442159	13	13	mcrA; 5-methylcytosine-specific restriction enzyme A [EC:3.1.21.-]	Prokaryotic defense system [BR:ko02048]	Protein families: signaling and cellular processes	Brite Hierarchies	370.211	not sig	#N/A
K09775	Diagnosis	CTRL	0.626725	0.419273	0.163093	DiagnosisCTRL	0.472177	13	13	K09775; uncharacterized protein	Function unknown	Poorly characterized	Not Included in Pathway or Brite	159.84	not sig	#N/A
K07450	Diagnosis	CTRL	0.626145	0.369177	0.117957	DiagnosisCTRL	0.42765	13	13	K07450; putative resolvase	Replication and repair	Unclassified: genetic information processing	Not Included in Pathway or Brite	406.675	not sig	#N/A
K02744	Diagnosis	CTRL	0.625958	0.515238	0.249842	DiagnosisCTRL	0.571339	13	13	agaF; N-acetylgalactosamine PTS system EIIA component [EC:2.7.1.-]	Galactose metabolism [PATH:ko00052]	Carbohydrate metabolism	Metabolism	82.559	not sig	#N/A
K05815	Diagnosis	CTRL	0.625925	0.909525	0.505588	DiagnosisCTRL	0.787452	13	12	ugpE; sn-glycerol 3-phosphate transport system permease protein	ABC transporters [PATH:ko02010]	Membrane transport	Environmental Information Processing	54.722	not sig	#N/A
K10560	Diagnosis	CTRL	0.625208	1.0443	0.561507	DiagnosisCTRL	0.820413	13	10	rhaP; rhamnose transport system permease protein	ABC transporters [PATH:ko02010]	Membrane transport	Environmental Information Processing	5.87772	not sig	#N/A
K14731	Diagnosis	CTRL	0.62479	0.42182	0.166626	DiagnosisCTRL	0.477	13	13	mlhB, chnC; epsilon-lactone hydrolase [EC:3.1.1.83]	Limonene and pinene degradation [PATH:ko00903]	Metabolism of terpenoids and polyketides	Metabolism	154.118	not sig	#N/A
K25152	Diagnosis	CTRL	0.624609	0.344813	0.0974362	DiagnosisCTRL	0.401816	13	13	gldA; gliding motility-associated transport system ATP-binding protein	Transporters [BR:ko02000]	Protein families: signaling and cellular processes	Brite Hierarchies	483.276	not sig	#N/A
K00003	Diagnosis	CTRL	0.624194	0.325365	0.0813672	DiagnosisCTRL	0.382572	13	13	hom; homoserine dehydrogenase [EC:1.1.1.3]	Glycine, serine and threonine metabolism [PATH:ko00260]	Amino acid metabolism	Metabolism	765.134	not sig	#N/A
K19147	Diagnosis	CTRL	0.624092	0.901298	0.503018	DiagnosisCTRL	0.786619	13	13	mcrC; 5-methylcytosine-specific restriction enzyme subunit McrC	Prokaryotic defense system [BR:ko02048]	Protein families: signaling and cellular processes	Brite Hierarchies	187.311	not sig	#N/A
K16785	Diagnosis	CTRL	0.623884	0.308561	0.0681913	DiagnosisCTRL	0.37231	13	13	ecfT; energy-coupling factor transport system permease protein	ABC transporters [PATH:ko02010]	Membrane transport	Environmental Information Processing	1271.66	not sig	#N/A
K01919	Diagnosis	CTRL	0.623061	0.855607	0.4817	DiagnosisCTRL	0.771088	13	12	gshA; glutamate--cysteine ligase [EC:6.3.2.2]	Cysteine and methionine metabolism [PATH:ko00270]	Amino acid metabolism	Metabolism	162.775	not sig	#N/A
K06383	Diagnosis	CTRL	0.622532	0.37474	0.12487	DiagnosisCTRL	0.43039	13	13	spoIIGA; stage II sporulation protein GA (sporulation sigma-E factor processing peptidase) [EC:3.4.23.-]	Peptidases and inhibitors [BR:ko01002]	Protein families: metabolism	Brite Hierarchies	397.484	not sig	#N/A
K25496	Diagnosis	CTRL	0.62208	0.560704	0.290897	DiagnosisCTRL	0.60457	13	5	cbiR; adenosylcobalamin phosphodiesterase	Porphyrin metabolism [PATH:ko00860]	Metabolism of cofactors and vitamins	Metabolism	6.51108	not sig	#N/A
K25088	Diagnosis	CTRL	0.621209	0.410225	0.158138	DiagnosisCTRL	0.467206	13	13	musG; maltose transport system permease protein	Transporters [BR:ko02000]	Protein families: signaling and cellular processes	Brite Hierarchies	433.786	not sig	#N/A
K00658	Diagnosis	CTRL	0.620986	0.840153	0.475302	DiagnosisCTRL	0.766897	13	6	DLST, sucB; 2-oxoglutarate dehydrogenase E2 component (dihydrolipoamide succinyltransferase) [EC:2.3.1.61]	Citrate cycle (TCA cycle) [PATH:ko00020]	Carbohydrate metabolism	Metabolism	20.164	not sig	#N/A
K00575	Diagnosis	CTRL	0.619974	0.522014	0.25998	DiagnosisCTRL	0.581835	13	13	cheR; chemotaxis protein methyltransferase CheR [EC:2.1.1.80]	Two-component system [PATH:ko02020]	Signal transduction	Environmental Information Processing	162.992	not sig	#N/A
K04013	Diagnosis	CTRL	0.619192	1.26939	0.635276	DiagnosisCTRL	0.858913	13	5	nrfB; cytochrome c-type protein NrfB	Energy metabolism	Unclassified: metabolism	Not Included in Pathway or Brite	8.03173	not sig	#N/A
K06182	Diagnosis	CTRL	0.617987	0.463038	0.208964	DiagnosisCTRL	0.521973	13	13	rluF; 23S rRNA pseudouridine2604 synthase [EC:5.4.99.21]	Ribosome biogenesis [BR:ko03009]	Protein families: genetic information processing	Brite Hierarchies	207.638	not sig	#N/A
K06397	Diagnosis	CTRL	0.617895	0.382499	0.134514	DiagnosisCTRL	0.43962	13	13	spoIIIAH; stage III sporulation protein AH	Cell growth	Unclassified: signaling and cellular processes	Not Included in Pathway or Brite	434.192	not sig	#N/A
K09798	Diagnosis	CTRL	0.616911	0.710321	0.403673	DiagnosisCTRL	0.711248	13	11	K09798; uncharacterized protein	Function unknown	Poorly characterized	Not Included in Pathway or Brite	42.1615	not sig	#N/A
K03563	Diagnosis	CTRL	0.616885	0.695548	0.394108	DiagnosisCTRL	0.704649	13	13	csrA; carbon storage regulator	Two-component system [PATH:ko02020]	Signal transduction	Environmental Information Processing	394.555	not sig	#N/A
K03666	Diagnosis	CTRL	0.616842	0.526394	0.266023	DiagnosisCTRL	0.584748	13	13	hfq; host factor-I protein	RNA degradation [PATH:ko03018]	Folding, sorting and degradation	Genetic Information Processing	123.362	not sig	#N/A
K04031	Diagnosis	CTRL	0.616744	0.427449	0.176928	DiagnosisCTRL	0.486809	13	13	eutS; ethanolamine utilization protein EutS	Amino acid metabolism	Unclassified: metabolism	Not Included in Pathway or Brite	146.184	not sig	#N/A
K01048	Diagnosis	CTRL	0.615614	0.580794	0.311886	DiagnosisCTRL	0.620812	13	13	pldB; lysophospholipase [EC:3.1.1.5]	Glycerophospholipid metabolism [PATH:ko00564]	Lipid metabolism	Metabolism	181.983	not sig	#N/A
K01615	Diagnosis	CTRL	0.614297	0.638826	0.356911	DiagnosisCTRL	0.668475	13	11	gcdA; glutaconyl-CoA decarboxylase subunit alpha [EC:7.2.4.5]	Butanoate metabolism [PATH:ko00650]	Carbohydrate metabolism	Metabolism	19.0694	not sig	#N/A
K07339	Diagnosis	CTRL	0.613932	0.372357	0.127431	DiagnosisCTRL	0.43205	13	13	hicA; mRNA interferase HicA [EC:3.1.-.-]	Prokaryotic defense system [BR:ko02048]	Protein families: signaling and cellular processes	Brite Hierarchies	572.934	not sig	#N/A
K06390	Diagnosis	CTRL	0.613762	0.355769	0.112442	DiagnosisCTRL	0.421433	13	13	spoIIIAA; stage III sporulation protein AA	Cell growth	Unclassified: signaling and cellular processes	Not Included in Pathway or Brite	386.344	not sig	#N/A
K07816	Diagnosis	CTRL	0.613633	0.434614	0.185636	DiagnosisCTRL	0.495265	13	13	E2.7.6.5; GTP pyrophosphokinase [EC:2.7.6.5]	Purine metabolism [PATH:ko00230]	Nucleotide metabolism	Metabolism	1087.11	not sig	#N/A
K06023	Diagnosis	CTRL	0.613047	0.353014	0.11034	DiagnosisCTRL	0.420108	13	13	hprK, ptsK; HPr kinase/phosphorylase [EC:2.7.11.- 2.7.4.-]	Enzymes with EC numbers	Unclassified: metabolism	Not Included in Pathway or Brite	512.92	not sig	#N/A
K08161	Diagnosis	CTRL	0.612436	0.942259	0.529054	DiagnosisCTRL	0.804542	13	11	mdtG; MFS transporter, DHA1 family, multidrug resistance protein	Transporters [BR:ko02000]	Protein families: signaling and cellular processes	Brite Hierarchies	22.8216	not sig	#N/A
K00882	Diagnosis	CTRL	0.611639	0.34777	0.106371	DiagnosisCTRL	0.41416	13	13	fruK; 1-phosphofructokinase [EC:2.7.1.56]	Fructose and mannose metabolism [PATH:ko00051]	Carbohydrate metabolism	Metabolism	313.772	not sig	#N/A
K06438	Diagnosis	CTRL	0.610741	0.3428	0.102404	DiagnosisCTRL	0.409774	13	13	yqfD; similar to stage IV sporulation protein	Cell growth	Unclassified: signaling and cellular processes	Not Included in Pathway or Brite	399.284	not sig	#N/A
K01235	Diagnosis	CTRL	0.610116	0.778102	0.449533	DiagnosisCTRL	0.751917	13	13	aguA; alpha-glucuronidase [EC:3.2.1.139]	Enzymes with EC numbers	Unclassified: metabolism	Not Included in Pathway or Brite	268.814	not sig	#N/A
K07491	Diagnosis	CTRL	0.609808	0.300094	0.0670137	DiagnosisCTRL	0.37177	13	13	rayT; REP-associated tyrosine transposase	Replication and repair	Unclassified: genetic information processing	Not Included in Pathway or Brite	2820.58	not sig	#N/A
K07718	Diagnosis	CTRL	0.609582	0.405517	0.160937	DiagnosisCTRL	0.468958	13	13	yesM; two-component system, sensor histidine kinase YesM [EC:2.7.13.3]	Two-component system [PATH:ko02020]	Signal transduction	Environmental Information Processing	1996.7	not sig	#N/A
K01482	Diagnosis	CTRL	0.60919	1.0228	0.563489	DiagnosisCTRL	0.820581	13	11	DDAH, ddaH; dimethylargininase [EC:3.5.3.18]	Exosome [BR:ko04147]	Protein families: signaling and cellular processes	Brite Hierarchies	9.23934	not sig	#N/A
K04087	Diagnosis	CTRL	0.608818	0.537674	0.28158	DiagnosisCTRL	0.597343	13	13	hflC; modulator of FtsH protease HflC	Peptidases and inhibitors [BR:ko01002]	Protein families: metabolism	Brite Hierarchies	92.285	not sig	#N/A
K03610	Diagnosis	CTRL	0.608492	0.444086	0.197936	DiagnosisCTRL	0.507088	13	13	minC; septum site-determining protein MinC	Chromosome and associated proteins [BR:ko03036]	Protein families: genetic information processing	Brite Hierarchies	181.837	not sig	#N/A
K02466	Diagnosis	CTRL	0.608176	0.73098	0.423103	DiagnosisCTRL	0.729343	13	13	gutM; glucitol operon activator protein	Transcription	Unclassified: genetic information processing	Not Included in Pathway or Brite	26.58	not sig	#N/A
K06958	Diagnosis	CTRL	0.607963	0.276543	0.0502229	DiagnosisCTRL	0.352324	13	13	rapZ; RNase adapter protein RapZ	Messenger RNA biogenesis [BR:ko03019]	Protein families: genetic information processing	Brite Hierarchies	569.24	not sig	#N/A
K08986	Diagnosis	CTRL	0.607933	0.372491	0.130935	DiagnosisCTRL	0.435732	13	13	ycgQ; putative membrane protein	General function prediction only	Poorly characterized	Not Included in Pathway or Brite	449.927	not sig	#N/A
K07238	Diagnosis	CTRL	0.607413	0.313114	0.0784533	DiagnosisCTRL	0.382437	13	13	TC.ZIP, zupT, ZRT3, ZIP2; zinc transporter, ZIP family	Transporters [BR:ko02000]	Protein families: signaling and cellular processes	Brite Hierarchies	783.735	not sig	#N/A
K02598	Diagnosis	CTRL	0.607155	0.580339	0.31791	DiagnosisCTRL	0.626139	13	13	nirC; nitrite transporter	Transporters [BR:ko02000]	Protein families: signaling and cellular processes	Brite Hierarchies	83.1342	not sig	#N/A
K03500	Diagnosis	CTRL	0.607088	0.263107	0.0414895	DiagnosisCTRL	0.347737	13	13	rsmB, sun; 16S rRNA (cytosine967-C5)-methyltransferase [EC:2.1.1.176]	Ribosome biogenesis [BR:ko03009]	Protein families: genetic information processing	Brite Hierarchies	491.241	not sig	#N/A
K02391	Diagnosis	CTRL	0.606894	0.687875	0.3965	DiagnosisCTRL	0.705824	13	13	flgF; flagellar basal-body rod protein FlgF	Flagellar assembly [PATH:ko02040]	Cell motility	Cellular Processes	127.589	not sig	#N/A
K25671	Diagnosis	CTRL	0.606627	0.337742	0.0999596	DiagnosisCTRL	0.408637	13	13	#N/A	#N/A	#N/A	#N/A	168.388	not sig	#N/A
K18471	Diagnosis	CTRL	0.605647	0.488651	0.24098	DiagnosisCTRL	0.561795	13	13	ydjG; methylglyoxal reductase [EC:1.1.1.-]	Propanoate metabolism [PATH:ko00640]	Carbohydrate metabolism	Metabolism	99.8677	not sig	#N/A
K04655	Diagnosis	CTRL	0.60516	0.371861	0.131934	DiagnosisCTRL	0.436098	13	13	hypE; hydrogenase expression/formation protein HypE	Protein processing	Unclassified: genetic information processing	Not Included in Pathway or Brite	291.318	not sig	#N/A
K16919	Diagnosis	CTRL	0.604649	0.358936	0.120202	DiagnosisCTRL	0.42778	13	13	ytrC_D; acetoin utilization transport system permease protein	ABC transporters [PATH:ko02010]	Membrane transport	Environmental Information Processing	299.251	not sig	#N/A
K11071	Diagnosis	CTRL	0.604582	0.303203	0.0715369	DiagnosisCTRL	0.372727	13	13	potB; spermidine/putrescine transport system permease protein	ABC transporters [PATH:ko02010]	Membrane transport	Environmental Information Processing	403.286	not sig	#N/A
K06374	Diagnosis	CTRL	0.604222	0.36417	0.12529	DiagnosisCTRL	0.43039	13	13	spmB; spore maturation protein B	Cell growth	Unclassified: signaling and cellular processes	Not Included in Pathway or Brite	317.355	not sig	#N/A
K16238	Diagnosis	CTRL	0.603654	1.4298	0.681017	DiagnosisCTRL	0.886994	13	7	eat, eutP; ethanolamine permease	Transporters [BR:ko02000]	Protein families: signaling and cellular processes	Brite Hierarchies	13.4365	not sig	#N/A
K00757	Diagnosis	CTRL	0.603156	0.252874	0.0361672	DiagnosisCTRL	0.339892	13	13	udp, UPP; uridine phosphorylase [EC:2.4.2.3]	Pyrimidine metabolism [PATH:ko00240]	Nucleotide metabolism	Metabolism	278.418	not sig	#N/A
K02160	Diagnosis	CTRL	0.603011	0.318763	0.0851343	DiagnosisCTRL	0.387352	13	13	accB, bccP; acetyl-CoA carboxylase biotin carboxyl carrier protein	Pyruvate metabolism [PATH:ko00620]	Carbohydrate metabolism	Metabolism	377.301	not sig	#N/A
K03554	Diagnosis	CTRL	0.602306	1.39271	0.673755	DiagnosisCTRL	0.880977	13	6	rdgC; recombination associated protein RdgC	DNA repair and recombination proteins [BR:ko03400]	Protein families: genetic information processing	Brite Hierarchies	10.6201	not sig	#N/A
K03768	Diagnosis	CTRL	0.601208	0.28231	0.0566188	DiagnosisCTRL	0.359065	13	13	PPIB, ppiB; peptidyl-prolyl cis-trans isomerase B (cyclophilin B) [EC:5.2.1.8]	Chaperones and folding catalysts [BR:ko03110]	Protein families: genetic information processing	Brite Hierarchies	227.449	not sig	#N/A
K02621	Diagnosis	CTRL	0.60105	0.729504	0.42749	DiagnosisCTRL	0.73299	13	7	parC; topoisomerase IV subunit A [EC:5.6.2.2]	DNA replication proteins [BR:ko03032]	Protein families: genetic information processing	Brite Hierarchies	37.915	not sig	#N/A
K22604	Diagnosis	CTRL	0.601011	1.48213	0.692882	DiagnosisCTRL	0.893691	13	8	E1.1.1.52; 3alpha-hydroxycholanate dehydrogenase (NAD+) [EC:1.1.1.52]	Secondary bile acid biosynthesis [PATH:ko00121]	Lipid metabolism	Metabolism	11.087	not sig	#N/A
K14761	Diagnosis	CTRL	0.599342	0.291076	0.0639697	DiagnosisCTRL	0.369045	13	13	ybcJ; ribosome-associated protein	Ribosome biogenesis [BR:ko03009]	Protein families: genetic information processing	Brite Hierarchies	586.731	not sig	#N/A
K02387	Diagnosis	CTRL	0.598711	0.593223	0.334539	DiagnosisCTRL	0.64331	13	13	flgB; flagellar basal-body rod protein FlgB	Flagellar assembly [PATH:ko02040]	Cell motility	Cellular Processes	131.901	not sig	#N/A
K03060	Diagnosis	CTRL	0.598327	0.276278	0.0531762	DiagnosisCTRL	0.352324	13	13	rpoZ; DNA-directed RNA polymerase subunit omega [EC:2.7.7.6]	RNA polymerase [PATH:ko03020]	Transcription	Genetic Information Processing	440.731	not sig	#N/A
K06181	Diagnosis	CTRL	0.598308	0.787302	0.463263	DiagnosisCTRL	0.760739	13	6	rluE; 23S rRNA pseudouridine2457 synthase [EC:5.4.99.20]	Ribosome biogenesis [BR:ko03009]	Protein families: genetic information processing	Brite Hierarchies	12.7914	not sig	#N/A
K07141	Diagnosis	CTRL	0.598277	0.287064	0.0612602	DiagnosisCTRL	0.366513	13	13	mocA; molybdenum cofactor cytidylyltransferase [EC:2.7.7.76]	Folate biosynthesis [PATH:ko00790]	Metabolism of cofactors and vitamins	Metabolism	392.161	not sig	#N/A
K23356	Diagnosis	CTRL	0.598211	0.744265	0.43856	DiagnosisCTRL	0.744105	13	13	trmB; HTH-type transcriptional regulator, sugar sensing transcriptional regulator	Transcription factors [BR:ko03000]	Protein families: genetic information processing	Brite Hierarchies	82.1559	not sig	#N/A
K06396	Diagnosis	CTRL	0.598171	0.376199	0.140133	DiagnosisCTRL	0.44524	13	13	spoIIIAG; stage III sporulation protein AG	Cell growth	Unclassified: signaling and cellular processes	Not Included in Pathway or Brite	392.658	not sig	#N/A
K03581	Diagnosis	CTRL	0.598129	0.305394	0.0760025	DiagnosisCTRL	0.3822	13	13	recD; exodeoxyribonuclease V alpha subunit [EC:3.1.11.5]	Homologous recombination [PATH:ko03440]	Replication and repair	Genetic Information Processing	808.245	not sig	#N/A
K07318	Diagnosis	CTRL	0.5952	0.934806	0.537339	DiagnosisCTRL	0.808809	13	13	K07318; adenine-specific DNA-methyltransferase [EC:2.1.1.72]	Prokaryotic defense system [BR:ko02048]	Protein families: signaling and cellular processes	Brite Hierarchies	109.51	not sig	#N/A
K06229	Diagnosis	CTRL	0.595159	0.923064	0.532296	DiagnosisCTRL	0.805627	13	12	SUFU; suppressor of fused	Hedgehog signaling pathway [PATH:ko04340]	Signal transduction	Environmental Information Processing	13.1359	not sig	#N/A
K16843	Diagnosis	CTRL	0.595139	0.587023	0.332447	DiagnosisCTRL	0.640754	13	6	slcC; (S)-sulfolactate dehydrogenase [EC:1.1.1.310]	Cysteine and methionine metabolism [PATH:ko00270]	Amino acid metabolism	Metabolism	2.09098	not sig	#N/A
K02029	Diagnosis	CTRL	0.595061	0.2183	0.0197231	DiagnosisCTRL	0.305155	13	13	ABC.PA.P; polar amino acid transport system permease protein	Transporters [BR:ko02000]	Protein families: signaling and cellular processes	Brite Hierarchies	1273.33	not sig	#N/A
K07032	Diagnosis	CTRL	0.594463	0.958256	0.547658	DiagnosisCTRL	0.813938	13	8	K07032; uncharacterized protein	Function unknown	Poorly characterized	Not Included in Pathway or Brite	13.0772	not sig	#N/A
K03779	Diagnosis	CTRL	0.594027	0.5529	0.305653	DiagnosisCTRL	0.615424	13	13	ttdA; L(+)-tartrate dehydratase alpha subunit [EC:4.2.1.32]	Glyoxylate and dicarboxylate metabolism [PATH:ko00630]	Carbohydrate metabolism	Metabolism	164.363	not sig	#N/A
K10542	Diagnosis	CTRL	0.593146	0.383699	0.150407	DiagnosisCTRL	0.458928	13	13	mglA; methyl-galactoside transport system ATP-binding protein [EC:7.5.2.11]	ABC transporters [PATH:ko02010]	Membrane transport	Environmental Information Processing	249.986	not sig	#N/A
K01208	Diagnosis	CTRL	0.593019	0.615037	0.355664	DiagnosisCTRL	0.668005	13	13	cd, ma, nplT; cyclomaltodextrinase / maltogenic alpha-amylase / neopullulanase [EC:3.2.1.54 3.2.1.133 3.2.1.135]	Starch and sucrose metabolism [PATH:ko00500]	Carbohydrate metabolism	Metabolism	252.833	not sig	#N/A
K00854	Diagnosis	CTRL	0.59287	0.337238	0.106499	DiagnosisCTRL	0.41416	13	13	xylB, XYLB; xylulokinase [EC:2.7.1.17]	Pentose and glucuronate interconversions [PATH:ko00040]	Carbohydrate metabolism	Metabolism	410.142	not sig	#N/A
K03619	Diagnosis	CTRL	0.59264	1.09851	0.600296	DiagnosisCTRL	0.842585	13	9	hyaE; hydrogenase-1 operon protein HyaE	General function prediction only	Poorly characterized	Not Included in Pathway or Brite	11.1078	not sig	#N/A
K07813	Diagnosis	CTRL	0.59251	0.375831	0.143206	DiagnosisCTRL	0.449893	13	13	agrB; accessory gene regulator B	Two-component system [PATH:ko02020]	Signal transduction	Environmental Information Processing	1157.24	not sig	#N/A
K01193	Diagnosis	CTRL	0.59232	0.296617	0.071179	DiagnosisCTRL	0.372727	13	13	INV, sacA; beta-fructofuranosidase [EC:3.2.1.26]	Galactose metabolism [PATH:ko00052]	Carbohydrate metabolism	Metabolism	646.577	not sig	#N/A
K01897	Diagnosis	CTRL	0.592299	0.584005	0.332275	DiagnosisCTRL	0.640754	13	13	ACSL, fadD; long-chain acyl-CoA synthetase [EC:6.2.1.3]	Fatty acid biosynthesis [PATH:ko00061]	Lipid metabolism	Metabolism	247.005	not sig	#N/A
K03700	Diagnosis	CTRL	0.59113	0.442753	0.208808	DiagnosisCTRL	0.521896	13	13	recU; recombination protein U	DNA repair and recombination proteins [BR:ko03400]	Protein families: genetic information processing	Brite Hierarchies	268.741	not sig	#N/A
K07722	Diagnosis	CTRL	0.590666	0.870265	0.511342	DiagnosisCTRL	0.791354	13	12	nikR; CopG family transcriptional regulator, nickel-responsive regulator	Transcription factors [BR:ko03000]	Protein families: genetic information processing	Brite Hierarchies	62.7624	not sig	#N/A
K15583	Diagnosis	CTRL	0.589707	0.341749	0.11237	DiagnosisCTRL	0.421433	13	13	oppD; oligopeptide transport system ATP-binding protein	ABC transporters [PATH:ko02010]	Membrane transport	Environmental Information Processing	503.319	not sig	#N/A
K01674	Diagnosis	CTRL	0.588426	0.870849	0.513191	DiagnosisCTRL	0.79246	13	5	cah; carbonic anhydrase [EC:4.2.1.1]	Nitrogen metabolism [PATH:ko00910]	Energy metabolism	Metabolism	4.1458	not sig	#N/A
K20074	Diagnosis	CTRL	0.587924	0.257851	0.0435293	DiagnosisCTRL	0.347737	13	13	prpC, phpP; PPM family protein phosphatase [EC:3.1.3.16]	Protein phosphatases and associated proteins [BR:ko01009]	Protein families: metabolism	Brite Hierarchies	1030.59	not sig	#N/A
K02647	Diagnosis	CTRL	0.587493	0.335502	0.107729	DiagnosisCTRL	0.415947	13	13	cdaR; carbohydrate diacid regulator	Transcription factors [BR:ko03000]	Protein families: genetic information processing	Brite Hierarchies	730.489	not sig	#N/A
K03711	Diagnosis	CTRL	0.587053	0.488765	0.254939	DiagnosisCTRL	0.574846	13	13	fur, zur, furB; Fur family transcriptional regulator, ferric uptake regulator	Transcription factors [BR:ko03000]	Protein families: genetic information processing	Brite Hierarchies	97.2999	not sig	#N/A
K06902	Diagnosis	CTRL	0.585332	0.41131	0.182447	DiagnosisCTRL	0.491446	13	13	UMF1; MFS transporter, UMF1 family	Autophagy - yeast [PATH:ko04138]	Transport and catabolism	Cellular Processes	285.989	not sig	#N/A
K07160	Diagnosis	CTRL	0.58529	0.431898	0.202542	DiagnosisCTRL	0.513542	13	13	pxpA; 5-oxoprolinase (ATP-hydrolysing) subunit A [EC:3.5.2.9]	Glutathione metabolism [PATH:ko00480]	Metabolism of other amino acids	Metabolism	121.167	not sig	#N/A
K21600	Diagnosis	CTRL	0.584436	0.310106	0.0861597	DiagnosisCTRL	0.388135	13	13	csoR, ricR; CsoR family transcriptional regulator, copper-sensing transcriptional repressor	Transcription factors [BR:ko03000]	Protein families: genetic information processing	Brite Hierarchies	751.301	not sig	#N/A
K25232	Diagnosis	CTRL	0.584312	0.383183	0.155509	DiagnosisCTRL	0.46493	13	13	fakB; fatty acid kinase fatty acid binding subunit	Lipid metabolism	Unclassified: metabolism	Not Included in Pathway or Brite	2054.92	not sig	#N/A
K03627	Diagnosis	CTRL	0.584229	0.9177	0.537393	DiagnosisCTRL	0.808809	13	5	MBF1; putative transcription factor	Transcription	Unclassified: genetic information processing	Not Included in Pathway or Brite	19.4608	not sig	#N/A
K06442	Diagnosis	CTRL	0.583628	0.292568	0.0714322	DiagnosisCTRL	0.372727	13	13	tlyA; 23S rRNA (cytidine1920-2'-O)/16S rRNA (cytidine1409-2'-O)-methyltransferase [EC:2.1.1.226 2.1.1.227]	Ribosome biogenesis [BR:ko03009]	Protein families: genetic information processing	Brite Hierarchies	510.052	not sig	#N/A
K00020	Diagnosis	CTRL	0.583198	0.748596	0.452381	DiagnosisCTRL	0.75349	13	13	HIBADH, mmsB; 3-hydroxyisobutyrate dehydrogenase [EC:1.1.1.31]	Valine, leucine and isoleucine degradation [PATH:ko00280]	Amino acid metabolism	Metabolism	81.1943	not sig	#N/A
K02746	Diagnosis	CTRL	0.582439	0.907463	0.534129	DiagnosisCTRL	0.807547	13	13	agaW; N-acetylgalactosamine PTS system EIIC component	Galactose metabolism [PATH:ko00052]	Carbohydrate metabolism	Metabolism	45.2325	not sig	#N/A
K06391	Diagnosis	CTRL	0.582351	0.300835	0.0790063	DiagnosisCTRL	0.382437	13	13	spoIIIAB; stage III sporulation protein AB	Cell growth	Unclassified: signaling and cellular processes	Not Included in Pathway or Brite	249.841	not sig	#N/A
K03201	Diagnosis	CTRL	0.581405	0.716183	0.434116	DiagnosisCTRL	0.739831	13	6	virB6, lvhB6; type IV secretion system protein VirB6	Bacterial secretion system [PATH:ko03070]	Membrane transport	Environmental Information Processing	28.6079	not sig	#N/A
K20118	Diagnosis	CTRL	0.581274	0.401082	0.175167	DiagnosisCTRL	0.485356	13	13	ptsG, glcA, glcB; glucose PTS system EIICBA or EIICB component [EC:2.7.1.199]	Glycolysis / Gluconeogenesis [PATH:ko00010]	Carbohydrate metabolism	Metabolism	173.94	not sig	#N/A
K07262	Diagnosis	CTRL	0.580008	0.96729	0.560906	DiagnosisCTRL	0.820413	13	10	pbpG; serine-type D-Ala-D-Ala endopeptidase (penicillin-binding protein 7) [EC:3.4.21.-]	Peptidases and inhibitors [BR:ko01002]	Protein families: metabolism	Brite Hierarchies	15.6031	not sig	#N/A
K13677	Diagnosis	CTRL	0.579156	0.769182	0.467288	DiagnosisCTRL	0.76342	13	13	dgs, bgsA; 1,2-diacylglycerol-3-alpha-glucose alpha-1,2-glucosyltransferase [EC:2.4.1.208]	Glycerolipid metabolism [PATH:ko00561]	Lipid metabolism	Metabolism	32.8156	not sig	#N/A
K19055	Diagnosis	CTRL	0.578172	0.379786	0.156134	DiagnosisCTRL	0.465225	13	13	prdX, proX; Ala-tRNA(Pro) deacylase [EC:3.1.1.-]	Transfer RNA biogenesis [BR:ko03016]	Protein families: genetic information processing	Brite Hierarchies	457.412	not sig	#N/A
K00196	Diagnosis	CTRL	0.577874	1.00688	0.577565	DiagnosisCTRL	0.830126	13	13	cooF; anaerobic carbon-monoxide dehydrogenase iron sulfur subunit	Carbon fixation pathways in prokaryotes [PATH:ko00720]	Energy metabolism	Metabolism	25.2198	not sig	#N/A
K15051	Diagnosis	CTRL	0.577346	0.404963	0.181716	DiagnosisCTRL	0.490602	13	13	endA; DNA-entry nuclease	Nucleotide metabolism	Unclassified: metabolism	Not Included in Pathway or Brite	234.55	not sig	#N/A
K09163	Diagnosis	CTRL	0.575791	0.326808	0.105821	DiagnosisCTRL	0.41362	13	13	K09163; uncharacterized protein	Function unknown	Poorly characterized	Not Included in Pathway or Brite	232.525	not sig	#N/A
K02203	Diagnosis	CTRL	0.575319	0.34757	0.126092	DiagnosisCTRL	0.43039	13	13	thrH; phosphoserine / homoserine phosphotransferase [EC:3.1.3.3 2.7.1.39]	Methane metabolism [PATH:ko00680]	Energy metabolism	Metabolism	272.608	not sig	#N/A
K02114	Diagnosis	CTRL	0.57529	0.297581	0.0793512	DiagnosisCTRL	0.382437	13	13	ATPF1E, atpC; F-type H+-transporting ATPase subunit epsilon	Oxidative phosphorylation [PATH:ko00190]	Energy metabolism	Metabolism	951.922	not sig	#N/A
K20487	Diagnosis	CTRL	0.573135	0.368294	0.147948	DiagnosisCTRL	0.455912	13	13	nisK, spaK; two-component system, OmpR family, lantibiotic biosynthesis sensor histidine kinase NisK/SpaK [EC:2.7.13.3]	Two-component system [PATH:ko02020]	Signal transduction	Environmental Information Processing	563.664	not sig	#N/A
K13281	Diagnosis	CTRL	0.571691	1.02651	0.588728	DiagnosisCTRL	0.836587	13	11	uvsE, UVE1; UV DNA damage endonuclease [EC:3.-.-.-]	Enzymes with EC numbers	Unclassified: metabolism	Not Included in Pathway or Brite	11.258	not sig	#N/A
K21023	Diagnosis	CTRL	0.571445	0.425386	0.206214	DiagnosisCTRL	0.519024	13	13	mucR; diguanylate cyclase [EC:2.7.7.65]	Biofilm formation - Pseudomonas aeruginosa [PATH:ko02025]	Cellular community - prokaryotes	Cellular Processes	895.991	not sig	#N/A
K13075	Diagnosis	CTRL	0.571323	0.76239	0.469349	DiagnosisCTRL	0.763663	13	13	ahlD, aiiA, attM, blcC; N-acyl homoserine lactone hydrolase [EC:3.1.1.81]	Quorum sensing [PATH:ko02024]	Cellular community - prokaryotes	Cellular Processes	23.8074	not sig	#N/A
K08352	Diagnosis	CTRL	0.571093	1.15703	0.631307	DiagnosisCTRL	0.857574	13	9	phsA, psrA; thiosulfate reductase / polysulfide reductase chain A [EC:1.8.5.5]	Sulfur metabolism [PATH:ko00920]	Energy metabolism	Metabolism	6.4004	not sig	#N/A
K00832	Diagnosis	CTRL	0.570048	1.33559	0.677749	DiagnosisCTRL	0.88413	13	5	tyrB; aromatic-amino-acid transaminase [EC:2.6.1.57]	Cysteine and methionine metabolism [PATH:ko00270]	Amino acid metabolism	Metabolism	12.8875	not sig	#N/A
K00836	Diagnosis	CTRL	0.569351	1.27619	0.664155	DiagnosisCTRL	0.875861	13	9	ectB, dat; diaminobutyrate-2-oxoglutarate transaminase [EC:2.6.1.76]	Glycine, serine and threonine metabolism [PATH:ko00260]	Amino acid metabolism	Metabolism	14.3455	not sig	#N/A
K03117	Diagnosis	CTRL	0.568315	0.309794	0.0937474	DiagnosisCTRL	0.395802	13	13	tatB; sec-independent protein translocase protein TatB	Protein export [PATH:ko03060]	Folding, sorting and degradation	Genetic Information Processing	105.398	not sig	#N/A
K04748	Diagnosis	CTRL	0.566757	0.5283	0.306335	DiagnosisCTRL	0.615606	13	13	norQ; nitric oxide reductase NorQ protein	Energy metabolism	Unclassified: metabolism	Not Included in Pathway or Brite	236.039	not sig	#N/A
K03320	Diagnosis	CTRL	0.566584	0.196097	0.014724	DiagnosisCTRL	0.292964	13	13	amt, AMT, MEP; ammonium transporter, Amt family	Transporters [BR:ko02000]	Protein families: signaling and cellular processes	Brite Hierarchies	1010.56	not sig	#N/A
K03483	Diagnosis	CTRL	0.566544	1.00112	0.582816	DiagnosisCTRL	0.832822	13	12	mtlR; mannitol operon transcriptional antiterminator	Transcription factors [BR:ko03000]	Protein families: genetic information processing	Brite Hierarchies	34.5137	not sig	#N/A
K01839	Diagnosis	CTRL	0.565922	0.335579	0.119838	DiagnosisCTRL	0.42778	13	13	deoB; phosphopentomutase [EC:5.4.2.7]	Pentose phosphate pathway [PATH:ko00030]	Carbohydrate metabolism	Metabolism	384.008	not sig	#N/A
K18909	Diagnosis	CTRL	0.565284	0.426902	0.212307	DiagnosisCTRL	0.524082	13	13	mepR; MarR family transcriptional regulator, repressor for mepA	Transcription factors [BR:ko03000]	Protein families: genetic information processing	Brite Hierarchies	192.733	not sig	#N/A
K01494	Diagnosis	CTRL	0.564706	1.03934	0.597739	DiagnosisCTRL	0.841536	13	13	dcd; dCTP deaminase [EC:3.5.4.13]	Pyrimidine metabolism [PATH:ko00240]	Nucleotide metabolism	Metabolism	115.455	not sig	#N/A
K16907	Diagnosis	CTRL	0.564533	1.84846	0.765758	DiagnosisCTRL	0.926163	13	10	K16907; fluoroquinolone transport system ATP-binding protein [EC:7.6.2.-]	ABC transporters [PATH:ko02010]	Membrane transport	Environmental Information Processing	28.717	not sig	#N/A
K02847	Diagnosis	CTRL	0.564398	0.8835	0.536014	DiagnosisCTRL	0.808519	13	13	waaL, rfaL; O-antigen ligase [EC:2.4.1.-]	Lipopolysaccharide biosynthesis [PATH:ko00540]	Glycan biosynthesis and metabolism	Metabolism	29.3308	not sig	#N/A
K01775	Diagnosis	CTRL	0.56395	0.244322	0.0414277	DiagnosisCTRL	0.347737	13	13	alr; alanine racemase [EC:5.1.1.1]	D-Amino acid metabolism [PATH:ko00470]	Metabolism of other amino acids	Metabolism	676.79	not sig	#N/A
K10188	Diagnosis	CTRL	0.563297	0.550918	0.328519	DiagnosisCTRL	0.637488	13	13	lacE, araN; lactose/L-arabinose transport system substrate-binding protein	ABC transporters [PATH:ko02010]	Membrane transport	Environmental Information Processing	172.053	not sig	#N/A
K01997	Diagnosis	CTRL	0.562302	0.257358	0.0514235	DiagnosisCTRL	0.352324	13	13	livH; branched-chain amino acid transport system permease protein	ABC transporters [PATH:ko02010]	Membrane transport	Environmental Information Processing	482.807	not sig	#N/A
K20038	Diagnosis	CTRL	0.559636	1.11584	0.625879	DiagnosisCTRL	0.855046	13	5	cutC; choline trimethylamine-lyase [EC:4.3.99.4]	Enzymes with EC numbers	Unclassified: metabolism	Not Included in Pathway or Brite	11.1261	not sig	#N/A
K02418	Diagnosis	CTRL	0.55741	0.608483	0.379278	DiagnosisCTRL	0.6902	13	13	fliO, fliZ; flagellar protein FliO/FliZ	Flagellar assembly [PATH:ko02040]	Cell motility	Cellular Processes	123.388	not sig	#N/A
K01998	Diagnosis	CTRL	0.556704	0.25954	0.0551279	DiagnosisCTRL	0.356851	13	13	livM; branched-chain amino acid transport system permease protein	ABC transporters [PATH:ko02010]	Membrane transport	Environmental Information Processing	467.651	not sig	#N/A
K01906	Diagnosis	CTRL	0.556055	0.674215	0.42704	DiagnosisCTRL	0.73299	13	10	bioW; 6-carboxyhexanoate--CoA ligase [EC:6.2.1.14]	Biotin metabolism [PATH:ko00780]	Metabolism of cofactors and vitamins	Metabolism	8.65133	not sig	#N/A
K06924	Diagnosis	CTRL	0.555697	0.507817	0.297213	DiagnosisCTRL	0.608494	13	13	K06924; uncharacterized protein	Function unknown	Poorly characterized	Not Included in Pathway or Brite	161.446	not sig	#N/A
K06183	Diagnosis	CTRL	0.55451	0.316557	0.107621	DiagnosisCTRL	0.415947	13	13	rsuA; 16S rRNA pseudouridine516 synthase [EC:5.4.99.19]	Ribosome biogenesis [BR:ko03009]	Protein families: genetic information processing	Brite Hierarchies	385.124	not sig	#N/A
K11962	Diagnosis	CTRL	0.554393	0.917218	0.557819	DiagnosisCTRL	0.819725	13	4	urtD; urea transport system ATP-binding protein	ABC transporters [PATH:ko02010]	Membrane transport	Environmental Information Processing	#N/A	not sig	#N/A
K18218	Diagnosis	CTRL	0.554128	0.360979	0.153014	DiagnosisCTRL	0.462018	13	13	tet35; tetracycline resistance efflux pump	Transporters [BR:ko02000]	Protein families: signaling and cellular processes	Brite Hierarchies	507.746	not sig	#N/A
K00880	Diagnosis	CTRL	0.553721	1.33797	0.686937	DiagnosisCTRL	0.891403	13	11	lyxK; L-xylulokinase [EC:2.7.1.53]	Pentose and glucuronate interconversions [PATH:ko00040]	Carbohydrate metabolism	Metabolism	26.3237	not sig	#N/A
K24995	Diagnosis	CTRL	0.553199	0.899151	0.550909	DiagnosisCTRL	0.815925	13	12	E1.1.1.425; levoglucosan dehydrogenase [EC:1.1.1.425]	Enzymes with EC numbers	Unclassified: metabolism	Not Included in Pathway or Brite	54.619	not sig	#N/A
K15778	Diagnosis	CTRL	0.552883	0.497783	0.29039	DiagnosisCTRL	0.604444	13	9	pmm-pgm; phosphomannomutase / phosphoglucomutase [EC:5.4.2.8 5.4.2.2]	Glycolysis / Gluconeogenesis [PATH:ko00010]	Carbohydrate metabolism	Metabolism	20.8966	not sig	#N/A
K02446	Diagnosis	CTRL	0.551216	0.771926	0.490053	DiagnosisCTRL	0.776751	13	10	glpX; fructose-1,6-bisphosphatase II [EC:3.1.3.11]	Glycolysis / Gluconeogenesis [PATH:ko00010]	Carbohydrate metabolism	Metabolism	18.2757	not sig	#N/A
K12685	Diagnosis	CTRL	0.550761	1.50985	0.722193	DiagnosisCTRL	0.906036	13	8	ssp; subtilase-type serine protease [EC:3.4.21.-]	Transporters [BR:ko02000]	Protein families: signaling and cellular processes	Brite Hierarchies	8.2451	not sig	#N/A
K09138	Diagnosis	CTRL	0.549771	0.484646	0.280752	DiagnosisCTRL	0.596575	13	4	K09138; uncharacterized protein	Function unknown	Poorly characterized	Not Included in Pathway or Brite	#N/A	not sig	#N/A
K02416	Diagnosis	CTRL	0.549506	0.603366	0.38196	DiagnosisCTRL	0.693213	13	13	fliM; flagellar motor switch protein FliM	Bacterial chemotaxis [PATH:ko02030]	Cell motility	Cellular Processes	130.558	not sig	#N/A
K00797	Diagnosis	CTRL	0.549417	0.321135	0.115123	DiagnosisCTRL	0.425501	13	13	speE, SRM, SPE3; spermidine synthase [EC:2.5.1.16]	Cysteine and methionine metabolism [PATH:ko00270]	Amino acid metabolism	Metabolism	393.793	not sig	#N/A
K06333	Diagnosis	CTRL	0.549206	0.346606	0.141381	DiagnosisCTRL	0.447865	13	13	cotJB; spore coat protein JB	Cell growth	Unclassified: signaling and cellular processes	Not Included in Pathway or Brite	344.068	not sig	#N/A
K11719	Diagnosis	CTRL	0.549045	0.948045	0.574167	DiagnosisCTRL	0.827226	13	11	lptC; lipopolysaccharide export system protein LptC	Transporters [BR:ko02000]	Protein families: signaling and cellular processes	Brite Hierarchies	48.4468	not sig	#N/A
K20492	Diagnosis	CTRL	0.548886	0.371685	0.167789	DiagnosisCTRL	0.478713	13	13	nisG, spaG, cprC; lantibiotic transport system permease protein	ABC transporters [PATH:ko02010]	Membrane transport	Environmental Information Processing	314.398	not sig	#N/A
K16927	Diagnosis	CTRL	0.547944	0.361889	0.158186	DiagnosisCTRL	0.467206	13	13	cbrT; energy-coupling factor transport system substrate-specific component	Transporters [BR:ko02000]	Protein families: signaling and cellular processes	Brite Hierarchies	212.474	not sig	#N/A
K25678	Diagnosis	CTRL	0.54777	0.808797	0.51223	DiagnosisCTRL	0.791569	13	12	#N/A	#N/A	#N/A	#N/A	19.347	not sig	#N/A
K03721	Diagnosis	CTRL	0.547602	1.51771	0.725076	DiagnosisCTRL	0.906227	13	4	tyrR; transcriptional regulator of aroF, aroG, tyrA and aromatic amino acid transport	Transcription factors [BR:ko03000]	Protein families: genetic information processing	Brite Hierarchies	#N/A	not sig	#N/A
K01356	Diagnosis	CTRL	0.547462	0.326359	0.121601	DiagnosisCTRL	0.428657	13	13	lexA; repressor LexA [EC:3.4.21.88]	Peptidases and inhibitors [BR:ko01002]	Protein families: metabolism	Brite Hierarchies	661.337	not sig	#N/A
K00899	Diagnosis	CTRL	0.546982	1.13229	0.638514	DiagnosisCTRL	0.860896	13	12	mtnK; 5-methylthioribose kinase [EC:2.7.1.100]	Cysteine and methionine metabolism [PATH:ko00270]	Amino acid metabolism	Metabolism	26.3628	not sig	#N/A
K08483	Diagnosis	CTRL	0.546522	0.346477	0.143015	DiagnosisCTRL	0.449627	13	13	ptsI; phosphoenolpyruvate-protein phosphotransferase (PTS system enzyme I) [EC:2.7.3.9]	Phosphotransferase system (PTS) [PATH:ko02060]	Membrane transport	Environmental Information Processing	541.895	not sig	#N/A
K07335	Diagnosis	CTRL	0.545072	0.421665	0.222619	DiagnosisCTRL	0.540942	13	13	bmpA, bmpB, tmpC; basic membrane protein A and related proteins	ABC transporters [PATH:ko02010]	Membrane transport	Environmental Information Processing	871.795	not sig	#N/A
K16846	Diagnosis	CTRL	0.54496	0.789346	0.504253	DiagnosisCTRL	0.787355	13	6	suyB; (2R)-sulfolactate sulfo-lyase subunit beta [EC:4.4.1.24]	Cysteine and methionine metabolism [PATH:ko00270]	Amino acid metabolism	Metabolism	3.83611	not sig	#N/A
K02405	Diagnosis	CTRL	0.544772	0.603486	0.386022	DiagnosisCTRL	0.696402	13	13	fliA, whiG; RNA polymerase sigma factor FliA	Two-component system [PATH:ko02020]	Signal transduction	Environmental Information Processing	117.657	not sig	#N/A
K09976	Diagnosis	CTRL	0.544761	0.872588	0.545157	DiagnosisCTRL	0.812939	13	12	K09976; uncharacterized protein	Function unknown	Poorly characterized	Not Included in Pathway or Brite	9.23932	not sig	#N/A
K00936	Diagnosis	CTRL	0.544041	0.797285	0.509121	DiagnosisCTRL	0.790543	13	13	pdtaS; two-component system, sensor histidine kinase PdtaS [EC:2.7.13.3]	Protein kinases [BR:ko01001]	Protein families: metabolism	Brite Hierarchies	45.7467	not sig	#N/A
K07736	Diagnosis	CTRL	0.542943	0.343595	0.14237	DiagnosisCTRL	0.449017	13	13	carD; CarD family transcriptional regulator	Transcription factors [BR:ko03000]	Protein families: genetic information processing	Brite Hierarchies	340.184	not sig	#N/A
K03621	Diagnosis	CTRL	0.542223	0.310432	0.108519	DiagnosisCTRL	0.417549	13	13	plsX; phosphate acyltransferase [EC:2.3.1.274]	Glycerolipid metabolism [PATH:ko00561]	Lipid metabolism	Metabolism	595.044	not sig	#N/A
K19509	Diagnosis	CTRL	0.5419	0.569025	0.361387	DiagnosisCTRL	0.672728	13	13	gfrD; fructoselysine/glucoselysine PTS system EIID component	Phosphotransferase system (PTS) [PATH:ko02060]	Membrane transport	Environmental Information Processing	122.72	not sig	#N/A
K16566	Diagnosis	CTRL	0.54111	0.387595	0.190229	DiagnosisCTRL	0.498331	13	13	exoY; exopolysaccharide production protein ExoY	Glycan metabolism	Unclassified: metabolism	Not Included in Pathway or Brite	309.939	not sig	#N/A
K16917	Diagnosis	CTRL	0.540991	1.49333	0.724012	DiagnosisCTRL	0.906227	13	8	yydI; putative peptide transport system ATP-binding protein	ABC transporters [PATH:ko02010]	Membrane transport	Environmental Information Processing	37.8408	not sig	#N/A
K06915	Diagnosis	CTRL	0.540495	0.464591	0.269292	DiagnosisCTRL	0.589047	13	13	herA; DNA double-strand break repair helicase HerA and related ATPase	DNA repair and recombination proteins [BR:ko03400]	Protein families: genetic information processing	Brite Hierarchies	35.3382	not sig	#N/A
K10231	Diagnosis	CTRL	0.539036	1.06029	0.621223	DiagnosisCTRL	0.853402	13	11	kojP; kojibiose phosphorylase [EC:2.4.1.230]	Enzymes with EC numbers	Unclassified: metabolism	Not Included in Pathway or Brite	25.7209	not sig	#N/A
K25670	Diagnosis	CTRL	0.538976	0.331873	0.13265	DiagnosisCTRL	0.437146	13	13	#N/A	#N/A	#N/A	#N/A	160.24	not sig	#N/A
K10036	Diagnosis	CTRL	0.538786	0.864636	0.545898	DiagnosisCTRL	0.81332	13	13	glnH; glutamine transport system substrate-binding protein	ABC transporters [PATH:ko02010]	Membrane transport	Environmental Information Processing	42.7941	not sig	#N/A
K14445	Diagnosis	CTRL	0.538649	0.4573	0.263695	DiagnosisCTRL	0.583479	13	13	SLC13A2_3_5; solute carrier family 13 (sodium-dependent dicarboxylate transporter), member 2/3/5	Transporters [BR:ko02000]	Protein families: signaling and cellular processes	Brite Hierarchies	316.954	not sig	#N/A
K16845	Diagnosis	CTRL	0.53837	0.608466	0.395195	DiagnosisCTRL	0.704959	13	5	suyA; (2R)-sulfolactate sulfo-lyase subunit alpha [EC:4.4.1.24]	Cysteine and methionine metabolism [PATH:ko00270]	Amino acid metabolism	Metabolism	4.14189	not sig	#N/A
K02784	Diagnosis	CTRL	0.537683	0.310308	0.111046	DiagnosisCTRL	0.420108	13	13	ptsH; phosphocarrier protein HPr	Phosphotransferase system (PTS) [PATH:ko02060]	Membrane transport	Environmental Information Processing	978.141	not sig	#N/A
K21470	Diagnosis	CTRL	0.537465	0.948892	0.582484	DiagnosisCTRL	0.832822	13	12	ycbB; L,D-transpeptidase YcbB	Peptidases and inhibitors [BR:ko01002]	Protein families: metabolism	Brite Hierarchies	102.006	not sig	#N/A
K07792	Diagnosis	CTRL	0.536876	0.728101	0.476335	DiagnosisCTRL	0.766939	13	11	dcuB; anaerobic C4-dicarboxylate transporter DcuB	Two-component system [PATH:ko02020]	Signal transduction	Environmental Information Processing	22.6718	not sig	#N/A
K03298	Diagnosis	CTRL	0.536402	0.701414	0.460515	DiagnosisCTRL	0.758651	13	11	TC.DME; drug/metabolite transporter, DME family	Transporters [BR:ko02000]	Protein families: signaling and cellular processes	Brite Hierarchies	38.9437	not sig	#N/A
K02009	Diagnosis	CTRL	0.536216	0.838116	0.535409	DiagnosisCTRL	0.808181	13	13	cbiN; cobalt/nickel transport protein	ABC transporters [PATH:ko02010]	Membrane transport	Environmental Information Processing	29.5774	not sig	#N/A
K02389	Diagnosis	CTRL	0.536142	0.584508	0.378682	DiagnosisCTRL	0.690189	13	13	flgD; flagellar basal-body rod modification protein FlgD	Flagellar assembly [PATH:ko02040]	Cell motility	Cellular Processes	135.327	not sig	#N/A
K03222	Diagnosis	CTRL	0.535607	0.513081	0.318929	DiagnosisCTRL	0.626799	13	6	yscJ, sctJ, hrcJ, ssaJ; type III secretion protein J	Bacterial secretion system [PATH:ko03070]	Membrane transport	Environmental Information Processing	1.95052	not sig	#N/A
K07130	Diagnosis	CTRL	0.535125	0.407864	0.216234	DiagnosisCTRL	0.529723	13	13	kynB; arylformamidase [EC:3.5.1.9]	Glyoxylate and dicarboxylate metabolism [PATH:ko00630]	Carbohydrate metabolism	Metabolism	113.712	not sig	#N/A
K25124	Diagnosis	CTRL	0.534229	0.660919	0.436044	DiagnosisCTRL	0.741292	13	6	hycB; FeS-containing electron transfer protein	Carbon fixation pathways in prokaryotes [PATH:ko00720]	Energy metabolism	Metabolism	2.38528	not sig	#N/A
K07705	Diagnosis	CTRL	0.533994	1.06936	0.627364	DiagnosisCTRL	0.855973	13	12	lytT, lytR; two-component system, LytTR family, response regulator LytT	Two-component system [PATH:ko02020]	Signal transduction	Environmental Information Processing	44.4237	not sig	#N/A
K00872	Diagnosis	CTRL	0.532592	0.305152	0.108759	DiagnosisCTRL	0.417707	13	13	thrB; homoserine kinase [EC:2.7.1.39]	Glycine, serine and threonine metabolism [PATH:ko00260]	Amino acid metabolism	Metabolism	250.811	not sig	#N/A
K07576	Diagnosis	CTRL	0.53204	0.349736	0.156406	DiagnosisCTRL	0.465225	13	13	K07576; metallo-beta-lactamase family protein	Translation	Unclassified: genetic information processing	Not Included in Pathway or Brite	386.678	not sig	#N/A
K19082	Diagnosis	CTRL	0.531633	0.384041	0.193702	DiagnosisCTRL	0.501164	13	13	braR, bceR; two-component system, OmpR family, response regulator protein BraR/BceR	Two-component system [PATH:ko02020]	Signal transduction	Environmental Information Processing	218.797	not sig	#N/A
K08992	Diagnosis	CTRL	0.531361	0.865596	0.551787	DiagnosisCTRL	0.815925	13	12	lapA; lipopolysaccharide assembly protein A	Glycan metabolism	Unclassified: metabolism	Not Included in Pathway or Brite	25.853	not sig	#N/A
K00682	Diagnosis	CTRL	0.530435	0.596413	0.392836	DiagnosisCTRL	0.703482	13	13	GGCT; gamma-glutamylcyclotransferase [EC:4.3.2.9]	Glutathione metabolism [PATH:ko00480]	Metabolism of other amino acids	Metabolism	327.921	not sig	#N/A
K03639	Diagnosis	CTRL	0.529842	0.312524	0.118092	DiagnosisCTRL	0.4277	13	13	moaA, CNX2; GTP 3',8-cyclase [EC:4.1.99.22]	Folate biosynthesis [PATH:ko00790]	Metabolism of cofactors and vitamins	Metabolism	363.856	not sig	#N/A
K03722	Diagnosis	CTRL	0.529784	0.361696	0.170985	DiagnosisCTRL	0.482638	13	13	dinG; ATP-dependent DNA helicase DinG [EC:5.6.2.3]	DNA repair and recombination proteins [BR:ko03400]	Protein families: genetic information processing	Brite Hierarchies	261.391	not sig	#N/A
K16051	Diagnosis	CTRL	0.529687	0.464638	0.278501	DiagnosisCTRL	0.594339	13	4	tesI; 3-oxo-5alpha-steroid 4-dehydrogenase [EC:1.3.99.5]	Steroid degradation [PATH:ko00984]	Xenobiotics biodegradation and metabolism	Metabolism	#N/A	not sig	#N/A
K07654	Diagnosis	CTRL	0.529617	1.41581	0.715459	DiagnosisCTRL	0.902719	13	7	mtrB; two-component system, OmpR family, sensor histidine kinase MtrB [EC:2.7.13.3]	Two-component system [PATH:ko02020]	Signal transduction	Environmental Information Processing	20.1266	not sig	#N/A
K00563	Diagnosis	CTRL	0.529583	0.372823	0.183191	DiagnosisCTRL	0.492186	13	13	rlmA1; 23S rRNA (guanine745-N1)-methyltransferase [EC:2.1.1.187]	Ribosome biogenesis [BR:ko03009]	Protein families: genetic information processing	Brite Hierarchies	239.81	not sig	#N/A
K01421	Diagnosis	CTRL	0.529452	0.481232	0.294738	DiagnosisCTRL	0.606329	13	13	yhgE; putative membrane protein	General function prediction only	Poorly characterized	Not Included in Pathway or Brite	628.019	not sig	#N/A
K10823	Diagnosis	CTRL	0.528571	0.916641	0.575793	DiagnosisCTRL	0.828716	13	13	oppF; oligopeptide transport system ATP-binding protein	ABC transporters [PATH:ko02010]	Membrane transport	Environmental Information Processing	19.8321	not sig	#N/A
K23684	Diagnosis	CTRL	0.527601	0.535888	0.346012	DiagnosisCTRL	0.657236	13	13	aglJ; dolichol-phosphate hexosyltransferase [EC:2.4.1.-]	Glycosyltransferases [BR:ko01003]	Protein families: metabolism	Brite Hierarchies	166.556	not sig	#N/A
K07300	Diagnosis	CTRL	0.527199	0.70261	0.468794	DiagnosisCTRL	0.763663	13	6	chaA, CAX; Ca2+:H+ antiporter	Transporters [BR:ko02000]	Protein families: signaling and cellular processes	Brite Hierarchies	14.5777	not sig	#N/A
K02413	Diagnosis	CTRL	0.52462	0.619398	0.415052	DiagnosisCTRL	0.722293	13	13	fliJ; flagellar protein FliJ	Flagellar assembly [PATH:ko02040]	Cell motility	Cellular Processes	131.97	not sig	#N/A
K01218	Diagnosis	CTRL	0.523733	0.473611	0.292399	DiagnosisCTRL	0.605198	13	13	gmuG; mannan endo-1,4-beta-mannosidase [EC:3.2.1.78]	Fructose and mannose metabolism [PATH:ko00051]	Carbohydrate metabolism	Metabolism	627.918	not sig	#N/A
K15580	Diagnosis	CTRL	0.522691	0.415426	0.234369	DiagnosisCTRL	0.553772	13	13	oppA, mppA; oligopeptide transport system substrate-binding protein	ABC transporters [PATH:ko02010]	Membrane transport	Environmental Information Processing	430.966	not sig	#N/A
K14982	Diagnosis	CTRL	0.522537	0.346335	0.159534	DiagnosisCTRL	0.468764	13	13	ciaH; two-component system, OmpR family, sensor histidine kinase CiaH [EC:2.7.13.3]	Two-component system [PATH:ko02020]	Signal transduction	Environmental Information Processing	135.17	not sig	#N/A
K02033	Diagnosis	CTRL	0.522465	0.348765	0.162258	DiagnosisCTRL	0.470692	13	13	ABC.PE.P; peptide/nickel transport system permease protein	Quorum sensing [PATH:ko02024]	Cellular community - prokaryotes	Cellular Processes	1157.74	not sig	#N/A
K03833	Diagnosis	CTRL	0.522399	0.60535	0.406576	DiagnosisCTRL	0.713414	13	13	selB, EEFSEC; selenocysteine-specific elongation factor	Translation factors [BR:ko03012]	Protein families: genetic information processing	Brite Hierarchies	69.7587	not sig	#N/A
K01995	Diagnosis	CTRL	0.522186	0.261498	0.0711806	DiagnosisCTRL	0.372727	13	13	livG; branched-chain amino acid transport system ATP-binding protein	ABC transporters [PATH:ko02010]	Membrane transport	Environmental Information Processing	475.002	not sig	#N/A
K23541	Diagnosis	CTRL	0.521413	0.638526	0.431493	DiagnosisCTRL	0.737141	13	13	TMEM165, GDT1; Ca2+/H+ antiporter, TMEM165/GDT1 family	Membrane trafficking [BR:ko04131]	Protein families: genetic information processing	Brite Hierarchies	70.7837	not sig	#N/A
K07448	Diagnosis	CTRL	0.520315	0.412196	0.232947	DiagnosisCTRL	0.552574	13	13	mrr; restriction system protein	Prokaryotic defense system [BR:ko02048]	Protein families: signaling and cellular processes	Brite Hierarchies	420.356	not sig	#N/A
K02570	Diagnosis	CTRL	0.520162	0.798221	0.528006	DiagnosisCTRL	0.804088	13	11	napD; periplasmic nitrate reductase NapD	Energy metabolism	Unclassified: metabolism	Not Included in Pathway or Brite	14.9043	not sig	#N/A
K02197	Diagnosis	CTRL	0.52015	0.741906	0.497805	DiagnosisCTRL	0.783118	13	12	ccmE; cytochrome c-type biogenesis protein CcmE	Structural proteins	Unclassified: signaling and cellular processes	Not Included in Pathway or Brite	16.942	not sig	#N/A
K22293	Diagnosis	CTRL	0.518366	0.345468	0.161637	DiagnosisCTRL	0.469789	13	13	rspR; GntR family transcriptional regulator, rspAB operon transcriptional repressor	Transcription factors [BR:ko03000]	Protein families: genetic information processing	Brite Hierarchies	736.944	not sig	#N/A
K08591	Diagnosis	CTRL	0.517481	0.299957	0.11244	DiagnosisCTRL	0.421433	13	13	plsY; acyl phosphate:glycerol-3-phosphate acyltransferase [EC:2.3.1.275]	Glycerolipid metabolism [PATH:ko00561]	Lipid metabolism	Metabolism	712.545	not sig	#N/A
K00335	Diagnosis	CTRL	0.517404	0.273297	0.084923	DiagnosisCTRL	0.387138	13	13	nuoF; NADH-quinone oxidoreductase subunit F [EC:7.1.1.2]	Oxidative phosphorylation [PATH:ko00190]	Energy metabolism	Metabolism	207.738	not sig	#N/A
K17992	Diagnosis	CTRL	0.51725	0.619699	0.421656	DiagnosisCTRL	0.727604	13	13	hndB; NADP-reducing hydrogenase subunit HndB [EC:1.12.1.3]	Enzymes with EC numbers	Unclassified: metabolism	Not Included in Pathway or Brite	112.669	not sig	#N/A
K04487	Diagnosis	CTRL	0.516182	0.329582	0.145605	DiagnosisCTRL	0.452531	13	13	iscS, NFS1; cysteine desulfurase [EC:2.8.1.7]	Thiamine metabolism [PATH:ko00730]	Metabolism of cofactors and vitamins	Metabolism	1264.5	not sig	#N/A
K19092	Diagnosis	CTRL	0.515755	0.355303	0.174531	DiagnosisCTRL	0.485356	13	13	parE1_3_4; toxin ParE1/3/4	Prokaryotic defense system [BR:ko02048]	Protein families: signaling and cellular processes	Brite Hierarchies	1350.93	not sig	#N/A
K02412	Diagnosis	CTRL	0.514158	0.639064	0.438124	DiagnosisCTRL	0.743924	13	13	fliI; flagellum-specific ATP synthase [EC:7.4.2.8]	Flagellar assembly [PATH:ko02040]	Cell motility	Cellular Processes	126.282	not sig	#N/A
K07667	Diagnosis	CTRL	0.513778	0.308137	0.123627	DiagnosisCTRL	0.429927	13	13	kdpE; two-component system, OmpR family, KDP operon response regulator KdpE	Two-component system [PATH:ko02020]	Signal transduction	Environmental Information Processing	432.46	not sig	#N/A
K00803	Diagnosis	CTRL	0.512105	1.29936	0.701025	DiagnosisCTRL	0.895516	13	12	AGPS, agpS; alkyldihydroxyacetonephosphate synthase [EC:2.5.1.26]	Ether lipid metabolism [PATH:ko00565]	Lipid metabolism	Metabolism	30.0572	not sig	#N/A
K03290	Diagnosis	CTRL	0.512094	0.882345	0.573357	DiagnosisCTRL	0.827103	13	4	nanT; MFS transporter, SHS family, sialic acid transporter	Transporters [BR:ko02000]	Protein families: signaling and cellular processes	Brite Hierarchies	#N/A	not sig	#N/A
K11743	Diagnosis	CTRL	0.512091	1.39033	0.719622	DiagnosisCTRL	0.905537	13	8	mdtJ; spermidine export protein MdtJ	Transporters [BR:ko02000]	Protein families: signaling and cellular processes	Brite Hierarchies	8.79034	not sig	#N/A
K03462	Diagnosis	CTRL	0.511649	1.27021	0.694809	DiagnosisCTRL	0.894148	13	11	NAMPT; nicotinamide phosphoribosyltransferase [EC:2.4.2.12]	Nicotinate and nicotinamide metabolism [PATH:ko00760]	Metabolism of cofactors and vitamins	Metabolism	19.9965	not sig	#N/A
K11477	Diagnosis	CTRL	0.511425	0.712342	0.487757	DiagnosisCTRL	0.775606	13	13	glcG; glc operon protein GlcG	General function prediction only	Poorly characterized	Not Included in Pathway or Brite	21.6047	not sig	#N/A
K06929	Diagnosis	CTRL	0.511273	1.09134	0.648587	DiagnosisCTRL	0.866573	13	8	K06929; uncharacterized protein	Function unknown	Poorly characterized	Not Included in Pathway or Brite	7.39296	not sig	#N/A
K02030	Diagnosis	CTRL	0.51098	0.265737	0.0807577	DiagnosisCTRL	0.382437	13	13	ABC.PA.S; polar amino acid transport system substrate-binding protein	Transporters [BR:ko02000]	Protein families: signaling and cellular processes	Brite Hierarchies	1882.18	not sig	#N/A
K10190	Diagnosis	CTRL	0.508407	0.558262	0.381978	DiagnosisCTRL	0.693213	13	13	lacG, araQ; lactose/L-arabinose transport system permease protein	ABC transporters [PATH:ko02010]	Membrane transport	Environmental Information Processing	186.855	not sig	#N/A
K07469	Diagnosis	CTRL	0.508034	0.431495	0.26389	DiagnosisCTRL	0.583479	13	13	mop; aldehyde oxidoreductase [EC:1.2.99.7]	Enzymes with EC numbers	Unclassified: metabolism	Not Included in Pathway or Brite	129.931	not sig	#N/A
K02824	Diagnosis	CTRL	0.50649	0.331732	0.155037	DiagnosisCTRL	0.46493	13	13	uraA, pyrP; uracil permease	Transporters [BR:ko02000]	Protein families: signaling and cellular processes	Brite Hierarchies	446.046	not sig	#N/A
K05566	Diagnosis	CTRL	0.5064	0.710001	0.490553	DiagnosisCTRL	0.777248	13	12	mnhB, mrpB; multicomponent Na+:H+ antiporter subunit B	Transporters [BR:ko02000]	Protein families: signaling and cellular processes	Brite Hierarchies	18.1195	not sig	#N/A
K02401	Diagnosis	CTRL	0.506099	0.630353	0.439046	DiagnosisCTRL	0.744105	13	13	flhB; flagellar biosynthesis protein FlhB	Flagellar assembly [PATH:ko02040]	Cell motility	Cellular Processes	127.247	not sig	#N/A
K08301	Diagnosis	CTRL	0.505743	0.783082	0.531627	DiagnosisCTRL	0.805041	13	10	rng, cafA; ribonuclease G [EC:3.1.26.-]	Messenger RNA biogenesis [BR:ko03019]	Protein families: genetic information processing	Brite Hierarchies	20.3737	not sig	#N/A
K18367	Diagnosis	CTRL	0.505499	0.5859	0.40668	DiagnosisCTRL	0.713414	13	13	CoADR; CoA-dependent NAD(P)H sulfur oxidoreductase [EC:1.8.1.18]	Enzymes with EC numbers	Unclassified: metabolism	Not Included in Pathway or Brite	221.677	not sig	#N/A
K08322	Diagnosis	CTRL	0.504093	1.10075	0.655901	DiagnosisCTRL	0.871922	13	11	rspB; L-gulonate 5-dehydrogenase [EC:1.1.1.380]	Pentose and glucuronate interconversions [PATH:ko00040]	Carbohydrate metabolism	Metabolism	23.5243	not sig	#N/A
K14261	Diagnosis	CTRL	0.503994	1.25682	0.696095	DiagnosisCTRL	0.894525	13	5	alaC; alanine-synthesizing transaminase [EC:2.6.1.-]	Amino acid related enzymes [BR:ko01007]	Protein families: metabolism	Brite Hierarchies	9.72744	not sig	#N/A
K05825	Diagnosis	CTRL	0.503067	0.362648	0.192842	DiagnosisCTRL	0.500793	13	13	LYSN; 2-aminoadipate transaminase [EC:2.6.1.-]	Lysine biosynthesis [PATH:ko00300]	Amino acid metabolism	Metabolism	206.493	not sig	#N/A
K03688	Diagnosis	CTRL	0.502292	0.562545	0.391031	DiagnosisCTRL	0.700554	13	13	ubiB, aarF; ubiquinone biosynthesis protein	Cofactor metabolism	Unclassified: metabolism	Not Included in Pathway or Brite	169.425	not sig	#N/A
K21490	Diagnosis	CTRL	0.502253	1.04123	0.639001	DiagnosisCTRL	0.860896	13	4	yokJ; antitoxin YokJ	Prokaryotic defense system [BR:ko02048]	Protein families: signaling and cellular processes	Brite Hierarchies	#N/A	not sig	#N/A
K18345	Diagnosis	CTRL	0.500954	0.502974	0.340663	DiagnosisCTRL	0.649722	13	13	vanSB, vanS, vanSD; two-component system, OmpR family, sensor histidine kinase VanS [EC:2.7.13.3]	Two-component system [PATH:ko02020]	Signal transduction	Environmental Information Processing	362.882	not sig	#N/A
K02414	Diagnosis	CTRL	0.500611	0.603098	0.42415	DiagnosisCTRL	0.730549	13	13	fliK; flagellar hook-length control protein FliK	Flagellar assembly [PATH:ko02040]	Cell motility	Cellular Processes	125.437	not sig	#N/A
K23248	Diagnosis	CTRL	0.500432	1.06666	0.648117	DiagnosisCTRL	0.866498	13	11	oiaC; 3-oxoisoapionate decarboxylase [EC:4.1.1.120]	Enzymes with EC numbers	Unclassified: metabolism	Not Included in Pathway or Brite	9.82154	not sig	#N/A
K07402	Diagnosis	CTRL	0.500316	0.32244	0.149023	DiagnosisCTRL	0.456838	13	13	xdhC; xanthine dehydrogenase accessory factor	Protein processing	Unclassified: genetic information processing	Not Included in Pathway or Brite	350.213	not sig	#N/A
K03831	Diagnosis	CTRL	0.499089	0.31316	0.139306	DiagnosisCTRL	0.444634	13	13	mogA; molybdopterin adenylyltransferase [EC:2.7.7.75]	Folate biosynthesis [PATH:ko00790]	Metabolism of cofactors and vitamins	Metabolism	298.72	not sig	#N/A
K03981	Diagnosis	CTRL	0.498289	1.1173	0.664266	DiagnosisCTRL	0.875861	13	10	dsbC; thiol:disulfide interchange protein DsbC [EC:5.3.4.1]	Chaperones and folding catalysts [BR:ko03110]	Protein families: genetic information processing	Brite Hierarchies	23.7239	not sig	#N/A
K08987	Diagnosis	CTRL	0.498119	1.05617	0.64641	DiagnosisCTRL	0.864767	13	5	K08987; putative membrane protein	General function prediction only	Poorly characterized	Not Included in Pathway or Brite	8.51296	not sig	#N/A
K22299	Diagnosis	CTRL	0.496937	1.03554	0.64071	DiagnosisCTRL	0.862845	13	8	rghR; HTH-type transcriptional regulator, competence development regulator	Transcription factors [BR:ko03000]	Protein families: genetic information processing	Brite Hierarchies	6.41814	not sig	#N/A
K23675	Diagnosis	CTRL	0.496922	0.365105	0.200732	DiagnosisCTRL	0.511853	13	13	fmnP, ribU; riboflavin transporter	Transporters [BR:ko02000]	Protein families: signaling and cellular processes	Brite Hierarchies	930.184	not sig	#N/A
K12213	Diagnosis	CTRL	0.496278	0.660746	0.468364	DiagnosisCTRL	0.763663	13	4	icmK, traN, dotH; intracellular multiplication protein IcmK	Secretion system [BR:ko02044]	Protein families: signaling and cellular processes	Brite Hierarchies	#N/A	not sig	#N/A
K01002	Diagnosis	CTRL	0.495618	0.419601	0.262445	DiagnosisCTRL	0.583218	13	13	mdoB; phosphoglycerol transferase [EC:2.7.8.20]	Enzymes with EC numbers	Unclassified: metabolism	Not Included in Pathway or Brite	118.472	not sig	#N/A
K02189	Diagnosis	CTRL	0.494616	0.298766	0.126037	DiagnosisCTRL	0.43039	13	13	cbiG; cobalt-precorrin 5A hydrolase [EC:3.7.1.12]	Porphyrin metabolism [PATH:ko00860]	Metabolism of cofactors and vitamins	Metabolism	348.351	not sig	#N/A
K06042	Diagnosis	CTRL	0.494607	0.285442	0.11104	DiagnosisCTRL	0.420108	13	13	cobH-cbiC; precorrin-8X/cobalt-precorrin-8 methylmutase [EC:5.4.99.61 5.4.99.60]	Porphyrin metabolism [PATH:ko00860]	Metabolism of cofactors and vitamins	Metabolism	320.938	not sig	#N/A
K14170	Diagnosis	CTRL	0.494435	0.350524	0.186022	DiagnosisCTRL	0.495473	13	13	pheA; chorismate mutase / prephenate dehydratase [EC:5.4.99.5 4.2.1.51]	Phenylalanine, tyrosine and tryptophan biosynthesis [PATH:ko00400]	Amino acid metabolism	Metabolism	310.305	not sig	#N/A
K19804	Diagnosis	CTRL	0.493317	0.805512	0.552705	DiagnosisCTRL	0.816442	13	10	lapB; lipopolysaccharide assembly protein B	Glycan metabolism	Unclassified: metabolism	Not Included in Pathway or Brite	14.874	not sig	#N/A
K01996	Diagnosis	CTRL	0.492809	0.258262	0.0827966	DiagnosisCTRL	0.383571	13	13	livF; branched-chain amino acid transport system ATP-binding protein	ABC transporters [PATH:ko02010]	Membrane transport	Environmental Information Processing	488.577	not sig	#N/A
K07559	Diagnosis	CTRL	0.492138	0.832566	0.566395	DiagnosisCTRL	0.823283	13	13	kptA; putative RNA 2'-phosphotransferase [EC:2.7.1.-]	Transfer RNA biogenesis [BR:ko03016]	Protein families: genetic information processing	Brite Hierarchies	51.5319	not sig	#N/A
K01223	Diagnosis	CTRL	0.490836	0.291347	0.12017	DiagnosisCTRL	0.42778	13	13	E3.2.1.86B, bglA; 6-phospho-beta-glucosidase [EC:3.2.1.86]	Glycolysis / Gluconeogenesis [PATH:ko00010]	Carbohydrate metabolism	Metabolism	441.524	not sig	#N/A
K25115	Diagnosis	CTRL	0.489612	0.901139	0.597743	DiagnosisCTRL	0.841536	13	13	htsC; heme transport system ATP-binding protein [EC:7.6.2.5]	Transporters [BR:ko02000]	Protein families: signaling and cellular processes	Brite Hierarchies	29.247	not sig	#N/A
K03326	Diagnosis	CTRL	0.489505	1.11756	0.669854	DiagnosisCTRL	0.879577	13	12	TC.DCUC, dcuC, dcuD; C4-dicarboxylate transporter, DcuC family	Transporters [BR:ko02000]	Protein families: signaling and cellular processes	Brite Hierarchies	127.685	not sig	#N/A
K05995	Diagnosis	CTRL	0.488738	0.211818	0.0414917	DiagnosisCTRL	0.347737	13	13	pepE; dipeptidase E [EC:3.4.13.21]	Peptidases and inhibitors [BR:ko01002]	Protein families: metabolism	Brite Hierarchies	426.896	not sig	#N/A
K07090	Diagnosis	CTRL	0.48834	0.198228	0.0314814	DiagnosisCTRL	0.333774	13	13	K07090; uncharacterized protein	Function unknown	Poorly characterized	Not Included in Pathway or Brite	868.674	not sig	#N/A
K11107	Diagnosis	CTRL	0.488037	1.41049	0.735865	DiagnosisCTRL	0.913287	13	5	yfaE; ferredoxin	Energy metabolism	Unclassified: metabolism	Not Included in Pathway or Brite	10.5668	not sig	#N/A
K07461	Diagnosis	CTRL	0.487918	0.277833	0.106828	DiagnosisCTRL	0.41416	13	13	K07461; putative endonuclease	Replication and repair	Unclassified: genetic information processing	Not Included in Pathway or Brite	361.726	not sig	#N/A
K01486	Diagnosis	CTRL	0.487066	0.341521	0.181579	DiagnosisCTRL	0.490602	13	13	ade; adenine deaminase [EC:3.5.4.2]	Purine metabolism [PATH:ko00230]	Nucleotide metabolism	Metabolism	332.567	not sig	#N/A
K24206	Diagnosis	CTRL	0.486944	1.20117	0.692962	DiagnosisCTRL	0.893691	13	4	uacT; uric acid transporter	Transporters [BR:ko02000]	Protein families: signaling and cellular processes	Brite Hierarchies	#N/A	not sig	#N/A
K17996	Diagnosis	CTRL	0.486339	0.332903	0.17201	DiagnosisCTRL	0.483264	13	13	hydB; sulfhydrogenase subunit beta (sulfur reductase) [EC:1.12.98.4]	Sulfur metabolism [PATH:ko00920]	Energy metabolism	Metabolism	90.4247	not sig	#N/A
K01226	Diagnosis	CTRL	0.485945	0.704507	0.504633	DiagnosisCTRL	0.787377	13	12	treC; trehalose-6-phosphate hydrolase [EC:3.2.1.93]	Starch and sucrose metabolism [PATH:ko00500]	Carbohydrate metabolism	Metabolism	31.6071	not sig	#N/A
K01788	Diagnosis	CTRL	0.485906	0.332044	0.171345	DiagnosisCTRL	0.482653	13	13	nanE; N-acylglucosamine-6-phosphate 2-epimerase [EC:5.1.3.9]	Amino sugar and nucleotide sugar metabolism [PATH:ko00520]	Carbohydrate metabolism	Metabolism	235.73	not sig	#N/A
K03637	Diagnosis	CTRL	0.485048	0.301292	0.13572	DiagnosisCTRL	0.440906	13	13	moaC, CNX3; cyclic pyranopterin monophosphate synthase [EC:4.6.1.17]	Folate biosynthesis [PATH:ko00790]	Metabolism of cofactors and vitamins	Metabolism	352.166	not sig	#N/A
K02018	Diagnosis	CTRL	0.484848	0.352686	0.19657	DiagnosisCTRL	0.506087	13	13	modB; molybdate transport system permease protein	ABC transporters [PATH:ko02010]	Membrane transport	Environmental Information Processing	321.053	not sig	#N/A
K13566	Diagnosis	CTRL	0.484758	0.347004	0.189963	DiagnosisCTRL	0.498331	13	13	NIT2, yafV; omega-amidase [EC:3.5.1.3]	Alanine, aspartate and glutamate metabolism [PATH:ko00250]	Amino acid metabolism	Metabolism	73.1329	not sig	#N/A
K09858	Diagnosis	CTRL	0.484197	0.58839	0.428034	DiagnosisCTRL	0.733192	13	13	K09858; SEC-C motif domain protein	General function prediction only	Poorly characterized	Not Included in Pathway or Brite	26.0488	not sig	#N/A
K00005	Diagnosis	CTRL	0.484188	0.431302	0.285505	DiagnosisCTRL	0.60062	13	13	gldA; glycerol dehydrogenase [EC:1.1.1.6]	Propanoate metabolism [PATH:ko00640]	Carbohydrate metabolism	Metabolism	154.924	not sig	#N/A
K02055	Diagnosis	CTRL	0.483515	0.959389	0.624215	DiagnosisCTRL	0.855007	13	7	ABC.SP.S; putative spermidine/putrescine transport system substrate-binding protein	Quorum sensing [PATH:ko02024]	Cellular community - prokaryotes	Cellular Processes	5.73758	not sig	#N/A
K00374	Diagnosis	CTRL	0.482851	1.38067	0.733152	DiagnosisCTRL	0.911063	13	10	narI, narV; nitrate reductase gamma subunit [EC:1.7.5.1 1.7.99.-]	Nitrogen metabolism [PATH:ko00910]	Energy metabolism	Metabolism	16.021	not sig	#N/A
K16789	Diagnosis	CTRL	0.482679	0.349454	0.194619	DiagnosisCTRL	0.502605	13	13	thiT; thiamine transporter	Transporters [BR:ko02000]	Protein families: signaling and cellular processes	Brite Hierarchies	348.427	not sig	#N/A
K07590	Diagnosis	CTRL	0.482226	0.816491	0.566719	DiagnosisCTRL	0.823284	13	13	RP-L7A, rplGB; large subunit ribosomal protein L7A	Ribosome [PATH:ko03010]	Translation	Genetic Information Processing	55.186	not sig	#N/A
K09954	Diagnosis	CTRL	0.482165	0.811201	0.56428	DiagnosisCTRL	0.820891	13	5	K09954; uncharacterized protein	Function unknown	Poorly characterized	Not Included in Pathway or Brite	14.7316	not sig	#N/A
K01999	Diagnosis	CTRL	0.481956	0.241086	0.0709127	DiagnosisCTRL	0.372727	13	13	livK; branched-chain amino acid transport system substrate-binding protein	ABC transporters [PATH:ko02010]	Membrane transport	Environmental Information Processing	485.818	not sig	#N/A
K00737	Diagnosis	CTRL	0.481353	1.40947	0.739152	DiagnosisCTRL	0.916077	13	10	MGAT3; beta-1,4-mannosyl-glycoprotein beta-1,4-N-acetylglucosaminyltransferase [EC:2.4.1.144]	N-Glycan biosynthesis [PATH:ko00510]	Glycan biosynthesis and metabolism	Metabolism	17.4251	not sig	#N/A
K00124	Diagnosis	CTRL	0.481331	0.978926	0.632601	DiagnosisCTRL	0.858062	13	12	fdoH, fdsB; formate dehydrogenase iron-sulfur subunit	Glyoxylate and dicarboxylate metabolism [PATH:ko00630]	Carbohydrate metabolism	Metabolism	22.2886	not sig	#N/A
K08990	Diagnosis	CTRL	0.481078	1.28203	0.714612	DiagnosisCTRL	0.902452	13	5	ycjF; putative membrane protein	General function prediction only	Poorly characterized	Not Included in Pathway or Brite	10.9751	not sig	#N/A
K02408	Diagnosis	CTRL	0.478935	0.548452	0.401189	DiagnosisCTRL	0.709354	13	13	fliE; flagellar hook-basal body complex protein FliE	Flagellar assembly [PATH:ko02040]	Cell motility	Cellular Processes	136.725	not sig	#N/A
K06880	Diagnosis	CTRL	0.478771	1.04408	0.655478	DiagnosisCTRL	0.871922	13	13	ereA_B; erythromycin esterase [EC:3.1.1.-]	Antimicrobial resistance genes [BR:ko01504]	Protein families: signaling and cellular processes	Brite Hierarchies	97.9986	not sig	#N/A
K06190	Diagnosis	CTRL	0.478495	0.87451	0.595196	DiagnosisCTRL	0.840773	13	10	ispZ; intracellular septation protein	Cell growth	Unclassified: signaling and cellular processes	Not Included in Pathway or Brite	14.6471	not sig	#N/A
K03851	Diagnosis	CTRL	0.478053	0.605137	0.446229	DiagnosisCTRL	0.749083	13	6	tpa; taurine-pyruvate aminotransferase [EC:2.6.1.77]	Taurine and hypotaurine metabolism [PATH:ko00430]	Metabolism of other amino acids	Metabolism	3.36875	not sig	#N/A
K09126	Diagnosis	CTRL	0.475652	1.05275	0.660179	DiagnosisCTRL	0.874244	13	11	K09126; uncharacterized protein	Function unknown	Poorly characterized	Not Included in Pathway or Brite	12.9093	not sig	#N/A
K02245	Diagnosis	CTRL	0.475366	1.2064	0.701086	DiagnosisCTRL	0.895516	13	9	comGC; competence protein ComGC	Secretion system [BR:ko02044]	Protein families: signaling and cellular processes	Brite Hierarchies	5.40568	not sig	#N/A
K20847	Diagnosis	CTRL	0.473197	0.622501	0.463144	DiagnosisCTRL	0.760739	13	13	g2d; glucan 1,6-alpha-isomaltosidase [EC:3.2.1.94]	Enzymes with EC numbers	Unclassified: metabolism	Not Included in Pathway or Brite	52.873	not sig	#N/A
K17203	Diagnosis	CTRL	0.472721	0.70637	0.517152	DiagnosisCTRL	0.795295	13	12	K17203, eryF; erythritol transport system permease protein	ABC transporters [PATH:ko02010]	Membrane transport	Environmental Information Processing	20.5792	not sig	#N/A
K07308	Diagnosis	CTRL	0.472405	1.33696	0.730511	DiagnosisCTRL	0.908884	13	9	dmsC; anaerobic dimethyl sulfoxide reductase subunit C	Sulfur metabolism [PATH:ko00920]	Energy metabolism	Metabolism	9.32044	not sig	#N/A
K07504	Diagnosis	CTRL	0.470196	1.29383	0.723183	DiagnosisCTRL	0.906163	13	12	K07504; predicted type IV restriction endonuclease	Others	Unclassified: genetic information processing	Not Included in Pathway or Brite	90.0148	not sig	#N/A
K03338	Diagnosis	CTRL	0.468891	0.777342	0.558609	DiagnosisCTRL	0.820042	13	13	iolC; 5-dehydro-2-deoxygluconokinase [EC:2.7.1.92]	Inositol phosphate metabolism [PATH:ko00562]	Carbohydrate metabolism	Metabolism	48.1047	not sig	#N/A
K07638	Diagnosis	CTRL	0.468837	0.885857	0.607149	DiagnosisCTRL	0.845262	13	11	envZ; two-component system, OmpR family, osmolarity sensor histidine kinase EnvZ [EC:2.7.13.3]	Two-component system [PATH:ko02020]	Signal transduction	Environmental Information Processing	25.689	not sig	#N/A
K03892	Diagnosis	CTRL	0.468327	0.390666	0.255797	DiagnosisCTRL	0.576162	13	13	arsR; ArsR family transcriptional regulator, arsenate/arsenite/antimonite-responsive transcriptional repressor	Transcription factors [BR:ko03000]	Protein families: genetic information processing	Brite Hierarchies	522.36	not sig	#N/A
K09824	Diagnosis	CTRL	0.467192	0.772347	0.557519	DiagnosisCTRL	0.819707	13	10	virK; uncharacterized protein	Function unknown	Poorly characterized	Not Included in Pathway or Brite	15.2955	not sig	#N/A
K06426	Diagnosis	CTRL	0.46708	1.13888	0.689591	DiagnosisCTRL	0.892527	13	9	sspI; small acid-soluble spore protein I (minor)	Cell growth	Unclassified: signaling and cellular processes	Not Included in Pathway or Brite	6.62252	not sig	#N/A
K03796	Diagnosis	CTRL	0.467067	1.54238	0.767675	DiagnosisCTRL	0.927196	13	5	bax; Bax protein	General function prediction only	Poorly characterized	Not Included in Pathway or Brite	35.9386	not sig	#N/A
K06016	Diagnosis	CTRL	0.46641	0.943145	0.630663	DiagnosisCTRL	0.857574	13	5	pydC; beta-ureidopropionase / N-carbamoyl-L-amino-acid hydrolase [EC:3.5.1.6 3.5.1.87]	Pyrimidine metabolism [PATH:ko00240]	Nucleotide metabolism	Metabolism	13.0284	not sig	#N/A
K02315	Diagnosis	CTRL	0.465996	0.289663	0.13597	DiagnosisCTRL	0.441036	13	13	dnaC; DNA replication protein DnaC	DNA replication proteins [BR:ko03032]	Protein families: genetic information processing	Brite Hierarchies	1369.28	not sig	#N/A
K02471	Diagnosis	CTRL	0.465977	0.915359	0.620763	DiagnosisCTRL	0.85332	13	11	bacA, bclA; vitamin B12/bleomycin/antimicrobial peptide transport system ATP-binding/permease protein	ABC transporters [PATH:ko02010]	Membrane transport	Environmental Information Processing	24.8521	not sig	#N/A
K00847	Diagnosis	CTRL	0.465916	0.376049	0.24114	DiagnosisCTRL	0.561818	13	13	E2.7.1.4, scrK; fructokinase [EC:2.7.1.4]	Fructose and mannose metabolism [PATH:ko00051]	Carbohydrate metabolism	Metabolism	544.133	not sig	#N/A
K13497	Diagnosis	CTRL	0.46479	0.502778	0.37509	DiagnosisCTRL	0.686057	13	13	trpGD; anthranilate synthase/phosphoribosyltransferase [EC:4.1.3.27 2.4.2.18]	Phenylalanine, tyrosine and tryptophan biosynthesis [PATH:ko00400]	Amino acid metabolism	Metabolism	49.239	not sig	#N/A
K14160	Diagnosis	CTRL	0.464251	0.716694	0.530423	DiagnosisCTRL	0.804846	13	6	imuA; protein ImuA	DNA repair and recombination proteins [BR:ko03400]	Protein families: genetic information processing	Brite Hierarchies	11.8655	not sig	#N/A
K10709	Diagnosis	CTRL	0.463598	0.491594	0.365907	DiagnosisCTRL	0.677234	13	13	frlC; fructoselysine 3-epimerase [EC:5.1.3.41]	Enzymes with EC numbers	Unclassified: metabolism	Not Included in Pathway or Brite	120.998	not sig	#N/A
K02051	Diagnosis	CTRL	0.463548	0.435964	0.310444	DiagnosisCTRL	0.61941	13	13	ABC.SN.S; NitT/TauT family transport system substrate-binding protein	Transporters [BR:ko02000]	Protein families: signaling and cellular processes	Brite Hierarchies	255.685	not sig	#N/A
K04017	Diagnosis	CTRL	0.463422	1.22567	0.712553	DiagnosisCTRL	0.901624	13	4	nrfF; formate-dependent nitrite reductase complex subunit NrfF	Energy metabolism	Unclassified: metabolism	Not Included in Pathway or Brite	#N/A	not sig	#N/A
K07053	Diagnosis	CTRL	0.46341	0.263532	0.106421	DiagnosisCTRL	0.41416	13	13	E3.1.3.97; 3',5'-nucleoside bisphosphate phosphatase [EC:3.1.3.97]	Enzymes with EC numbers	Unclassified: metabolism	Not Included in Pathway or Brite	302.869	not sig	#N/A
K18476	Diagnosis	CTRL	0.463096	0.860545	0.601197	DiagnosisCTRL	0.843567	13	8	tetR; TetR/AcrR family transcriptional regulator, tetracycline repressor protein	Transcription factors [BR:ko03000]	Protein families: genetic information processing	Brite Hierarchies	3.23559	not sig	#N/A
K21488	Diagnosis	CTRL	0.463007	0.691939	0.517201	DiagnosisCTRL	0.795295	13	13	yobK; antitoxin YobK	Prokaryotic defense system [BR:ko02048]	Protein families: signaling and cellular processes	Brite Hierarchies	68.9263	not sig	#N/A
K00926	Diagnosis	CTRL	0.462759	0.384788	0.254366	DiagnosisCTRL	0.57479	13	13	arcC; carbamate kinase [EC:2.7.2.2]	Nitrogen metabolism [PATH:ko00910]	Energy metabolism	Metabolism	412.185	not sig	#N/A
K11903	Diagnosis	CTRL	0.462692	1.37223	0.742326	DiagnosisCTRL	0.917242	13	9	hcp; type VI secretion system secreted protein Hcp	Bacterial secretion system [PATH:ko03070]	Membrane transport	Environmental Information Processing	8.72508	not sig	#N/A
K03410	Diagnosis	CTRL	0.461258	0.585483	0.447444	DiagnosisCTRL	0.750332	13	13	cheC; chemotaxis protein CheC	Bacterial chemotaxis [PATH:ko02030]	Cell motility	Cellular Processes	118.768	not sig	#N/A
K01040	Diagnosis	CTRL	0.46066	0.562395	0.430116	DiagnosisCTRL	0.735088	13	13	gctB; glutaconate CoA-transferase, subunit B [EC:2.8.3.12]	Butanoate metabolism [PATH:ko00650]	Carbohydrate metabolism	Metabolism	21.4883	not sig	#N/A
K19157	Diagnosis	CTRL	0.460081	0.634888	0.483787	DiagnosisCTRL	0.773248	13	13	yafQ; mRNA interferase YafQ [EC:3.1.-.-]	Prokaryotic defense system [BR:ko02048]	Protein families: signaling and cellular processes	Brite Hierarchies	1015.89	not sig	#N/A
K20484	Diagnosis	CTRL	0.458263	1.57165	0.776032	DiagnosisCTRL	0.933297	13	11	nisC, spaC, epiC; lantibiotic biosynthesis protein	Two-component system [PATH:ko02020]	Signal transduction	Environmental Information Processing	48.7595	not sig	#N/A
K03767	Diagnosis	CTRL	0.457851	0.270891	0.119101	DiagnosisCTRL	0.42778	13	13	PPIA; peptidyl-prolyl cis-trans isomerase A (cyclophilin A) [EC:5.2.1.8]	Necroptosis [PATH:ko04217]	Cell growth and death	Cellular Processes	369.064	not sig	#N/A
K01299	Diagnosis	CTRL	0.457811	0.47541	0.356249	DiagnosisCTRL	0.668278	13	13	E3.4.17.19; carboxypeptidase Taq [EC:3.4.17.19]	Peptidases and inhibitors [BR:ko01002]	Protein families: metabolism	Brite Hierarchies	143.352	not sig	#N/A
K14392	Diagnosis	CTRL	0.457181	0.395762	0.272489	DiagnosisCTRL	0.591604	13	13	panF; sodium/pantothenate symporter	Transporters [BR:ko02000]	Protein families: signaling and cellular processes	Brite Hierarchies	54.4357	not sig	#N/A
K19123	Diagnosis	CTRL	0.457179	0.609654	0.469051	DiagnosisCTRL	0.763663	13	12	casA, cse1; CRISPR system Cascade subunit CasA	Prokaryotic defense system [BR:ko02048]	Protein families: signaling and cellular processes	Brite Hierarchies	53.2633	not sig	#N/A
K04065	Diagnosis	CTRL	0.456309	1.06166	0.675635	DiagnosisCTRL	0.882196	13	10	osmY; hyperosmotically inducible periplasmic protein	General function prediction only	Poorly characterized	Not Included in Pathway or Brite	25.2133	not sig	#N/A
K07699	Diagnosis	CTRL	0.455072	0.386356	0.263709	DiagnosisCTRL	0.583479	13	13	spo0A; two-component system, response regulator, stage 0 sporulation protein A	Two-component system [PATH:ko02020]	Signal transduction	Environmental Information Processing	634.104	not sig	#N/A
K06877	Diagnosis	CTRL	0.454859	1.31177	0.735321	DiagnosisCTRL	0.912947	13	13	K06877; DEAD/DEAH box helicase domain-containing protein	General function prediction only	Poorly characterized	Not Included in Pathway or Brite	81.8891	not sig	#N/A
K02904	Diagnosis	CTRL	0.454512	0.246529	0.0923181	DiagnosisCTRL	0.394783	13	13	RP-L29, rpmC; large subunit ribosomal protein L29	Ribosome [PATH:ko03010]	Translation	Genetic Information Processing	769.261	not sig	#N/A
K10763	Diagnosis	CTRL	0.452501	0.823697	0.593739	DiagnosisCTRL	0.840136	13	10	hda; DnaA-homolog protein	DNA replication proteins [BR:ko03032]	Protein families: genetic information processing	Brite Hierarchies	16.8212	not sig	#N/A
K05541	Diagnosis	CTRL	0.452122	0.821575	0.593105	DiagnosisCTRL	0.840136	13	6	dusC; tRNA-dihydrouridine synthase C [EC:1.-.-.-]	Transfer RNA biogenesis [BR:ko03016]	Protein families: genetic information processing	Brite Hierarchies	13.1586	not sig	#N/A
K03785	Diagnosis	CTRL	0.451107	0.345944	0.218865	DiagnosisCTRL	0.53523	13	13	aroD; 3-dehydroquinate dehydratase I [EC:4.2.1.10]	Phenylalanine, tyrosine and tryptophan biosynthesis [PATH:ko00400]	Amino acid metabolism	Metabolism	321.031	not sig	#N/A
K06163	Diagnosis	CTRL	0.449561	1.03548	0.672566	DiagnosisCTRL	0.880448	13	11	phnJ; alpha-D-ribose 1-methylphosphonate 5-phosphate C-P lyase [EC:4.7.1.1]	Phosphonate and phosphinate metabolism [PATH:ko00440]	Metabolism of other amino acids	Metabolism	10.7006	not sig	#N/A
K12071	Diagnosis	CTRL	0.449201	0.995476	0.660581	DiagnosisCTRL	0.874244	13	9	traD; conjugal transfer pilus assembly protein TraD	Secretion system [BR:ko02044]	Protein families: signaling and cellular processes	Brite Hierarchies	20.2247	not sig	#N/A
K08722	Diagnosis	CTRL	0.449137	0.33769	0.210428	DiagnosisCTRL	0.522209	13	13	yfbR; 5'-deoxynucleotidase [EC:3.1.3.89]	Purine metabolism [PATH:ko00230]	Nucleotide metabolism	Metabolism	216.281	not sig	#N/A
K09951	Diagnosis	CTRL	0.448941	0.19331	0.0404072	DiagnosisCTRL	0.347737	13	13	cas2; CRISPR-associated protein Cas2	Prokaryotic defense system [BR:ko02048]	Protein families: signaling and cellular processes	Brite Hierarchies	852.803	not sig	#N/A
K14415	Diagnosis	CTRL	0.448735	0.6136	0.479876	DiagnosisCTRL	0.768755	13	13	RTCB, rtcB; tRNA-splicing ligase RtcB (3'-phosphate/5'-hydroxy nucleic acid ligase) [EC:6.5.1.8]	Transfer RNA biogenesis [BR:ko03016]	Protein families: genetic information processing	Brite Hierarchies	376.132	not sig	#N/A
K01623	Diagnosis	CTRL	0.44779	1.23951	0.724746	DiagnosisCTRL	0.906227	13	10	ALDO; fructose-bisphosphate aldolase, class I [EC:4.1.2.13]	Glycolysis / Gluconeogenesis [PATH:ko00010]	Carbohydrate metabolism	Metabolism	5.82521	not sig	#N/A
K01358	Diagnosis	CTRL	0.446728	0.137554	0.0077675	DiagnosisCTRL	0.253529	13	13	clpP, CLPP; ATP-dependent Clp protease, protease subunit [EC:3.4.21.92]	Cell cycle - Caulobacter [PATH:ko04112]	Cell growth and death	Cellular Processes	1939.93	not sig	#N/A
K00123	Diagnosis	CTRL	0.445626	0.743336	0.560987	DiagnosisCTRL	0.820413	13	13	fdoG, fdhF, fdwA; formate dehydrogenase major subunit [EC:1.17.1.9]	Glyoxylate and dicarboxylate metabolism [PATH:ko00630]	Carbohydrate metabolism	Metabolism	47.8632	not sig	#N/A
K03300	Diagnosis	CTRL	0.445466	0.623615	0.489906	DiagnosisCTRL	0.776751	13	13	TC.CITMHS; citrate-Mg2+:H+ or citrate-Ca2+:H+ symporter, CitMHS family	Transport	Unclassified: signaling and cellular processes	Not Included in Pathway or Brite	85.0416	not sig	#N/A
K00096	Diagnosis	CTRL	0.444766	0.380628	0.267304	DiagnosisCTRL	0.585723	13	13	araM, egsA; glycerol-1-phosphate dehydrogenase [NAD(P)+] [EC:1.1.1.261]	Glycerophospholipid metabolism [PATH:ko00564]	Lipid metabolism	Metabolism	234.727	not sig	#N/A
K07063	Diagnosis	CTRL	0.444238	0.600694	0.475065	DiagnosisCTRL	0.766897	13	13	K07063; uncharacterized protein	Function unknown	Poorly characterized	Not Included in Pathway or Brite	372.359	not sig	#N/A
K00978	Diagnosis	CTRL	0.443844	0.540075	0.428633	DiagnosisCTRL	0.733411	13	13	rfbF; glucose-1-phosphate cytidylyltransferase [EC:2.7.7.33]	Starch and sucrose metabolism [PATH:ko00500]	Carbohydrate metabolism	Metabolism	330.524	not sig	#N/A
K01008	Diagnosis	CTRL	0.443808	0.307799	0.177197	DiagnosisCTRL	0.486809	13	13	selD, SEPHS; selenide, water dikinase [EC:2.7.9.3]	Selenocompound metabolism [PATH:ko00450]	Metabolism of other amino acids	Metabolism	297.67	not sig	#N/A
K11689	Diagnosis	CTRL	0.443312	0.580443	0.461086	DiagnosisCTRL	0.759183	13	13	dctQ; C4-dicarboxylate transporter, DctQ subunit	Two-component system [PATH:ko02020]	Signal transduction	Environmental Information Processing	108.804	not sig	#N/A
K00657	Diagnosis	CTRL	0.443288	0.467701	0.363588	DiagnosisCTRL	0.675028	13	13	speG, SAT; diamine N-acetyltransferase [EC:2.3.1.57]	Arginine and proline metabolism [PATH:ko00330]	Amino acid metabolism	Metabolism	43.3912	not sig	#N/A
K09989	Diagnosis	CTRL	0.443236	0.608628	0.481674	DiagnosisCTRL	0.771088	13	12	K09989; uncharacterized protein	Function unknown	Poorly characterized	Not Included in Pathway or Brite	28.8776	not sig	#N/A
K04061	Diagnosis	CTRL	0.441062	0.856381	0.616723	DiagnosisCTRL	0.851115	13	13	flhB2; flagellar biosynthesis protein	Secretion system [BR:ko02044]	Protein families: signaling and cellular processes	Brite Hierarchies	70.5752	not sig	#N/A
K06412	Diagnosis	CTRL	0.440071	0.408963	0.304933	DiagnosisCTRL	0.614612	13	13	spoVG; stage V sporulation protein G	Cell growth	Unclassified: signaling and cellular processes	Not Included in Pathway or Brite	1067.64	not sig	#N/A
K02035	Diagnosis	CTRL	0.439915	0.372022	0.261938	DiagnosisCTRL	0.583178	13	13	ABC.PE.S; peptide/nickel transport system substrate-binding protein	Quorum sensing [PATH:ko02024]	Cellular community - prokaryotes	Cellular Processes	738.501	not sig	#N/A
K15581	Diagnosis	CTRL	0.438894	0.314273	0.190093	DiagnosisCTRL	0.498331	13	13	oppB; oligopeptide transport system permease protein	ABC transporters [PATH:ko02010]	Membrane transport	Environmental Information Processing	136.392	not sig	#N/A
K09981	Diagnosis	CTRL	0.438265	0.944355	0.651633	DiagnosisCTRL	0.869535	13	7	K09981; uncharacterized protein	Function unknown	Poorly characterized	Not Included in Pathway or Brite	5.35335	not sig	#N/A
K07039	Diagnosis	CTRL	0.43764	0.97936	0.663644	DiagnosisCTRL	0.875861	13	10	K07039; uncharacterized protein	Function unknown	Poorly characterized	Not Included in Pathway or Brite	29.337	not sig	#N/A
K03670	Diagnosis	CTRL	0.437313	1.6113	0.791106	DiagnosisCTRL	0.940827	13	4	mdoG; periplasmic glucans biosynthesis protein	Others	Unclassified: signaling and cellular processes	Not Included in Pathway or Brite	#N/A	not sig	#N/A
K00014	Diagnosis	CTRL	0.4368	0.445597	0.348027	DiagnosisCTRL	0.65927	13	13	aroE; shikimate dehydrogenase [EC:1.1.1.25]	Phenylalanine, tyrosine and tryptophan biosynthesis [PATH:ko00400]	Amino acid metabolism	Metabolism	199.539	not sig	#N/A
K02025	Diagnosis	CTRL	0.435602	0.394287	0.292832	DiagnosisCTRL	0.605198	13	13	ABC.MS.P; multiple sugar transport system permease protein	Transporters [BR:ko02000]	Protein families: signaling and cellular processes	Brite Hierarchies	757.02	not sig	#N/A
K00869	Diagnosis	CTRL	0.434917	0.781164	0.588842	DiagnosisCTRL	0.836587	13	5	MVK, mvaK1; mevalonate kinase [EC:2.7.1.36]	Terpenoid backbone biosynthesis [PATH:ko00900]	Metabolism of terpenoids and polyketides	Metabolism	1.82334	not sig	#N/A
K01449	Diagnosis	CTRL	0.434451	0.364759	0.258696	DiagnosisCTRL	0.579578	13	13	cwlJ, sleB; N-acetylmuramoyl-L-alanine amidase [EC:3.5.1.28]	Enzymes with EC numbers	Unclassified: metabolism	Not Included in Pathway or Brite	660.781	not sig	#N/A
K02411	Diagnosis	CTRL	0.43359	0.580954	0.471111	DiagnosisCTRL	0.764939	13	13	fliH; flagellar assembly protein FliH	Flagellar assembly [PATH:ko02040]	Cell motility	Cellular Processes	101.942	not sig	#N/A
K07264	Diagnosis	CTRL	0.432536	1.51221	0.780171	DiagnosisCTRL	0.93567	13	4	arnT, pmrK; 4-amino-4-deoxy-L-arabinose transferase [EC:2.4.2.43]	Lipopolysaccharide biosynthesis [PATH:ko00540]	Glycan biosynthesis and metabolism	Metabolism	#N/A	not sig	#N/A
K17318	Diagnosis	CTRL	0.430226	0.554149	0.453899	DiagnosisCTRL	0.754222	13	13	K17318, lplA; putative aldouronate transport system substrate-binding protein	ABC transporters [PATH:ko02010]	Membrane transport	Environmental Information Processing	1290.4	not sig	#N/A
K00172	Diagnosis	CTRL	0.429929	0.800495	0.601908	DiagnosisCTRL	0.843717	13	13	porC, porG; pyruvate ferredoxin oxidoreductase gamma subunit [EC:1.2.7.1]	Glycolysis / Gluconeogenesis [PATH:ko00010]	Carbohydrate metabolism	Metabolism	83.6859	not sig	#N/A
K08602	Diagnosis	CTRL	0.429261	0.351855	0.247978	DiagnosisCTRL	0.569208	13	13	pepF, pepB; oligoendopeptidase F [EC:3.4.24.-]	Peptidases and inhibitors [BR:ko01002]	Protein families: metabolism	Brite Hierarchies	455.206	not sig	#N/A
K10200	Diagnosis	CTRL	0.429092	0.358957	0.257071	DiagnosisCTRL	0.57748	13	13	ngcE; N-acetylglucosamine transport system substrate-binding protein	ABC transporters [PATH:ko02010]	Membrane transport	Environmental Information Processing	157.242	not sig	#N/A
K03609	Diagnosis	CTRL	0.429073	0.386652	0.290793	DiagnosisCTRL	0.60457	13	13	minD; septum site-determining protein MinD	Chromosome and associated proteins [BR:ko03036]	Protein families: genetic information processing	Brite Hierarchies	324.009	not sig	#N/A
K13891	Diagnosis	CTRL	0.427722	0.507686	0.417454	DiagnosisCTRL	0.724857	13	13	gsiD; glutathione transport system permease protein	ABC transporters [PATH:ko02010]	Membrane transport	Environmental Information Processing	54.2638	not sig	#N/A
K23994	Diagnosis	CTRL	0.426308	0.36234	0.264211	DiagnosisCTRL	0.583826	13	13	SLC9B1_2; solute carrier family 9B (sodium/hydrogen exchanger), member 1/2	Transporters [BR:ko02000]	Protein families: signaling and cellular processes	Brite Hierarchies	117.177	not sig	#N/A
K17319	Diagnosis	CTRL	0.426076	0.534839	0.442512	DiagnosisCTRL	0.745969	13	13	lplB; putative aldouronate transport system permease protein	ABC transporters [PATH:ko02010]	Membrane transport	Environmental Information Processing	1108	not sig	#N/A
K07146	Diagnosis	CTRL	0.425185	1.08066	0.701506	DiagnosisCTRL	0.895516	13	7	K07146; UPF0176 protein	General function prediction only	Poorly characterized	Not Included in Pathway or Brite	8.40618	not sig	#N/A
K10193	Diagnosis	CTRL	0.424917	0.445164	0.360328	DiagnosisCTRL	0.671651	13	13	togM; oligogalacturonide transport system permease protein	ABC transporters [PATH:ko02010]	Membrane transport	Environmental Information Processing	108.252	not sig	#N/A
K03415	Diagnosis	CTRL	0.42373	0.566417	0.470098	DiagnosisCTRL	0.763887	13	13	cheV; two-component system, chemotaxis family, chemotaxis protein CheV	Two-component system [PATH:ko02020]	Signal transduction	Environmental Information Processing	129.326	not sig	#N/A
K10974	Diagnosis	CTRL	0.423628	0.601427	0.495844	DiagnosisCTRL	0.781405	13	13	codB; cytosine permease	Transporters [BR:ko02000]	Protein families: signaling and cellular processes	Brite Hierarchies	87.6535	not sig	#N/A
K03556	Diagnosis	CTRL	0.42322	0.316687	0.208404	DiagnosisCTRL	0.521226	13	13	malT; LuxR family transcriptional regulator, maltose regulon positive regulatory protein	Transcription factors [BR:ko03000]	Protein families: genetic information processing	Brite Hierarchies	126.166	not sig	#N/A
K07213	Diagnosis	CTRL	0.423149	0.597767	0.493744	DiagnosisCTRL	0.780536	13	13	ATOX1, ATX1, copZ, golB; copper chaperone	Mineral absorption [PATH:ko04978]	Digestive system	Organismal Systems	71.4474	not sig	#N/A
K00171	Diagnosis	CTRL	0.421871	0.611903	0.50483	DiagnosisCTRL	0.787377	13	12	porD; pyruvate ferredoxin oxidoreductase delta subunit [EC:1.2.7.1]	Glycolysis / Gluconeogenesis [PATH:ko00010]	Carbohydrate metabolism	Metabolism	41.4401	not sig	#N/A
K10797	Diagnosis	CTRL	0.420397	0.765218	0.593721	DiagnosisCTRL	0.840136	13	13	enr; 2-enoate reductase [EC:1.3.1.31]	Phenylalanine metabolism [PATH:ko00360]	Amino acid metabolism	Metabolism	69.104	not sig	#N/A
K00248	Diagnosis	CTRL	0.420386	0.365842	0.274891	DiagnosisCTRL	0.593196	13	13	ACADS, bcd; butyryl-CoA dehydrogenase [EC:1.3.8.1]	Propanoate metabolism [PATH:ko00640]	Carbohydrate metabolism	Metabolism	377.405	not sig	#N/A
K00244	Diagnosis	CTRL	0.419003	0.503126	0.422671	DiagnosisCTRL	0.728899	13	13	frdA; fumarate reductase flavoprotein subunit [EC:1.3.5.4]	Citrate cycle (TCA cycle) [PATH:ko00020]	Carbohydrate metabolism	Metabolism	181.494	not sig	#N/A
K11902	Diagnosis	CTRL	0.418619	0.593757	0.495447	DiagnosisCTRL	0.781405	13	6	impA; type VI secretion system protein ImpA	Biofilm formation - Pseudomonas aeruginosa [PATH:ko02025]	Cellular community - prokaryotes	Cellular Processes	3.39957	not sig	#N/A
K09969	Diagnosis	CTRL	0.417909	0.669563	0.545255	DiagnosisCTRL	0.812939	13	9	aapJ, bztA; general L-amino acid transport system substrate-binding protein	ABC transporters [PATH:ko02010]	Membrane transport	Environmental Information Processing	14.8223	not sig	#N/A
K01713	Diagnosis	CTRL	0.417792	0.825945	0.622955	DiagnosisCTRL	0.854932	13	10	pheC; cyclohexadienyl dehydratase [EC:4.2.1.51 4.2.1.91]	Phenylalanine, tyrosine and tryptophan biosynthesis [PATH:ko00400]	Amino acid metabolism	Metabolism	11.418	not sig	#N/A
K13921	Diagnosis	CTRL	0.417692	0.471682	0.394813	DiagnosisCTRL	0.704649	13	13	pduQ; 1-propanol dehydrogenase	Propanoate metabolism [PATH:ko00640]	Carbohydrate metabolism	Metabolism	77.2728	not sig	#N/A
K06345	Diagnosis	CTRL	0.41757	0.831316	0.62536	DiagnosisCTRL	0.855046	13	6	coxA; spore cortex protein	Cell growth	Unclassified: signaling and cellular processes	Not Included in Pathway or Brite	1.97401	not sig	#N/A
K01754	Diagnosis	CTRL	0.415995	0.18346	0.0445031	DiagnosisCTRL	0.350715	13	13	E4.3.1.19, ilvA, tdcB; threonine dehydratase [EC:4.3.1.19]	Glycine, serine and threonine metabolism [PATH:ko00260]	Amino acid metabolism	Metabolism	684.558	not sig	#N/A
K17074	Diagnosis	CTRL	0.414828	0.756795	0.594546	DiagnosisCTRL	0.840136	13	11	lysX2; putative lysine transport system permease protein	ABC transporters [PATH:ko02010]	Membrane transport	Environmental Information Processing	19.7833	not sig	#N/A
K03746	Diagnosis	CTRL	0.41461	0.834475	0.629075	DiagnosisCTRL	0.856704	13	10	hns; DNA-binding protein H-NS	Chromosome and associated proteins [BR:ko03036]	Protein families: genetic information processing	Brite Hierarchies	17.3629	not sig	#N/A
K18890	Diagnosis	CTRL	0.41295	0.458968	0.387533	DiagnosisCTRL	0.697559	13	13	mdlB, smdB; ATP-binding cassette, subfamily B, multidrug efflux pump	ABC transporters [PATH:ko02010]	Membrane transport	Environmental Information Processing	284.847	not sig	#N/A
K02017	Diagnosis	CTRL	0.411318	0.547991	0.46865	DiagnosisCTRL	0.763663	13	13	modC; molybdate transport system ATP-binding protein [EC:7.3.2.5]	ABC transporters [PATH:ko02010]	Membrane transport	Environmental Information Processing	45.0642	not sig	#N/A
K06395	Diagnosis	CTRL	0.411084	0.467754	0.398276	DiagnosisCTRL	0.706199	13	13	spoIIIAF; stage III sporulation protein AF	Cell growth	Unclassified: signaling and cellular processes	Not Included in Pathway or Brite	183.379	not sig	#N/A
K09952	Diagnosis	CTRL	0.410646	0.384141	0.307969	DiagnosisCTRL	0.616546	13	13	csn1, cas9; CRISPR-associated endonuclease Csn1 [EC:3.1.-.-]	Prokaryotic defense system [BR:ko02048]	Protein families: signaling and cellular processes	Brite Hierarchies	329.479	not sig	#N/A
K06987	Diagnosis	CTRL	0.410371	0.468589	0.399881	DiagnosisCTRL	0.708235	13	13	K06987; uncharacterized protein	Function unknown	Poorly characterized	Not Included in Pathway or Brite	303.903	not sig	#N/A
K18333	Diagnosis	CTRL	0.409445	0.605849	0.513112	DiagnosisCTRL	0.79246	13	6	K18333; L-fucose dehydrogenase	Fructose and mannose metabolism [PATH:ko00051]	Carbohydrate metabolism	Metabolism	2.80319	not sig	#N/A
K07685	Diagnosis	CTRL	0.408025	1.12009	0.722555	DiagnosisCTRL	0.906163	13	6	narP; two-component system, NarL family, nitrate/nitrite response regulator NarP	Two-component system [PATH:ko02020]	Signal transduction	Environmental Information Processing	5.8588	not sig	#N/A
K05878	Diagnosis	CTRL	0.40752	0.609166	0.517302	DiagnosisCTRL	0.795295	13	13	dhaK; phosphoenolpyruvate---glycerone phosphotransferase subunit DhaK [EC:2.7.1.121]	Glycerolipid metabolism [PATH:ko00561]	Lipid metabolism	Metabolism	67.5737	not sig	#N/A
K10012	Diagnosis	CTRL	0.406128	1.45885	0.785878	DiagnosisCTRL	0.938756	13	4	arnC, pmrF; undecaprenyl-phosphate 4-deoxy-4-formamido-L-arabinose transferase [EC:2.4.2.53]	Amino sugar and nucleotide sugar metabolism [PATH:ko00520]	Carbohydrate metabolism	Metabolism	#N/A	not sig	#N/A
K22042	Diagnosis	CTRL	0.405823	1.34103	0.767825	DiagnosisCTRL	0.927196	13	6	hlyU; ArsR family transcriptional regulator, virulence genes transcriptional regulator	Transcription factors [BR:ko03000]	Protein families: genetic information processing	Brite Hierarchies	22.8334	not sig	#N/A
K07341	Diagnosis	CTRL	0.405346	0.499261	0.434072	DiagnosisCTRL	0.739831	13	13	doc; death on curing protein	Prokaryotic defense system [BR:ko02048]	Protein families: signaling and cellular processes	Brite Hierarchies	429.723	not sig	#N/A
K05895	Diagnosis	CTRL	0.405264	0.308155	0.215221	DiagnosisCTRL	0.527596	13	13	cobK-cbiJ; precorrin-6A/cobalt-precorrin-6A reductase [EC:1.3.1.54 1.3.1.106]	Porphyrin metabolism [PATH:ko00860]	Metabolism of cofactors and vitamins	Metabolism	167.661	not sig	#N/A
K03273	Diagnosis	CTRL	0.40462	0.484048	0.420993	DiagnosisCTRL	0.727604	13	13	gmhB; D-glycero-D-manno-heptose 1,7-bisphosphate phosphatase [EC:3.1.3.82 3.1.3.83]	Lipopolysaccharide biosynthesis [PATH:ko00540]	Glycan biosynthesis and metabolism	Metabolism	182.168	not sig	#N/A
K12061	Diagnosis	CTRL	0.40405	0.873106	0.652547	DiagnosisCTRL	0.869925	13	6	traW; conjugal transfer pilus assembly protein TraW	Secretion system [BR:ko02044]	Protein families: signaling and cellular processes	Brite Hierarchies	10.2295	not sig	#N/A
K03484	Diagnosis	CTRL	0.403973	0.450508	0.389079	DiagnosisCTRL	0.698377	13	13	scrR; LacI family transcriptional regulator, sucrose operon repressor	Transcription factors [BR:ko03000]	Protein families: genetic information processing	Brite Hierarchies	251.264	not sig	#N/A
K03826	Diagnosis	CTRL	0.403952	0.501163	0.437304	DiagnosisCTRL	0.742833	13	13	yiaC; putative acetyltransferase [EC:2.3.1.-]	Enzymes with EC numbers	Unclassified: metabolism	Not Included in Pathway or Brite	214.325	not sig	#N/A
K05523	Diagnosis	CTRL	0.402518	0.798362	0.62408	DiagnosisCTRL	0.855007	13	4	hchA; D-lactate dehydratase / protein deglycase [EC:4.2.1.130 3.5.1.124]	Pyruvate metabolism [PATH:ko00620]	Carbohydrate metabolism	Metabolism	#N/A	not sig	#N/A
K04651	Diagnosis	CTRL	0.402186	0.513316	0.449871	DiagnosisCTRL	0.751997	13	13	hypA, hybF; hydrogenase nickel incorporation protein HypA/HybF	Chaperones and folding catalysts [BR:ko03110]	Protein families: genetic information processing	Brite Hierarchies	226.413	not sig	#N/A
K03308	Diagnosis	CTRL	0.402126	0.189423	0.0572813	DiagnosisCTRL	0.359065	13	13	TC.NSS; neurotransmitter:Na+ symporter, NSS family	Transport	Unclassified: signaling and cellular processes	Not Included in Pathway or Brite	1707.8	not sig	#N/A
K07452	Diagnosis	CTRL	0.401982	0.507733	0.445262	DiagnosisCTRL	0.748697	13	13	mcrB; 5-methylcytosine-specific restriction enzyme B [EC:3.1.21.-]	Prokaryotic defense system [BR:ko02048]	Protein families: signaling and cellular processes	Brite Hierarchies	378.29	not sig	#N/A
K02031	Diagnosis	CTRL	0.401585	0.428474	0.368756	DiagnosisCTRL	0.680106	13	13	ddpD; peptide/nickel transport system ATP-binding protein	Quorum sensing [PATH:ko02024]	Cellular community - prokaryotes	Cellular Processes	550.809	not sig	#N/A
K03669	Diagnosis	CTRL	0.40141	1.50655	0.794826	DiagnosisCTRL	0.943025	13	4	mdoH; membrane glycosyltransferase [EC:2.4.1.-]	Glycosyltransferases [BR:ko01003]	Protein families: metabolism	Brite Hierarchies	#N/A	not sig	#N/A
K19424	Diagnosis	CTRL	0.400579	1.30942	0.765377	DiagnosisCTRL	0.926163	13	6	epsF; glycosyltransferase EpsF [EC:2.4.-.-]	Glycosyltransferases [BR:ko01003]	Protein families: metabolism	Brite Hierarchies	15.4821	not sig	#N/A
K18817	Diagnosis	CTRL	0.400494	1.86536	0.833929	DiagnosisCTRL	0.958745	13	8	hph; hygromycin-B 4-O-kinase [EC:2.7.1.163]	Antimicrobial resistance genes [BR:ko01504]	Protein families: signaling and cellular processes	Brite Hierarchies	116.437	not sig	#N/A
K05539	Diagnosis	CTRL	0.399669	0.863526	0.652505	DiagnosisCTRL	0.869925	13	10	dusA; tRNA-dihydrouridine synthase A [EC:1.-.-.-]	Transfer RNA biogenesis [BR:ko03016]	Protein families: genetic information processing	Brite Hierarchies	16.874	not sig	#N/A
K22010	Diagnosis	CTRL	0.399405	0.927242	0.674973	DiagnosisCTRL	0.88188	13	13	pdtaR; two-component system, response regulator PdtaR	Two-component system [BR:ko02022]	Protein families: signaling and cellular processes	Brite Hierarchies	48.8514	not sig	#N/A
K23775	Diagnosis	CTRL	0.398228	0.800384	0.6286	DiagnosisCTRL	0.856579	13	13	ohrR; MarR family transcriptional regulator, organic hydroperoxide resistance regulator	Transcription factors [BR:ko03000]	Protein families: genetic information processing	Brite Hierarchies	70.4774	not sig	#N/A
K11060	Diagnosis	CTRL	0.396364	0.516408	0.45892	DiagnosisCTRL	0.757965	13	4	entB; probable enterotoxin B	Bacterial toxins [BR:ko02042]	Protein families: signaling and cellular processes	Brite Hierarchies	#N/A	not sig	#N/A
K10194	Diagnosis	CTRL	0.396159	0.40615	0.350324	DiagnosisCTRL	0.660639	13	13	togN; oligogalacturonide transport system permease protein	ABC transporters [PATH:ko02010]	Membrane transport	Environmental Information Processing	98.3806	not sig	#N/A
K07048	Diagnosis	CTRL	0.395478	0.786384	0.624946	DiagnosisCTRL	0.855046	13	13	PTER, php; phosphotriesterase-related protein	General function prediction only	Poorly characterized	Not Included in Pathway or Brite	13.3744	not sig	#N/A
K03813	Diagnosis	CTRL	0.39491	1.03342	0.709639	DiagnosisCTRL	0.900522	13	10	modD; molybdenum transport protein [EC:2.4.2.-]	Enzymes with EC numbers	Unclassified: metabolism	Not Included in Pathway or Brite	14.3525	not sig	#N/A
K03683	Diagnosis	CTRL	0.39331	1.42767	0.788046	DiagnosisCTRL	0.939824	13	4	rnt; ribonuclease T [EC:3.1.13.-]	Transfer RNA biogenesis [BR:ko03016]	Protein families: genetic information processing	Brite Hierarchies	#N/A	not sig	#N/A
K04046	Diagnosis	CTRL	0.39255	1.34158	0.77527	DiagnosisCTRL	0.932994	13	4	yegD; hypothetical chaperone protein	Chaperones and folding catalysts [BR:ko03110]	Protein families: genetic information processing	Brite Hierarchies	#N/A	not sig	#N/A
K03789	Diagnosis	CTRL	0.392447	0.222546	0.105545	DiagnosisCTRL	0.41362	13	13	rimI; [ribosomal protein S18]-alanine N-acetyltransferase [EC:2.3.1.266]	Ribosome biogenesis [BR:ko03009]	Protein families: genetic information processing	Brite Hierarchies	501.51	not sig	#N/A
K07505	Diagnosis	CTRL	0.391703	0.698679	0.586285	DiagnosisCTRL	0.834567	13	11	repA; regulatory protein RepA	Replication and repair	Unclassified: genetic information processing	Not Included in Pathway or Brite	100.854	not sig	#N/A
K01485	Diagnosis	CTRL	0.391659	0.730472	0.602514	DiagnosisCTRL	0.844002	13	13	codA; cytosine/creatinine deaminase [EC:3.5.4.1 3.5.4.21]	Pyrimidine metabolism [PATH:ko00240]	Nucleotide metabolism	Metabolism	43.2986	not sig	#N/A
K23508	Diagnosis	CTRL	0.391397	0.443095	0.395955	DiagnosisCTRL	0.705753	13	13	ytfQ; galactofuranose transport system substrate-binding protein	ABC transporters [PATH:ko02010]	Membrane transport	Environmental Information Processing	163.839	not sig	#N/A
K02759	Diagnosis	CTRL	0.390803	0.441829	0.395342	DiagnosisCTRL	0.704959	13	13	celC, chbA; cellobiose PTS system EIIA component [EC:2.7.1.196 2.7.1.205]	Starch and sucrose metabolism [PATH:ko00500]	Carbohydrate metabolism	Metabolism	132.616	not sig	#N/A
K00127	Diagnosis	CTRL	0.390365	1.05285	0.71785	DiagnosisCTRL	0.904183	13	12	fdoI, fdsG; formate dehydrogenase subunit gamma	Glyoxylate and dicarboxylate metabolism [PATH:ko00630]	Carbohydrate metabolism	Metabolism	25.7292	not sig	#N/A
K03346	Diagnosis	CTRL	0.38908	0.789269	0.631732	DiagnosisCTRL	0.857574	13	12	dnaB; replication initiation and membrane attachment protein	DNA replication proteins [BR:ko03032]	Protein families: genetic information processing	Brite Hierarchies	10.9037	not sig	#N/A
K09795	Diagnosis	CTRL	0.388445	0.58862	0.52288	DiagnosisCTRL	0.800935	13	5	K09795; uncharacterized protein	Function unknown	Poorly characterized	Not Included in Pathway or Brite	3.53915	not sig	#N/A
K10242	Diagnosis	CTRL	0.388437	0.773953	0.625641	DiagnosisCTRL	0.855046	13	13	cebG; cellobiose transport system permease protein	ABC transporters [PATH:ko02010]	Membrane transport	Environmental Information Processing	126.741	not sig	#N/A
K06933	Diagnosis	CTRL	0.387887	0.347373	0.287949	DiagnosisCTRL	0.602323	13	13	K06933; uncharacterized protein	Function unknown	Poorly characterized	Not Included in Pathway or Brite	377.885	not sig	#N/A
K02020	Diagnosis	CTRL	0.387765	0.309255	0.235883	DiagnosisCTRL	0.554536	13	13	modA; molybdate transport system substrate-binding protein	ABC transporters [PATH:ko02010]	Membrane transport	Environmental Information Processing	346.34	not sig	#N/A
K13444	Diagnosis	CTRL	0.387724	0.911709	0.678839	DiagnosisCTRL	0.884726	13	6	SUMF1, FGE; formylglycine-generating enzyme [EC:1.8.3.7]	Lysosome [PATH:ko04142]	Transport and catabolism	Cellular Processes	7.79525	not sig	#N/A
K21947	Diagnosis	CTRL	0.387647	0.688247	0.584571	DiagnosisCTRL	0.833909	13	5	ttuA; tRNA-5-methyluridine54 2-sulfurtransferase [EC:2.8.1.15]	Transfer RNA biogenesis [BR:ko03016]	Protein families: genetic information processing	Brite Hierarchies	2.79633	not sig	#N/A
K03841	Diagnosis	CTRL	0.385279	0.93582	0.688466	DiagnosisCTRL	0.89213	13	11	FBP, fbp; fructose-1,6-bisphosphatase I [EC:3.1.3.11]	Glycolysis / Gluconeogenesis [PATH:ko00010]	Carbohydrate metabolism	Metabolism	22.2866	not sig	#N/A
K02107	Diagnosis	CTRL	0.385035	0.599485	0.533852	DiagnosisCTRL	0.807419	13	13	ATPVG, ahaH, atpH; V/A-type H+/Na+-transporting ATPase subunit G/H	Oxidative phosphorylation [PATH:ko00190]	Energy metabolism	Metabolism	37.306	not sig	#N/A
K06400	Diagnosis	CTRL	0.382627	0.330852	0.27198	DiagnosisCTRL	0.591037	13	13	spoIVCA; site-specific DNA recombinase	Cell growth	Unclassified: signaling and cellular processes	Not Included in Pathway or Brite	8549.18	not sig	#N/A
K02026	Diagnosis	CTRL	0.382122	0.356446	0.306662	DiagnosisCTRL	0.615967	13	13	ABC.MS.P1; multiple sugar transport system permease protein	Transporters [BR:ko02000]	Protein families: signaling and cellular processes	Brite Hierarchies	753.128	not sig	#N/A
K03427	Diagnosis	CTRL	0.381184	0.213206	0.101345	DiagnosisCTRL	0.408721	13	13	hsdM; type I restriction enzyme M protein [EC:2.1.1.72]	Prokaryotic defense system [BR:ko02048]	Protein families: signaling and cellular processes	Brite Hierarchies	1712.68	not sig	#N/A
K06075	Diagnosis	CTRL	0.381106	1.37876	0.787357	DiagnosisCTRL	0.939824	13	7	slyA; MarR family transcriptional regulator, transcriptional regulator for hemolysin	Transcription factors [BR:ko03000]	Protein families: genetic information processing	Brite Hierarchies	13.942	not sig	#N/A
K10004	Diagnosis	CTRL	0.381045	0.839634	0.65878	DiagnosisCTRL	0.873237	13	9	gltL, aatP; glutamate/aspartate transport system ATP-binding protein [EC:7.4.2.1]	ABC transporters [PATH:ko02010]	Membrane transport	Environmental Information Processing	15.912	not sig	#N/A
K07023	Diagnosis	CTRL	0.380914	0.37377	0.33004	DiagnosisCTRL	0.639053	13	13	YGK1, HDDC2; 5'-deoxynucleotidase [EC:3.1.3.89]	Purine metabolism [PATH:ko00230]	Nucleotide metabolism	Metabolism	229.041	not sig	#N/A
K01462	Diagnosis	CTRL	0.380853	0.130517	0.0139868	DiagnosisCTRL	0.292964	13	13	PDF, def; peptide deformylase [EC:3.5.1.88]	Enzymes with EC numbers	Unclassified: metabolism	Not Included in Pathway or Brite	1481.69	not sig	#N/A
K03413	Diagnosis	CTRL	0.380627	0.64807	0.568846	DiagnosisCTRL	0.823923	13	13	cheY; two-component system, chemotaxis family, chemotaxis protein CheY	Two-component system [PATH:ko02020]	Signal transduction	Environmental Information Processing	115.851	not sig	#N/A
K13256	Diagnosis	CTRL	0.380442	0.908135	0.683333	DiagnosisCTRL	0.8881	13	10	psiE; protein PsiE	General function prediction only	Poorly characterized	Not Included in Pathway or Brite	17.9882	not sig	#N/A
K01529	Diagnosis	CTRL	0.379974	1.30677	0.776635	DiagnosisCTRL	0.933297	13	4	yjjX; inosine/xanthosine triphosphatase [EC:3.6.1.73]	Purine metabolism [PATH:ko00230]	Nucleotide metabolism	Metabolism	#N/A	not sig	#N/A
K19225	Diagnosis	CTRL	0.379439	0.305932	0.240678	DiagnosisCTRL	0.561716	13	13	gluP; rhomboid protease GluP [EC:3.4.21.105]	Peptidases and inhibitors [BR:ko01002]	Protein families: metabolism	Brite Hierarchies	388.791	not sig	#N/A
K07390	Diagnosis	CTRL	0.379439	1.17916	0.753647	DiagnosisCTRL	0.922701	13	5	grxD, GLRX5; monothiol glutaredoxin	Chaperones and folding catalysts [BR:ko03110]	Protein families: genetic information processing	Brite Hierarchies	7.68552	not sig	#N/A
K06408	Diagnosis	CTRL	0.37832	0.735968	0.61739	DiagnosisCTRL	0.851155	13	13	spoVAF; stage V sporulation protein AF	Cell growth	Unclassified: signaling and cellular processes	Not Included in Pathway or Brite	93.8567	not sig	#N/A
K03784	Diagnosis	CTRL	0.374498	0.266682	0.187834	DiagnosisCTRL	0.497638	13	13	deoD; purine-nucleoside phosphorylase [EC:2.4.2.1]	Purine metabolism [PATH:ko00230]	Nucleotide metabolism	Metabolism	269.09	not sig	#N/A
K04056	Diagnosis	CTRL	0.372676	0.695832	0.602906	DiagnosisCTRL	0.84427	13	6	yscO, sctO; type III secretion protein O	Bacterial secretion system [PATH:ko03070]	Membrane transport	Environmental Information Processing	2.67267	not sig	#N/A
K07066	Diagnosis	CTRL	0.372492	0.810435	0.65474	DiagnosisCTRL	0.871463	13	13	K07066; uncharacterized protein	Function unknown	Poorly characterized	Not Included in Pathway or Brite	39.9772	not sig	#N/A
K01304	Diagnosis	CTRL	0.370916	0.648189	0.57867	DiagnosisCTRL	0.830861	13	13	pcp; pyroglutamyl-peptidase [EC:3.4.19.3]	Peptidases and inhibitors [BR:ko01002]	Protein families: metabolism	Brite Hierarchies	216.806	not sig	#N/A
K07035	Diagnosis	CTRL	0.370152	0.420435	0.397468	DiagnosisCTRL	0.706049	13	13	K07035; uncharacterized protein	Function unknown	Poorly characterized	Not Included in Pathway or Brite	314.637	not sig	#N/A
K07464	Diagnosis	CTRL	0.368035	0.349075	0.314346	DiagnosisCTRL	0.623521	13	13	cas4; CRISPR-associated exonuclease Cas4 [EC:3.1.12.1]	Prokaryotic defense system [BR:ko02048]	Protein families: signaling and cellular processes	Brite Hierarchies	355.116	not sig	#N/A
K01644	Diagnosis	CTRL	0.368033	0.446419	0.427221	DiagnosisCTRL	0.73299	13	13	citE; citrate lyase subunit beta / citryl-CoA lyase [EC:4.1.3.34]	Two-component system [PATH:ko02020]	Signal transduction	Environmental Information Processing	99.3113	not sig	#N/A
K10441	Diagnosis	CTRL	0.367247	0.30905	0.259734	DiagnosisCTRL	0.581593	13	13	rbsA; ribose transport system ATP-binding protein [EC:7.5.2.7]	ABC transporters [PATH:ko02010]	Membrane transport	Environmental Information Processing	198.189	not sig	#N/A
K18917	Diagnosis	CTRL	0.366964	1.1602	0.7577	DiagnosisCTRL	0.923509	13	6	mrx1; mycoredoxin [EC:1.20.4.3]	Enzymes with EC numbers	Unclassified: metabolism	Not Included in Pathway or Brite	43.7173	not sig	#N/A
K00763	Diagnosis	CTRL	0.366134	0.245695	0.164277	DiagnosisCTRL	0.473525	13	13	pncB, NAPRT1; nicotinate phosphoribosyltransferase [EC:6.3.4.21]	Nicotinate and nicotinamide metabolism [PATH:ko00760]	Metabolism of cofactors and vitamins	Metabolism	733.79	not sig	#N/A
K02483	Diagnosis	CTRL	0.365996	0.234865	0.147444	DiagnosisCTRL	0.455641	13	13	K02483; two-component system, OmpR family, response regulator	Two-component system [BR:ko02022]	Protein families: signaling and cellular processes	Brite Hierarchies	2282.84	not sig	#N/A
K01483	Diagnosis	CTRL	0.365824	0.672906	0.597529	DiagnosisCTRL	0.841536	13	13	allA; ureidoglycolate lyase [EC:4.3.2.3]	Purine metabolism [PATH:ko00230]	Nucleotide metabolism	Metabolism	46.795	not sig	#N/A
K01796	Diagnosis	CTRL	0.365163	1.17313	0.761412	DiagnosisCTRL	0.925249	13	6	E5.1.99.4, AMACR, mcr; alpha-methylacyl-CoA racemase [EC:5.1.99.4]	Primary bile acid biosynthesis [PATH:ko00120]	Lipid metabolism	Metabolism	19.0711	not sig	#N/A
K06212	Diagnosis	CTRL	0.364179	1.48044	0.810216	DiagnosisCTRL	0.948836	13	4	focA; formate transporter	Transporters [BR:ko02000]	Protein families: signaling and cellular processes	Brite Hierarchies	#N/A	not sig	#N/A
K02027	Diagnosis	CTRL	0.364009	0.442761	0.428461	DiagnosisCTRL	0.733411	13	13	ABC.MS.S; multiple sugar transport system substrate-binding protein	Transporters [BR:ko02000]	Protein families: signaling and cellular processes	Brite Hierarchies	648.008	not sig	#N/A
K02049	Diagnosis	CTRL	0.363681	0.607141	0.561302	DiagnosisCTRL	0.820413	13	13	ABC.SN.A; NitT/TauT family transport system ATP-binding protein	Transporters [BR:ko02000]	Protein families: signaling and cellular processes	Brite Hierarchies	110.191	not sig	#N/A
K01256	Diagnosis	CTRL	0.362721	1.01315	0.727107	DiagnosisCTRL	0.907418	13	12	pepN; aminopeptidase N [EC:3.4.11.2]	Glutathione metabolism [PATH:ko00480]	Metabolism of other amino acids	Metabolism	74.1923	not sig	#N/A
K04759	Diagnosis	CTRL	0.362429	0.135009	0.0212377	DiagnosisCTRL	0.310583	13	13	feoB; ferrous iron transport protein B	Transporters [BR:ko02000]	Protein families: signaling and cellular processes	Brite Hierarchies	1731.65	not sig	#N/A
K02341	Diagnosis	CTRL	0.360137	0.313659	0.275252	DiagnosisCTRL	0.593196	13	13	holB; DNA polymerase III subunit delta' [EC:2.7.7.7]	DNA replication [PATH:ko03030]	Replication and repair	Genetic Information Processing	445.652	not sig	#N/A
K05966	Diagnosis	CTRL	0.358435	0.87787	0.690889	DiagnosisCTRL	0.893194	13	9	citG; triphosphoribosyl-dephospho-CoA synthase [EC:2.4.2.52]	Two-component system [PATH:ko02020]	Signal transduction	Environmental Information Processing	15.0814	not sig	#N/A
K01480	Diagnosis	CTRL	0.358121	0.407595	0.398394	DiagnosisCTRL	0.706199	13	13	speB; agmatinase [EC:3.5.3.11]	Arginine and proline metabolism [PATH:ko00330]	Amino acid metabolism	Metabolism	358.009	not sig	#N/A
K03753	Diagnosis	CTRL	0.356885	0.26062	0.198193	DiagnosisCTRL	0.507088	13	13	mobB; molybdopterin-guanine dinucleotide biosynthesis adapter protein	Cofactor metabolism	Unclassified: metabolism	Not Included in Pathway or Brite	119.853	not sig	#N/A
K03154	Diagnosis	CTRL	0.356061	0.106452	0.00653738	DiagnosisCTRL	0.253529	13	13	thiS; sulfur carrier protein	Sulfur relay system [PATH:ko04122]	Folding, sorting and degradation	Genetic Information Processing	805.087	not sig	#N/A
K07719	Diagnosis	CTRL	0.354963	0.472667	0.468427	DiagnosisCTRL	0.763663	13	13	glnL; two-component system, response regulator GlnL	Two-component system [PATH:ko02020]	Signal transduction	Environmental Information Processing	12.6231	not sig	#N/A
K25155	Diagnosis	CTRL	0.354458	0.59291	0.56206	DiagnosisCTRL	0.820581	13	13	evrB; viologen exporter family transport system permease protein	Transporters [BR:ko02000]	Protein families: signaling and cellular processes	Brite Hierarchies	55.6625	not sig	#N/A
K02238	Diagnosis	CTRL	0.354153	0.176592	0.0701406	DiagnosisCTRL	0.372727	13	13	comEC; competence protein ComEC	Secretion system [BR:ko02044]	Protein families: signaling and cellular processes	Brite Hierarchies	1723.02	not sig	#N/A
K01751	Diagnosis	CTRL	0.353956	0.502886	0.496157	DiagnosisCTRL	0.781405	13	13	E4.3.1.15; diaminopropionate ammonia-lyase [EC:4.3.1.15]	Enzymes with EC numbers	Unclassified: metabolism	Not Included in Pathway or Brite	101.922	not sig	#N/A
K09801	Diagnosis	CTRL	0.353896	1.05476	0.743542	DiagnosisCTRL	0.917315	13	10	K09801; uncharacterized protein	Function unknown	Poorly characterized	Not Included in Pathway or Brite	14.8805	not sig	#N/A
K23147	Diagnosis	CTRL	0.35358	1.15815	0.76584	DiagnosisCTRL	0.926163	13	4	E2.7.1.223; aminoimidazole riboside kinase [EC:2.7.1.223]	Enzymes with EC numbers	Unclassified: metabolism	Not Included in Pathway or Brite	#N/A	not sig	#N/A
K02757	Diagnosis	CTRL	0.352887	0.585341	0.558817	DiagnosisCTRL	0.820042	13	13	bglF, bglP; beta-glucoside PTS system EIICBA component [EC:2.7.1.-]	Phosphotransferase system (PTS) [PATH:ko02060]	Membrane transport	Environmental Information Processing	144.913	not sig	#N/A
K07075	Diagnosis	CTRL	0.352855	0.478716	0.476498	DiagnosisCTRL	0.766939	13	13	K07075; uncharacterized protein	Function unknown	Poorly characterized	Not Included in Pathway or Brite	606.87	not sig	#N/A
K04028	Diagnosis	CTRL	0.352506	0.331229	0.310026	DiagnosisCTRL	0.618872	13	13	eutN; ethanolamine utilization protein EutN	Amino acid metabolism	Unclassified: metabolism	Not Included in Pathway or Brite	110.698	not sig	#N/A
K12973	Diagnosis	CTRL	0.352303	0.812182	0.672838	DiagnosisCTRL	0.880448	13	10	pagP, crcA; lipid IVA palmitoyltransferase [EC:2.3.1.251]	Lipopolysaccharide biosynthesis [PATH:ko00540]	Glycan biosynthesis and metabolism	Metabolism	17.0363	not sig	#N/A
K02796	Diagnosis	CTRL	0.351685	0.711936	0.631033	DiagnosisCTRL	0.857574	13	13	manZ; mannose PTS system EIID component	Fructose and mannose metabolism [PATH:ko00051]	Carbohydrate metabolism	Metabolism	63.9847	not sig	#N/A
K03310	Diagnosis	CTRL	0.349973	0.19119	0.094377	DiagnosisCTRL	0.396163	13	13	TC.AGCS; alanine or glycine:cation symporter, AGCS family	Transport	Unclassified: signaling and cellular processes	Not Included in Pathway or Brite	1831.72	not sig	#N/A
K08484	Diagnosis	CTRL	0.349885	1.60562	0.831486	DiagnosisCTRL	0.957436	13	5	ptsP; phosphotransferase system, enzyme I, PtsP [EC:2.7.3.9]	Phosphotransferase system (PTS) [PATH:ko02060]	Membrane transport	Environmental Information Processing	32.8573	not sig	#N/A
K17995	Diagnosis	CTRL	0.34945	0.335068	0.319363	DiagnosisCTRL	0.627357	13	13	hydG; sulfhydrogenase subunit gamma (sulfur reductase) [EC:1.12.98.4]	Sulfur metabolism [PATH:ko00920]	Energy metabolism	Metabolism	94.5445	not sig	#N/A
[truncated: 2,549 more rows]
