# Supplementary material for: Functional Shifts in Gut Microbiota and Associated Metabolites Suggest Gut–Brain Axis Dysregulation in Pediatric Autoimmune Neuropsychiatric Disorders Associated with Streptococcal Infections (PANDAS)
Source: Microorganisms. 2026 May 2;14(5):1036. doi: 10.3390/microorganisms14051036 (PMC13209760; doi:10.3390/microorganisms14051036)
Supplement: Supplementary file 1 [file microorganisms-14-01036-s001.zip › Supplemental File 5.xlsx]

## Sheet: description
Section	Item	Description
DATA SOURCE	Study	Pediatric PANDAS vs. healthy controls fecal microbiome
DATA SOURCE	Samples	13 total (6 PANDAS, 7 CTRL)
DATA SOURCE	Method	Shotgun metagenomic sequencing with de novo assembly and binning
DATA SOURCE	Assembly	MEGAHIT v1.2.9 (contigs ≥500 bp)
DATA SOURCE	Binning	metaWRAP v1.3 (MaxBin2, metaBAT2, CONCOCT consensus)
DATA SOURCE	Bin quality	Completeness >70%, contamination <10%
DATA SOURCE	Gene prediction	Prodigal v2.6.3 (genes ≥100 bp)
DATA SOURCE	KEGG annotation	KofamScan v1.3.0
DATA SOURCE	Module grouping	Omixer-RPM v1.0
SHEETS	GBM	Gut-Brain Modules (37 modules) - functional pathways for gut-brain axis signaling
SHEETS	GMM	Gut Metabolic Modules (92 modules) - functional pathways for gut metabolism
COLUMN	Unnamed: 0	Row index number
COLUMN	Module	Module identifier (MGB### for GBM; MF#### for GMM)
COLUMN	Description	Functional description of the module
COLUMN	bin.X.suffix	Module completion score for each MAG bin
COLUMN		Suffix indicates bin quality: orig (original), strict, permissive
VALUES	Range	0.0 to 1.0
VALUES	Interpretation	Fraction of module genes present in the MAG bin
VALUES	0	No genes from module detected in bin
VALUES	0.667	Two-thirds of module genes present
VALUES	1	All module genes present (complete pathway)
SUMMARY	Total MAG bins	158
SUMMARY	Gut-Brain Modules (GBM)	37
SUMMARY	Gut Metabolic Modules (GMM)	92
GBM CATEGORIES	Neurotransmitter synthesis	GABA, glutamate, dopamine, tryptophan pathways
GBM CATEGORIES	Neurotransmitter degradation	GABA, dopamine, histamine degradation
GBM CATEGORIES	Short-chain fatty acids	Butyrate, propionate, acetate synthesis/degradation
GBM CATEGORIES	Neuroactive metabolites	p-Cresol, quinolinic acid, inositol pathways
GBM CATEGORIES	Nitric oxide	NO synthesis and degradation
GBM CATEGORIES	Vitamins	Menaquinone (vitamin K2) synthesis
GBM CATEGORIES	Other	SAM synthesis, ClpB chaperone
GMM CATEGORIES	Carbohydrate degradation	Starch, lactose, pectin, fructan, etc.
GMM CATEGORIES	Amino acid degradation	Multiple amino acid degradation pathways
GMM CATEGORIES	Glycolysis	Preparatory and pay-off phases
GMM CATEGORIES	SCFA production	Butyrate, propionate, acetate production
GMM CATEGORIES	Central carbon metabolism	Pentose phosphate pathway, TCA intermediates
GMM CATEGORIES	Other	Sulfate/nitrate reduction, mucin degradation
KEY GBM MODULES	MGB052	Butyrate synthesis I
KEY GBM MODULES	MGB053	Butyrate synthesis II
KEY GBM MODULES	MGB048	Propionate synthesis I
KEY GBM MODULES	MGB020	GABA synthesis I
KEY GBM MODULES	MGB049	Tryptophan degradation
KEY GBM MODULES	MGB005	Tryptophan synthesis
KEY GBM MODULES	MGB015	p-Cresol synthesis
KEY GBM MODULES	MGB029	ClpB (ATP-dependent chaperone protein)
KEY GMM MODULES	MF0088	Butyrate production I
KEY GMM MODULES	MF0089	Butyrate production II
KEY GMM MODULES	MF0093	Propionate production I
KEY GMM MODULES	MF0103	Mucin degradation
KEY GMM MODULES	MF0005	Starch degradation
INTERPRETATION	Purpose	Links differentially abundant MAGs to specific functional pathways
INTERPRETATION	Application	Identifies which metabolic/signaling pathways are affected by dysbiosis
INTERPRETATION	Context	MAGs depleted in PANDAS may show reduced capacity for beneficial modules
INTERPRETATION	Context	MAGs enriched in PANDAS may contribute to altered gut-brain signaling

## Sheet: GBM
	Module	Description	bin.47.orig	bin.25.strict	bin.114.strict	bin.113.strict	bin.154.orig	bin.112.strict	bin.24.strict	bin.23.strict	bin.116.strict	bin.111.permissive	bin.63.strict	bin.78.orig	bin.121.permissive	bin.61.strict	bin.131.permissive	bin.60.strict	bin.64.strict	bin.65.strict	bin.156.strict	bin.20.strict	bin.119.strict	bin.21.strict	bin.34.orig	bin.35.permissive	bin.110.orig	bin.29.orig	bin.108.orig	bin.95.permissive	bin.125.orig	bin.96.orig	bin.18.orig	bin.141.orig	bin.157.strict	bin.159.strict	bin.68.strict	bin.66.orig	bin.82.orig	bin.77.orig	bin.97.strict	bin.17.strict	bin.118.orig	bin.124.strict	bin.4.orig	bin.53.strict	bin.50.strict	bin.54.strict	bin.13.strict
1	MGB015	p-Cresol synthesis	1	1	1	1	0	1	1	0	0	1	0	0	1	1	0	0	0	0	0	1	1	1	1	1	1	0	1	1	1	1	1	1	0	1	1	1	1	1	0	0	1	1	1	0	0	1	1
2	MGB037	Inositol synthesis	0	0	0	0	0	0	0	0	0	0	0	1	0	0	0	0	0	0	0	0	0	0	0	0	0	0	0	0	0	0	0	0	0	0	0	0	0	0	0	0	0	0	0	0	0	0	0
3	MGB038	Inositol degradation	0	1	0	0	0	0	0	0	0	0	0	0	0	0	0	0	0	0	0	0	0	1	0	0	0	0	1	0	0	0	0	0	0	0	0	0	0	0	0	0	0	0	0	0	0	0	0
4	MGB016	p-Cresol degradation	0	0	0	0	0	0	0	0	0	0	0	0	0	0	0	0	0	0	0	0	0	1	0	0	0	0	0	0	0	0	0	0	0	0	0	0	0	0	0	0	0	0	0	0	0	0	0
5	MGB039	g-Hydroxybutyric acid (GHB) degradation	0	0	0	0	0	0	0	0	0	0	0	0	0	0	0	0	0	0	1	0	0	0	0	1	0	0	0	0	0	0	0	0	0	0	0	0	1	0	0	0	0	0	0	0	1	0	0
6	MGB033	Quinolinic acid degradation	1	1	0.666667	1	0.666667	1	0	0	1	0.666667	0.666667	1	0.666667	1	0	0.666667	0.666667	0.666667	1	1	0.666667	1	1	1	1	0.666667	1	0.666667	1	0.666667	0.666667	1	0	0	1	1	0.666667	1	0.666667	0.666667	0.666667	0	1	0.666667	0	1	0
7	MGB055	Propionate synthesis III	0	0	0	0	0	0	0	0	0	0.666667	0	0.666667	0	0	0	0	0	0	0	0	0	0	0	0	0	0	0	0	0	0	0	0	0.666667	0	0.666667	0	0.666667	0	0	0	0	0	0	0	0	0	0.666667
8	MGB034	Isovaleric acid synthesis I (KADH pathway)	0	0	0	0	0	0	0	0	0	0.6	0	0.6	0	0	0	0	0	0	0	0	0	0.6	0	0.6	0	0	0	0	0	0	0	0	0	0	0.6	0	0	0	0	0	0	0	0	0	0	0	0
9	MGB056	Propionate degradation I	0	0	0	0	0	0	0	0	0	0	0	0	0	0	0	0	0	0	0	0	0	0	0	1	0	0	0	0	0	0	0	0	0	0	0	0	0	0	0	0	0	0	0	0	0	0	0
10	MGB035	Isovaleric acid synthesis II (KADC pathway)	0	0	0	0	0	0	0	0	0	0	0	0	0	0	0	0	0	0	0	0	0	0	0	0	0	0	0	0	0	0	0	0	0	0	0	0	0	0	0	0	0	0	0	0	0.666667	0	0
11	MGB036	S-Adenosylmethionine (SAM) synthesis	1	1	1	1	1	1	1	0	1	1	1	1	1	1	0	1	0	1	1	1	1	1	1	1	1	1	1	1	1	1	1	1	1	1	1	1	1	1	1	1	1	1	0	1	1	1	1
12	MGB051	Glutamate degradation II	0	0	0	0	0	0	0	0	0	0	0	0	0	0	0	0	0	0	0	0	0	0	0	0	0	0	0	0	0	0	0	0	0	0	0	0	0	0	0	0	0	0	0	0	0	0	0
13	MGB052	Butyrate synthesis I	0	0	0	0	0	0	0	0	0	0	0	0	0	0	0	0	0	0	0	0	0	0	1	0	0	1	0	0	0	0	0	0	0	0	0	0	0.666667	0	0	0	0	0	1	0	0	0	0
14	MGB031	17-beta-Estradiol degradation	1	1	0	1	0	0	1	1	1	1	0	0	0	1	1	1	0	0	0	1	0	1	0	0	0	0	0	0	1	0	1	0	0	0	1	1	0	1	1	0	0	1	1	0	0	1	0
15	MGB053	Butyrate synthesis II	0	1	0	0	0	0	0	0	0	0	0	0	0	0	0	0	0	0	0	0	0	0	0	0	0	0	0	0	0	0	0	0	0	0	0	0	1	0	0	0	0	0	0	0	0	0	0
16	MGB032	Quinolinic acid synthesis	1	1	0	1	1	1	0	0	1	1	0	1	0	1	0	1	0	0	1	1	0	1	1	1	1	0	1	1	1	0	0	1	0	0	1	1	1	1	0	0	1	0	1	0	0	1	0
17	MGB054	Propionate synthesis II	0	1	0	0	0	1	0	0	0	0	0	0	0	0	0	0	0	0	1	0	0	0	0	1	0	0	0	0	0	0	0	0	0	0	0	0	0	0	0	0	0	0	1	0	1	0	0
18	MGB010	Histamine degradation	0	0	0	0	0	0	0	0	0	0	0	0	0	0	0	0	0	0	0	0	0	1	0	0	0	0	0	0	0	0	0	0	0	0	0	0	0	0	0	0	0	0	0	0	0	0	0
19	MGB019	GABA degradation	0	0	0	0	0	0	0	0	0	0	0	0	0	0	0	0	0	0	0	0	0	1	0	1	0	0	0	0	0	0	0	0	0	1	0	0	0	0	0	0	0	1	0	0	1	0	0
20	MGB048	Propionate synthesis I	0	0	0	0	0	0	0	0	0	0	0	0	0	0	0	0	0	0	0	0	0	1	0	0	0	0	0	0	0	0	0	0	0	0	0	0	0	0	0	0	0	0	0	0	0	0	0
21	MGB026	Nitric oxide synthesis II (nitrite reductase)	0	0	0	0	0	0	0	0	0	0	0	0	0	0	0	0	0	0	0	0	0	0	0	0	0	0	0	0	0	0	0	0	0	0	0	0	0	0	0	0	0	0	0	0	0	0	0
22	MGB005	Tryptophan synthesis	0	1	0	0	0	1	0	0	0.6	0.8	1	0.8	0	0.8	0	0.8	0.6	0	0	1	0	1	0	1	1	1	1	1	1	1	0	1	0	0.6	0.6	0.6	0.6	0.6	0	0	0	0	1	0.8	0	1	1
23	MGB027	Nitric oxide degradation I (NO dioxygenase)	0	0	0	0	0	0	1	0	0	0	0	0	0	0	0	0	0	0	0	0	0	1	0	1	0	0	0	0	0	0	0	0	0	0	0	0	0	0	0	0	0	0	0	0	0	0	0
24	MGB049	Tryptophan degradation	0	0	0	0	0	0	0	0	0	0	0	1	0	0	0	0	0	0	0	0	0	0	0	1	0	0	0	0	0	0	0	0	0	0	0	0	1	0	0	0	0	0	0	0	0	0	0
25	MGB006	Glutamate synthesis I	0	1	0	1	0	1	0	0	1	1	0	1	1	1	0	0	0	0	0	1	0	1	1	1	1	1	1	1	1	1	1	0	0	0	1	1	1	0	1	1	1	0	1	1	1	1	1
26	MGB028	Nitric oxide degradation II (NO reductase)	0	0	0	0	0	0	0	0	0	0	0	0	0	0	0	0	0	0	0	0	0	0	0	0	0	0	0	0	0	0	0	0	0	0	0	0	0	0	0	0	0	0	0	0	0	0	0
27	MGB007	Glutamate synthesis II	1	1	1	1	0	1	0	0	1	1	1	1	1	1	0	1	1	0	1	1	1	1	1	1	1	1	1	1	1	1	1	1	0	1	1	1	0	1	1	1	1	0	1	1	1	1	1
28	MGB029	ClpB (ATP-dependent chaperone protein)	1	0	1	0	1	0	1	0	1	1	0	1	1	1	1	1	1	1	0	1	1	0	1	1	1	1	0	0	1	0	0	1	0	0	1	1	1	0	1	1	1	0	1	1	1	1	1
29	MGB022	GABA synthesis III	0	0	0	0	0	0	0	0	0	0	0	0	0	0	0	0	0	0	0	0	0	0	0	1	0	0	0	0	0	0	0	0	0	0	1	0	1	0	0	0	0	0	0	0	0	0	0
30	MGB023	Dopamine degradation	0	0	0	0	0	0	0	0	0	0	0	0	0	0	0	0	0	0	0	0	0	1	0	0	0	0	0	0	0	0	0	0	0	0	0	0	0	0	0	0	0	0	0	0	0	0	0
31	MGB045	Acetate synthesis III	0	0	0	0	0	0	0	0	0	0	0	0	0	0	0	0	0	0	0	0	0	0	0	0	0	0	0	0	0	0	0	0	1	0	0	0	0	0	0	0	0	0	0	0	0	0	1
32	MGB047	Acetate degradation	0	0	1	0	0	0	0	0	0	0	0	0	0	0	0	0	0	0	0	0	0	1	0	1	0	0	0	0	0	0	0	0	0	0	0	0	0	0	0	0	0	1	0	0	0	0	0
33	MGB040	Menaquinone synthesis (vitamin K2) I	0	0	0	0	0	0	0	0	0	0	0	0	0	0	0	0	0	0	0	0	0	1	0	1	0	0	0	0	0	0	0	0	0	0	0	0	0	0	0	0	0	0	0	0	0	0	0
34	MGB041	Menaquinone synthesis (vitamin K2) II (alternative pathway: futalosine pathway)	0	0	0	0	0	0	0	0	0	1	0	0	0	0	0	0	0	0	0	0	0	0	0	0	0	0	0	0	0	0	0	0	0	0	0	0	0	0	0	0	0	0	0	0	0	0	0
35	MGB020	GABA synthesis I	0	0	0	0	0	0	0	0	0	0	0	0	0	0	0	0	0	0	0	0	0	1	0	0	0	0	0	0	0	0	0	0	0	0	0	0	0	0	0	0	0	0	0	0	0	0	0
36	MGB043	Acetate synthesis I	0.666667	1	0.666667	1	1	1	0	1	1	0.666667	1	0.666667	1	0.666667	0.666667	1	1	0.666667	0	1	0	1	1	1	1	1	1	1	1	1	0.666667	0.666667	0	1	0	0.666667	0.666667	0	1	0.666667	0	1	1	0.666667	1	1	0.666667
37	MGB021	GABA synthesis II	0	0	0	0	0	0	0	0	0	0	0	0	0	0	0	0	0	0	0	0	0	1	0	1	0	0	0	0	0	0	0	0	0	0	0	0	0	0	0	0	0	0	0	0	0	0	0
[truncated: 111 more columns]

## Sheet: GMM
	Module	Description	bin.47.orig	bin.25.strict	bin.114.strict	bin.113.strict	bin.154.orig	bin.112.strict	bin.24.strict	bin.23.strict	bin.116.strict	bin.111.permissive	bin.63.strict	bin.78.orig	bin.121.permissive	bin.61.strict	bin.131.permissive	bin.60.strict	bin.64.strict	bin.65.strict	bin.156.strict	bin.20.strict	bin.119.strict	bin.21.strict	bin.34.orig	bin.35.permissive	bin.110.orig	bin.29.orig	bin.108.orig	bin.95.permissive	bin.125.orig	bin.96.orig	bin.18.orig	bin.141.orig	bin.157.strict	bin.159.strict	bin.68.strict	bin.66.orig	bin.82.orig	bin.77.orig	bin.97.strict	bin.17.strict	bin.118.orig	bin.124.strict	bin.4.orig	bin.53.strict	bin.50.strict	bin.54.strict	bin.13.strict
1	MF0063	glyoxylate bypass	0	0	0	0	0	0	0	0	0	0	0	0	0	0	0	0	0	0	0	0	0	0.8	0	0.8	0	0	0	0	0	0	0	0	0	0	0.6	0	0	0	0	0	0	0	0	0	0	0	0
2	MF0020	ribose degradation	0	0	0	0	0	0	0	0	0	0	0	0	1	0	0	0	0	0	0	0	0	1	0	1	0	0	0	0	0	0	0	0	0	0	0	0	0	0	0	0	0	0	0	0	0	0	1
3	MF0064	triacylglycerol degradation	0	0	0	0	0	0	0	0	0	0	0	0	0	0	0	0	0	0	0	0	0	0	0	0	0	0	0	0	0	0	0	0	0	0	0	0	0	0	0	1	0	0	0	0	0	0	0
4	MF0061	glycerol degradation II	0.666667	1	1	1	0.666667	0	1	1	0.666667	0.666667	0	0	1	0	0	0.666667	0.666667	0.666667	0	1	0.666667	1	1	1	0.666667	1	0.666667	0	0	0.666667	1	0.666667	0	1	0	0	1	0.666667	0.666667	1	0	1	0.666667	0	1	0	0.666667
5	MF0062	glycerol degradation III	0	0	0	0	0	0	0	0	0	0	0	0	0	0	0	0	0	0	0	0	0	1	0	0	0	0	0	0	0	0	0	0	0	0	0	0	0	0	0	0	0	0	0	0	0	0	0
6	MF0060	glycerol degradation I	0	0.666667	0	0	0	0	0	0	0	0	0	0	0	0	0	0.666667	0	0	0	0	0	1	0	0.666667	0	0	0	0	0	0	0	0.666667	0	0.666667	0	0	0	0	0	0	0	0	0	0	0	0	0
7	MF0027	tyrosine degradation II	0	0	0	0	0	0	0	0	0	0	0	0	0	0	0	0	0	0	0	0	0	0	0	0	0	0	0	0	0	0	0	0	0	0	0	0	0	0	0	0	0	0	0	0	0	0	0
8	MF0028	aspartate degradation I	1	1	1	1	1	1	0	1	1	0	0	1	0	1	0	0	0	1	1	1	1	1	1	1	1	1	0	0	0	1	1	1	0	1	1	1	0	1	1	1	1	1	1	1	1	1	0
9	MF0102	sulfate reduction (dissimilatory)	0	0	0	0	0	0	0	0	0.666667	0	0	0	0	0.666667	0	0	0	0	0	0	0	0	0	0	0	0	0	0.666667	0.666667	0	0	0	0	0.666667	0	0.666667	0	0.666667	0	0	0	0	0.666667	0	0	0	0
10	MF0025	tryptophan degradation	0	0	0	0	0	0	0	0	0	0	0	1	0	0	0	0	0	0	0	0	0	0	0	1	0	0	0	0	0	0	0	0	0	0	0	0	1	0	0	0	0	0	0	0	0	0	0
11	MF0103	mucin degradation	0	0	0	0	0	0	0	0	0	0	0	0.833333	0	0.666667	0	0	0	0	0	0.833333	0	0	0	0	0.833333	0	0	0	0	0	0	0.666667	0	0	1	0	0.666667	0	0	0	0	0	0	0	0	0.666667	0
12	MF0026	tyrosine degradation I	0	0	0	0	0	0	0	0	0	0	0	0	0	0	0	0	0	0	0	0	0	1	0	0	0	0	0	0	0	0	0	0	0	0	0	0	0	0	0	0	0	0	0	0	0	0	0
13	MF0067	glycolysis (preparatory phase)	0.8	0.6	0.8	0.8	0.6	0.6	0.6	0	0.8	0.6	0	0.8	0.8	0.8	0	0.6	0	0	0	0.8	0	1	0.8	1	0.8	0.6	0.8	0.8	0.6	0.8	0.6	0.6	0.6	0.6	0.6	0.6	0.8	0.8	0.8	0.8	0.6	0	0.6	0	0.6	0.8	0.8
14	MF0068	glycolysis (pay-off phase)	0.8	0.6	0.8	0.8	0.8	0.8	0.6	0.6	0.8	0.8	0	1	0.8	0.8	0.6	0.8	0.6	0	0	0.8	0	1	0.8	1	0.8	0.8	0.6	0.8	0.8	0.8	0.8	0.6	0.8	0	1	0	1	0.6	0	0.8	0.8	0.8	0.6	0	0.8	0.8	0.8
15	MF0101	nitrate reduction (dissimilatory)	0	0	0	0	0	0	1	0	0	0	0	1	0	0	0	0	0	0	0	0	0	0	0	1	0	0	0	0	0	0	0	0	0	0	0	0	0	0	0	0	0	1	0	0	0	0	0
16	MF0024	phenylalanine degradation	0	0	0	0	0	0	0	0	0	0	0	0	0	0	0	0	0	0	0	0	0	1	0	0	0	0	0	0	0	0	0	0	0	0	0	0	0	0	0	0	0	0	0	0	0	0	0
17	MF0065	Bifidobacterium shunt	0	0.666667	0.666667	0.666667	0.666667	0	0	0.833333	1	0	0	0.666667	0.666667	1	0	0	0	0.666667	0.666667	0.666667	0.666667	0.666667	1	0.666667	0	0	0	1	0	0	0	0	0	0	0	1	0	1	0	0.833333	0	0.666667	0	0.666667	0.833333	1	0
18	MF0021	xylose degradation	0	0	0	0	0	0	0	0	0	0	0	0	0	0	0	1	0	0	0	0	0	1	0	1	0	0	0	0	1	0	0	0	0	0	0	0	0	0	0	0	0	0	0	0	0	0	0
19	MF0022	galacturonate degradation I	0	0	0.6	1	0	0	0	0	0	0.6	0	0.8	0.6	0	0	0	1	0.8	0	0	0	1	0.6	1	0	1	1	1	0	0	0.6	0	0	0	0	1	0	0.8	0	0	0	0	0	0.8	0	0	0
20	MF0066	Entner-Doudoroff pathway	0	0	0	0	0	0	0	0	0	0.75	0	0	0	0	0	0	0	0	0	0	0	1	0	1	0	0	0	0	0	0	0	0	0	0	0	0	0	0	0	0	0	0	0	0	0	0	0
21	MF0018	mannose degradation	0	1	1	0	0	0	0	0	1	1	1	1	0	0	0	1	1	0	1	0	1	1	0	1	0	1	1	1	1	1	1	0	0	1	1	1	1	1	0	0	1	0	1	0	0	0	0
22	MF0019	rhamnose degradation	0	0	0	0	0	0.6	0	0	0.8	0.8	0	0.8	0	0	0	0	0.8	0	0	0	0	1	0	1	0	1	0	0.6	0	0	0.8	0	0	0	0	0	0	1	0	0	0	0	0	0.6	0	0	0
23	MF0074	pyruvate:formate lyase	1	1	1	1	1	0	0	0	1	0	1	0	1	1	0	1	1	0	1	1	0	1	1	1	1	1	1	1	1	1	1	1	0	0	1	0	0	0	0	0	0	0	1	0	0	1	0
24	MF0075	acetate to acetyl-CoA	0	0	1	0	0	0	0	0	0	0	0	0	0	0	0	0	0	0	0	0	0	1	0	1	0	0	0	0	0	0	0	0	0	0	0	0	0	0	0	0	0	1	0	0	0	0	0
25	MF0031	glutamate degradation II	0	0	0	0	0	0	0	0	0	0	0	0	0	0	0	0	0	0	0	0	0	0	0	1	0	0	0	0	0	0	0	0	0	0	1	0	1	0	0	0	0	0	0	0	0	0	0
26	MF0072	pyruvate dehydrogenase complex	0	0	0	0	0	0	0	0	0	0	0	0	0	0	0	0	0	0	0	0	0	1	0	1	0	0	0	0	0	0	0	0	0	0	0	0	0	0	0	0	0	0	0	0	0	0	0
27	MF0073	pyruvate:ferredoxin oxidoreductase	1	1	1	1	0	1	1	1	1	1	1	1	1	1	1	1	0	0	0	1	0	1	1	1	1	1	1	1	0	0	1	1	1	1	1	1	1	0	1	1	1	1	1	0	1	1	1
28	MF0070	pentose phosphate pathway (oxidative phase)	0	0	0	0	0	0	0	0	0	1	0	0	0	0	0	0	0	0	0	0	0	1	0	1	0	0	0	0	0	0	0	0	0	0	0	0	1	0	0	0	0	0	0	0	0	0	0
29	MF0071	pentose phosphate pathway (non-oxidative branch)	0.75	1	1	1	1	0	0.75	0.75	1	0.75	0.75	1	1	1	0	0.75	0.75	1	1	1	1	1	1	1	0.75	0.75	0.75	1	0.75	0	0.75	0.75	0.75	0.75	0.75	1	0.75	1	0	0.75	0.75	1	0.75	1	0.75	1	0.75
30	MF0038	methionine degradation I	0.666667	0	0.666667	0	0	0	0.666667	0	0.666667	0.666667	0	0.666667	0	0	0	1	0	0	0	0	0	1	0	0.666667	0	0	0	0.666667	0	0	0	0.666667	0.666667	0	0.666667	0	1	0.666667	0.666667	0.666667	0.666667	1	0	0	1	0	0.666667
31	MF0039	methionine degradation II	0	0	0	0	0	0	0	0	0	0	0	0	1	0	0	0	0	0	0	0	0	0	0	0	0	0	0	0	0	0	0	0	0	0	0	0	0	0	0	0	0	0	0	0	0	0	0
32	MF0036	isoleucine degradation	0.833333	0.666667	0.666667	0	0	0	0	0	0	0	0	0	0	0	0	0	0	0.666667	0	0	0	0.833333	0.833333	0.833333	0	0.666667	0	0	0	0	0	0	0	0	0	0	0.666667	0	0	0	0	0	0.666667	0	0.833333	0.666667	0
33	MF0037	leucine degradation	0	0	0	0	0	0	0	0	0	0	0	0	0	0	0	0	0	0	0	0	0	0	0	0	0	0	0	0	0	0	0	0	0	0	0	0	0	0	0	0	0	0	0	0	0	0	0
34	MF0034	alanine degradation II	1	0	0	0	0	0	0	0	0	0	0	1	0	0	0	0	0	0	1	0	0	0	0	0	0	0	0	0	0	1	0	0	0	0	0	0	1	0	0	0	1	0	0	0	0	0	0
35	MF0078	lactaldehyde degradation	0	1	0	1	0	0	0	0	1	1	1	1	0	1	0	1	1	0	0	0	1	1	1	1	0	1	1	0	0	0	1	1	0	1	0	1	0	1	0	0	0	0	1	1	0	1	0
36	MF0035	glycine degradation	0	0	0	1	0	0	0	0.666667	0	0.666667	0	0.666667	0	0	0	0	0	0	0	0	0	1	1	1	0	0	0	0	0	0	0	0	0	0	1	0	1	0	1	0	1	0	0	0	1	0	0
37	MF0079	lactate consumption I	0	0	0	0	0	0	0	0	0	0	0	0	0	0	0	0	0	0	0	0	0	1	0	1	0	0	0	0	0	0	0	0	0	0	0	0	0	0	0	0	0	0	0	0	0	0	0
38	MF0076	4-aminobutyrate degradation	0	0	0	0	0	0	0	0	0	0	0	0	0	0	0	0	0	0	0	0	0	1	0	1	0	0	0	0	0	0	0	0	0	0	0	0	0	0	0	0	0	0	0	0	1	0	0
39	MF0032	glutamate degradation III	0	0	0	0	0	0	0	0	0	0	0	0	0	0	0	0	0	0	0	0	0	0	0	0	0	0	0	0	0	0	0	0	0	0	0	0	0	0	0	0	0	0	0	0	0	0	0
40	MF0077	formate conversion	0	0	0	0	0	0	0	0	0	0	0	0	1	0	0	0	1	0	0	0	0	0	0	0	0	1	1	0	1	0	1	1	0	0	0	0	0	0	0	0	0	0	0	0	0	0	0
41	MF0033	alanine degradation I	0	0	0	0	0	0	0	0	0	0	0	0	0	0	0	0	0	0	0	0	0	1	0	1	0	0	0	0	0	0	0	0	0	0	0	0	0	0	0	0	0	0	0	0	0	0	0
42	MF0029	aspartate degradation II	0	0	0	0	0	0	1	0	0	1	0	0	1	0	0	0	0	0	0	0	0	1	1	1	0	1	0	0	0	1	0	0	0	0	0	0	1	0	0	0	0	0	0	0	0	0	0
43	MF0041	valine degradation I	0.571429	0	0	0	0	0	0	0	0	0	0	0	0	0	0	0	0	0	0	0	0	0.714286	0.714286	0.714286	0	0	0	0	0	0	0	0	0	0	0	0	0.571429	0	0	0	0	0	0	0	0.857143	0	0
44	MF0085	urea degradation	0	0	0	0	0	0	0	0	0	0	0	0	0	0	0	1	0	0	0	0	0	1	0	0	0	0	0	1	0	0	0	1	0	0	0	0	1	0	0	0	0	0	0	0	0	0	0
45	MF0086	acetyl-CoA to acetate	1	1	1	1	1	1	0	1	1	1	1	1	1	1	1	1	1	1	0	1	0	1	1	1	1	1	1	1	1	1	1	1	1	1	0	1	1	0	1	1	0	1	1	1	1	1	1
46	MF0083	succinate consumption	0	0	0	0	0	0	0	0	0	0	0	0	0	0	0	0	0	0	0	0	0	0	0	0	0	0	0	0	0	0	0	0	0	0	0	0	0.8	0	0	0	0	0	0	0	0.6	0	0
47	MF0040	proline degradation	1	0	0	0	0	0	0	0	0	0	0	0	0	0	0	0	0	0	0	0	0	1	0	1	0	0	0	0	0	0	0	0	0	0	1	0	1	0	0	0	0	0	0	0	0	0	0
48	MF0082	putrescine degradation	0	0	0	0	0	0	0	0	0	0	0	0	0	0	0	0	0	0	0	0	0	1	0	1	0	0	0	0	0	0	0	0	0	0	0	0	0	0	0	0	0	0	0	0	0	0	0
49	MF0080	lactate consumption II	0	1	0	0	0	0	0	0	0	0	0	0	0	0	0	0	0	0	0	0	0	0	0	0	0	0	0	0	0	0	0	0	0	0	0	0	0	0	0	0	0	0	1	0	1	0	0
50	MF0049	threonine degradation I	1	1	1	1	0	0	0	0	1	0	1	0	1	1	0	1	1	0	0	1	0	1	1	1	1	1	1	1	1	1	0	1	0	0	1	0	0	0	0	0	0	0	1	0	0	1	0
51	MF0005	starch degradation	0	0	0	0	0	0	0	0	1	0.666667	0.666667	1	0	0	0	0.666667	1	0	0	0.666667	0	1	0	0.666667	0	1	0	0.666667	0	0	0	0	0	0	0.666667	0.666667	0.666667	0	0	1	0.666667	0	0.666667	0.666667	0	0	0
52	MF0006	lactose degradation	0	1	0	0	1	0	0	0	1	1	0	1	1	1	0	1	1	0	1	1	1	1	1	1	1	1	1	1	0	0	1	1	0	0	1	1	1	0	0	0	0	0	1	1	0	1	0
53	MF0047	glutamine degradation II	1	1	1	1	0	1	0	0	1	1	1	1	1	1	0	1	1	0	1	1	1	1	1	1	1	1	1	1	1	1	1	1	0	1	1	1	0	1	1	1	1	0	1	1	1	1	1
54	MF0003	pectin degradation I	0	0	0	0	0	0	0	0	0	0	0	0	0	0	0	0	0	0	0	0	0	0	0	0	0	0	0	0	0	0	0	0	0	0	0	0	0	1	0	0	0	0	0	0	0	0	0
55	MF0048	serine degradation	1	1	0	1	1	1	1	0	0	0	1	1	1	1	0	0	1	1	1	1	1	1	1	1	1	1	0	0	0	1	1	0	1	1	1	1	1	1	1	1	1	1	1	1	1	0	1
56	MF0004	pectine degradation II	0	0	0	0	0	0	0	0	0	0	0	0	0	0	0	0	0	0	0	0	0	0.571429	0	0.714286	0	0.571429	0	0	0	0	0	0	0	0	0	0.571429	0	0.714286	0	0	0	0	0	0	0	0	0
57	MF0089	butyrate production II	0	1	0	0	0	0	0	0	0	0	0	0	0	0	0	0	0	0	0	0	0	0	0	0	0	0	0	0	0	0	0	0	0	0	0	0	1	0	0	0	0	0	0	0	0	0	0
58	MF0001	arabinoxylan degradation	0	0	0	0	0	0	0	0	1	0	0	1	0	1	0	1	0	0	1	1	1	0	1	1	0	1	1	1	1	0	1	1	0	0	0	1	1	1	1	0	0	0	1	1	0	1	0
59	MF0045	cysteine degradation II	0	0	0	0	0	0	0	0	0	0	0	0	0	0	0	0	0	0	0	0	0	1	0	1	0	0	0	0	0	0	0	0	0	0	0	0	0	0	0	0	0	0	0	0	0	0	0
60	MF0002	fructan degradation	0	1	0	0	0	1	0	0	1	0	1	0	1	1	0	0	0	0	1	1	1	1	1	0	0	1	0	0	1	1	0	0	0	1	0	0	0	0	0	0	1	0	1	0	0	1	0
61	MF0046	glutamine degradation I	0	0	0	0	1	0	0	1	0	1	0	1	0	0	0	0	0	1	0	0	0	1	1	1	0	0	0	0	0	0	0	0	0	0	1	0	1	0	0	0	0	0	0	0	0	0	0
62	MF0087	acetyl-CoA to crotonyl-CoA	0.666667	0.666667	0.666667	0	0	0	0	0	0	0	0	0	0	0	0	0	0.666667	0.666667	0	0	0	1	0.666667	1	0	0.666667	0	0	0	0	0	0	0	0	0	0	0	0	0	0	0	0	0.666667	0	0.666667	0.666667	0.666667
63	MF0044	cysteine degradation I	1	1	0	1	1	1	0	1	1	1	1	1	1	0	0	0	1	1	1	1	1	1	1	1	0	1	0	0	0	1	1	0	1	0	1	1	1	1	1	1	0	0	1	1	1	1	0
64	MF0088	butyrate production I	0	0	0	0	0	0	0	0	0	0	0	0	0	0	0	0	0	0	0	0	0	0	1	0	0	1	0	0	0	0	0	0	0	0	0	0	0.666667	0	0	0	0	0	1	0	0	0	0
65	MF0096	succinate production	0	0	0	0	0	0	0	0	0	0.75	0	0.75	0	0	0	0	0	0	0	0	0	0.75	0	0.75	0	0	0	0	0	0	0	0	0	0	1	0	0.75	0	0	0	0	0.75	0	0	0	0	0
66	MF0052	arginine degradation II	0	0	0	0	0	0	0	0	0	0	0	0	0	0	0	0	0	0	0	0	0	1	0	1	0	0	0	0	0	0	0	0	0	0	0	0	0	0	0	0	0	0	0	0	0	0	0
67	MF0097	homoacetogenesis	0	0	0	0	0	0	0	0	0	0	0	0	0.571429	0	0	0	0	0	0	0.571429	0	0	0	0	0.571429	0	0	0	0	0	0	0.571429	0	0	0	0	0	0	0	0	0	0	0	0	0	0	0
68	MF0050	threonine degradation II	1	1	0	1	0	1	1	1	0	1	1	1	1	0	0	0	1	1	0	1	0	1	1	1	1	1	0	1	1	1	1	1	0	0	1	0	1	1	1	1	1	1	0	0	1	0	1
69	MF0094	propionate production II	0	1	0	0	0	1	0	0	0	0	0	0	0	0	0	0	0	0	1	0	0	0	0	1	0	0	0	0	0	0	0	0	0	0	0	0	0	0	0	0	0	0	1	0	1	0	0
70	MF0051	arginine degradation I	1	0	0	0	0	1	0	0	0	0	0	0	0	0	0	1	0	1	0	1	0	0	0	1	0	1	0	0	1	0	0	1	0	0	0	1	0	1	1	0	1	0	0	0	0	0	1
71	MF0095	propionate production III	0	0	0	0	0	0	0	0	0	0.666667	0	0.666667	0	0	0	0	0	0	0	0	0	0	0	0	0	0	0	0	0	0	0	0	0.666667	0	0.666667	0	0.666667	0	0	0	0	0	0	0	0	0	0.666667
72	MF0092	lactate production	1	1	0	0	0	0	0	0	1	0	0	1	1	1	0	1	1	1	0	0	1	1	1	1	1	1	1	1	1	1	1	1	0	1	1	1	1	1	0	0	1	1	1	1	0	1	0
73	MF0093	propionate production I	0	0	0	0	0	0	0	0	0	0	0	0	0	0	0	0	0	0	0	0	0	1	0	0	0	0	0	0	0	0	0	0	0	0	0	0	0	0	0	0	0	0	0	0	0	0	0
74	MF0090	ethanol production I	0	0	0	1	0	0	0	0	0	0	0	0	1	0	0	0	0	0	0	1	0	1	0	1	1	0	0	1	1	0.666667	0	0	0	0	0	0	0	0.666667	0	0	0.666667	0	0	0	0	0	0
75	MF0016	fucose degradation	0	0	0	0	0	0	0	0	0	0.6	0	0	0	0	0	0	0.6	0	0	0	0	1	0	1	0	0	0.8	0.6	0	0	0.6	0	0	0	0.8	0	0	0	0.6	0	0	0	0	0	0	0	0
76	MF0017	galactose degradation	0	0.8	0	0	0	0.8	0	0	1	0.8	0	0.6	0	0.6	0	0	0	0	0	0.8	0	0.8	0.8	1	0.8	0.6	0	0.6	0	0.8	0	0.6	0	0	0.6	0	0.6	0	0	0	0	0	0	0.6	0	0.8	0
77	MF0014	arabinose degradation	0	0	0	0	0	0	0	0	0	0	0	0	0	0	0	0	0	0	0	0	0	1	0	1	0	0	0	0	0	0	0	0	0	0	0	0	1	0	0	0	0	0	0	0	0	0	0
78	MF0058	lysine degradation II	0	0	0	0	0	0	0	0	0	0	0	0	0	0	0	0	0	0	0	0	0	1	0	1	0	0	0	0	0	0	0	0	0	0	0	0	0	0	0	0	0	0	0	0	0	0	0
79	MF0015	fructose degradation	1	1	0	1	1	1	0	0	1	0	0	0	1	0	0	0	1	0	1	1	1	1	1	1	0	1	0	0	0	0	1	1	0	1	0	0	0	1	0	0	0	0	1	0	0	0	0
80	MF0059	anaerobic fatty acid beta-oxidation	0	0	0	0	0	0	0	0	0	0	0	0	0	0	0	0	0	0	0	0	0	0.75	0	1	0	0	0	0	0	0	0	0	0	0	0	0	0	0	0	0	0	0	0	0	0	0	0
81	MF0056	histidine degradation	0	0	0	0	0.75	0	0	0.75	0	0	0	0.75	0.75	0	0	0	0	0	0	0	0	1	0	0	0	0	0	0	0	0	0	0	0	0	0	0	0.75	0	0	0	0	0	0	0	0	0	0
82	MF0012	trehalose degradation	0	0	0	0	0	0	0	0	0	1	0	0	0	0	0	0	0	0	0	0	0	1	0	1	1	0	0	0	0	0	0	0	0	0	0	0	0	0	0	0	0	0	0	0	0	0	0
83	MF0013	allose degradation	0	0	0	0	0	0	0	0	0	0	0	0	0	0	0	0	0	0	0	0	0	0	0	1	0	0	0	0	0	0	0	0	0	0	0	0	0	0	0	0	0	0	0	0	0	0	0
84	MF0057	lysine degradation I	0	0	0	0	0	0	0	0	0	0	0	0	0	0	0	0	0	0	0	0	0	0	0	0	0	0	0	0	0	0	0	0	0	0	0	0	1	0	0	0	0	0	0	0	0	0	0
85	MF0010	sucrose degradation I	0	1	0	0	0	1	0	0	1	0	0	0	1	1	0	0	0	0	1	1	0	1	1	0	0	1	0	0	1	0	0	0	0	0	0	0	0	0	0	0	1	0	1	0	0	1	0
86	MF0098	hydrogen metabolism	0	0	0	0	0	0	1	0	0	0	0	0	0	0	0	0	0	0	0	0	0	0	0	0	0	0	0	0	0	0	0	0	0	0	0	0	0	0	0	0	0	0	0	0	0	0	0
87	MF0054	arginine degradation IV	0	0	0	0	0	0	0	0	0	0	0	0	0	0	0	0	0	0	0	0	0	0	0	0	0	0	0	0	0	0	0	0	0	0	0	0	0	0	0	0	0	0	0	0	0	0	0
88	MF0055	arginine degradation V	0	0	0.666667	0.666667	0	0.666667	0	0.666667	0.666667	0	0	0	0	0.666667	0	0	0	0.666667	0	0	0.666667	0	0	1	0	0.666667	0	0	0	0	0	0.666667	0	0.666667	0	0.666667	0	0.666667	1	0.666667	0	0.666667	0	0.666667	0	0.666667	0
89	MF0011	sucrose degradation II	0	0	0	0	0	0	0	0	0.75	0	0	0	0	0	0	0	0	0	0	0	0	0.75	0	0.75	0	0	0	0	0.75	0	0	0	0	0	0.75	0	0	0	0	0	0	0	0	0	0	0	0
90	MF0009	melibiose degradation	1	1	0	0	0	1	0	0	1	1	0	1	0	1	0	1	1	0	1	1	1	1	1	1	1	1	1	1	1	0	1	0	0	1	1	1	1	0	0	0	0	0	1	1	0	1	0
91	MF0007	lactose and galactose degradation	0	0	0	0	0	0	0	0	0	0	0	0	0	0	0	0	0	0	0	0	0	0	0	0	0	0	0	0	0	0	0	0	0	0	0	0	0	0	0	0	0	0	0	0	0	0	0
92	MF0008	maltose degradation	0	0	0	0	0	0	0	0	0	0	0	0	0	0	0	0	0	0	0	0	0	0	0	0	0	0	0	0	0	0	0	0	0	0	0	0	0	0	0	0	0	0	0	0	0	0	0
[truncated: 111 more columns]
