# Supplementary material for: Functional Shifts in Gut Microbiota and Associated Metabolites Suggest Gut–Brain Axis Dysregulation in Pediatric Autoimmune Neuropsychiatric Disorders Associated with Streptococcal Infections (PANDAS)
Source: Microorganisms. 2026 May 2;14(5):1036. doi: 10.3390/microorganisms14051036 (PMC13209760; doi:10.3390/microorganisms14051036)
Supplement: Supplementary file 1 [file microorganisms-14-01036-s001.zip › Supplemental File 6.xlsx]

## Sheet: description
Section	Item	Description
DATA SOURCE	Study	Pediatric PANDAS vs. healthy controls fecal microbiome
DATA SOURCE	Samples	13 total (6 PANDAS, 7 CTRL)
DATA SOURCE	Method	Shotgun metagenomic sequencing with de novo assembly and binning
DATA SOURCE	Assembly	MEGAHIT v1.2.9 (contigs ≥500 bp)
DATA SOURCE	Gene prediction	Prodigal v2.6.3 (genes ≥100 bp)
DATA SOURCE	Gene catalog	2,420,102 non-redundant genes (MMseqs2, ≥95% identity, ≥90% overlap)
DATA SOURCE	Binning pipeline	metaWRAP v1.3 combining MaxBin2, metaBAT2, and CONCOCT
DATA SOURCE	Bin quality	Completeness >70%, contamination <10%
DATA SOURCE	Taxonomy	GTDB-Tk v2.1.0
DATA SOURCE	Abundance	CoverM v0.6.1 (relative abundance per sample)
DATA SOURCE	Analysis	MaAsLin2 differential abundance testing with standard settings
DATA SOURCE	Reference group	CTRL (healthy controls)
COLUMN	feature	Bin identifier (e.g., bin.102)
COLUMN	metadata	Variable tested (Diagnosis)
COLUMN	value	Reference level for comparison (CTRL)
COLUMN	coef	Effect size coefficient from linear model
COLUMN		Positive values: higher abundance in CTRL (depleted in PANDAS)
COLUMN		Negative values: higher abundance in PANDAS (enriched in PANDAS)
COLUMN	stderr	Standard error of the coefficient
COLUMN	pval	Uncorrected p-value from linear model
COLUMN	name	Full model term name (DiagnosisCTRL)
COLUMN	qval	FDR-adjusted p-value (Benjamini-Hochberg correction)
COLUMN	N	Total number of samples in analysis
COLUMN	N.not.zero	Number of samples with non-zero abundance for this bin
COLUMN	taxonomy	GTDB taxonomic assignment for the bin
COLUMN	final	Combined bin identifier and taxonomy label
RESULTS	Total bins analyzed	92
RESULTS	Bins with q < 0.25	25
RESULTS	Bins with q < 0.10	0
RESULTS	Bins with p < 0.05	20
RESULTS	Higher in CTRL (depleted in PANDAS)	71
RESULTS	Higher in PANDAS (enriched)	21
TOP DEPLETED IN PANDAS	bin.102	Ruminococcus_E bromii_B (coef=5.41, q=0.127)
TOP DEPLETED IN PANDAS	bin.140	Romboutsia timonensis (coef=2.46, q=0.148)
TOP DEPLETED IN PANDAS	bin.98	Anaerobutyricum hallii (coef=2.62, q=0.148)
TOP DEPLETED IN PANDAS	bin.91	Bifidobacterium adolescentis (coef=2.67, q=0.161)
TOP DEPLETED IN PANDAS	bin.62	Collinsella (coef=3.43, q=0.161)
TOP DEPLETED IN PANDAS	bin.34	Bariatricus comes (coef=1.24, q=0.161)
TOP DEPLETED IN PANDAS	bin.146	Dorea_A longicatena (coef=2.25, q=0.161)
TOP DEPLETED IN PANDAS	bin.30	Adlercreutzia celatus_A (coef=2.11, q=0.161)
TOP ENRICHED IN PANDAS	bin.103	Ruminococcus_B gnavus (coef=-3.14, q=0.161)
TOP ENRICHED IN PANDAS	bin.93	Sellimonas intestinalis (coef=-2.28, q=0.179)
TOP ENRICHED IN PANDAS	bin.14	Alistipes finegoldii (coef=-3.06, q=0.211)
TOP ENRICHED IN PANDAS	bin.143	Ruthenibacterium lactatiformans (coef=-1.94, q=0.211)
TOP ENRICHED IN PANDAS	bin.15	Flavonifractor plautii (coef=-1.69, q=0.226)
INTERPRETATION	Coefficient sign	Positive = depleted in PANDAS; Negative = enriched in PANDAS

## Sheet: differential_MAG_abundance
feature	metadata	value	coef	stderr	pval	name	qval	N	N.not.zero	taxonomy	final
bin.102	Diagnosis	CTRL	5.41308	1.27544	0.00137934	DiagnosisCTRL	0.126899	13	8	Ruminococcus_E bromii_B	bin.102-Ruminococcus_E bromii_B
bin.140	Diagnosis	CTRL	2.45837	0.665206	0.00352824	DiagnosisCTRL	0.147925	13	7	Romboutsia timonensis	bin.140-Romboutsia timonensis
bin.98	Diagnosis	CTRL	2.62016	0.744992	0.00482364	DiagnosisCTRL	0.147925	13	10	Anaerobutyricum hallii	bin.98-Anaerobutyricum hallii
bin.146	Diagnosis	CTRL	2.24987	0.817154	0.0187795	DiagnosisCTRL	0.160801	13	10	Dorea_A longicatena	bin.146-Dorea_A longicatena
bin.34	Diagnosis	CTRL	1.23783	0.420493	0.0133574	DiagnosisCTRL	0.160801	13	8	Bariatricus comes	bin.34-Bariatricus comes
bin.95	Diagnosis	CTRL	2.05864	0.709656	0.0144219	DiagnosisCTRL	0.160801	13	11	CAG-41 sp900066215	bin.95-CAG-41 sp900066215
bin.62	Diagnosis	CTRL	3.43024	1.16132	0.013121	DiagnosisCTRL	0.160801	13	8	Collinsella	bin.62-Collinsella
bin.2	Diagnosis	CTRL	1.98676	0.704493	0.0166639	DiagnosisCTRL	0.160801	13	6	Lawsonibacter sp900549405	bin.2-Lawsonibacter sp900549405
bin.91	Diagnosis	CTRL	2.66753	0.874547	0.0110439	DiagnosisCTRL	0.160801	13	6	Bifidobacterium adolescentis	bin.91-Bifidobacterium adolescentis
bin.103	Diagnosis	CTRL	-3.14411	1.14742	0.0192263	DiagnosisCTRL	0.160801	13	8	Ruminococcus_B gnavus	bin.103-Ruminococcus_B gnavus
bin.30	Diagnosis	CTRL	2.1085	0.766651	0.0188812	DiagnosisCTRL	0.160801	13	9	Adlercreutzia celatus_A	bin.30-Adlercreutzia celatus_A
bin.109	Diagnosis	CTRL	1.68758	0.629129	0.0213165	DiagnosisCTRL	0.163427	13	6	Flemingibacterium sp900546315	bin.109-Flemingibacterium sp900546315
bin.93	Diagnosis	CTRL	-2.27615	0.880472	0.0253566	DiagnosisCTRL	0.179447	13	8	Sellimonas intestinalis	bin.93-Sellimonas intestinalis
bin.143	Diagnosis	CTRL	-1.93537	0.853755	0.0445496	DiagnosisCTRL	0.21079	13	11	Ruthenibacterium lactatiformans	bin.143-Ruthenibacterium lactatiformans
bin.41	Diagnosis	CTRL	1.61427	0.717192	0.0458239	DiagnosisCTRL	0.21079	13	12	Agathobacter rectalis	bin.41-Agathobacter rectalis
bin.86	Diagnosis	CTRL	1.46375	0.612531	0.0358823	DiagnosisCTRL	0.21079	13	12	Anaerostipes hadrus_A	bin.86-Anaerostipes hadrus_A
bin.14	Diagnosis	CTRL	-3.0575	1.32028	0.04088	DiagnosisCTRL	0.21079	13	11	Alistipes finegoldii	bin.14-Alistipes finegoldii
bin.117	Diagnosis	CTRL	1.74605	0.753248	0.0407192	DiagnosisCTRL	0.21079	13	11	Faecalibacterium sp900539945	bin.117-Faecalibacterium sp900539945
bin.90	Diagnosis	CTRL	2.09119	0.896752	0.0397312	DiagnosisCTRL	0.21079	13	7	Blautia_A sp900066355	bin.90-Blautia_A sp900066355
bin.138	Diagnosis	CTRL	2.01931	0.876027	0.0416582	DiagnosisCTRL	0.21079	13	10	Dysosmobacter sp001916835	bin.138-Dysosmobacter sp001916835
bin.15	Diagnosis	CTRL	-1.68891	0.773856	0.0516435	DiagnosisCTRL	0.226248	13	13	Flavonifractor plautii	bin.15-Flavonifractor plautii
bin.60	Diagnosis	CTRL	3.16389	1.47822	0.0555728	DiagnosisCTRL	0.22692	13	9	Ruminococcus_D bicirculans	bin.60-Ruminococcus_D bicirculans
bin.51	Diagnosis	CTRL	2.16467	1.01701	0.0567299	DiagnosisCTRL	0.22692	13	9	Blautia_A massiliensis	bin.51-Blautia_A massiliensis
bin.63	Diagnosis	CTRL	1.53669	0.742826	0.0629138	DiagnosisCTRL	0.240847	13	10	Faecalibacillus intestinalis	bin.63-Faecalibacillus intestinalis
bin.10	Diagnosis	CTRL	1.27557	0.623509	0.0654475	DiagnosisCTRL	0.240847	13	13	Blautia_A wexlerae	bin.10-Blautia_A wexlerae
bin.36	Diagnosis	CTRL	1.54317	0.779643	0.0733532	DiagnosisCTRL	0.255784	13	10	KLE1615 sp900066985	bin.36-KLE1615 sp900066985
bin.122	Diagnosis	CTRL	2.06887	1.05243	0.0750671	DiagnosisCTRL	0.255784	13	11	Gemmiger formicilis	bin.122-Gemmiger formicilis
bin.97	Diagnosis	CTRL	1.23155	0.643721	0.0820982	DiagnosisCTRL	0.269751	13	11	Faecousia sp003525905	bin.97-Faecousia sp003525905
bin.54	Diagnosis	CTRL	1.52812	0.844571	0.0977788	DiagnosisCTRL	0.310195	13	7	Butyribacter sp003529475	bin.54-Butyribacter sp003529475
bin.119	Diagnosis	CTRL	2.08137	1.18895	0.107816	DiagnosisCTRL	0.319971	13	8	Oliverpabstia faecicola	bin.119-Oliverpabstia faecicola
bin.101	Diagnosis	CTRL	1.23436	0.698312	0.104814	DiagnosisCTRL	0.319971	13	11	Blautia_A faecis	bin.101-Blautia_A faecis
bin.113	Diagnosis	CTRL	1.47171	0.871064	0.119221	DiagnosisCTRL	0.34276	13	10	Dorea formicigenerans	bin.113-Dorea formicigenerans
bin.92	Diagnosis	CTRL	1.45397	0.901073	0.13491	DiagnosisCTRL	0.364606	13	8	Eubacterium_F sp003491505	bin.92-Eubacterium_F sp003491505
bin.52	Diagnosis	CTRL	0.854227	0.535101	0.138709	DiagnosisCTRL	0.364606	13	9	Alistipes putredinis	bin.52-Alistipes putredinis
bin.50	Diagnosis	CTRL	0.994247	0.61631	0.134991	DiagnosisCTRL	0.364606	13	12	Evtepia gabavorous	bin.50-Evtepia gabavorous
bin.135	Diagnosis	CTRL	1.25861	0.832442	0.158731	DiagnosisCTRL	0.394682	13	11	Eisenbergiella sp900066775	bin.135-Eisenbergiella sp900066775
bin.32	Diagnosis	CTRL	1.69834	1.11955	0.15747	DiagnosisCTRL	0.394682	13	11	Blautia_A obeum	bin.32-Blautia_A obeum
bin.65	Diagnosis	CTRL	1.4906	1.00501	0.166106	DiagnosisCTRL	0.402152	13	12	Copromonas sp900066535	bin.65-Copromonas sp900066535
bin.5	Diagnosis	CTRL	1.99098	1.39498	0.181274	DiagnosisCTRL	0.427621	13	10	Gemmiger qucibialis	bin.5-Gemmiger qucibialis
bin.83	Diagnosis	CTRL	1.05062	0.77693	0.203433	DiagnosisCTRL	0.467897	13	6	Coprococcus_A catus	bin.83-Coprococcus_A catus
bin.112	Diagnosis	CTRL	1.47172	1.13243	0.220309	DiagnosisCTRL	0.494352	13	9	Mediterraneibacter faecis	bin.112-Mediterraneibacter faecis
bin.123	Diagnosis	CTRL	1.01339	0.807263	0.235366	DiagnosisCTRL	0.515564	13	10	Alistipes onderdonkii	bin.123-Alistipes onderdonkii
bin.19	Diagnosis	CTRL	-1.26576	1.114	0.28001	DiagnosisCTRL	0.599091	13	6	Parabacteroides distasonis	bin.19-Parabacteroides distasonis
bin.141	Diagnosis	CTRL	0.924051	0.82655	0.287405	DiagnosisCTRL	0.600937	13	6	UMGS1375 sp900066615	bin.141-UMGS1375 sp900066615
bin.120	Diagnosis	CTRL	0.817972	0.756708	0.302844	DiagnosisCTRL	0.619147	13	6	Anaerotignum faecicola	bin.120-Anaerotignum faecicola
bin.22	Diagnosis	CTRL	1.14502	1.14684	0.339535	DiagnosisCTRL	0.635695	13	11	Bacteroides ovatus	bin.22-Bacteroides ovatus
bin.72	Diagnosis	CTRL	0.973237	0.981044	0.342497	DiagnosisCTRL	0.635695	13	11	Faecalibacterium prausnitzii_C	bin.72-Faecalibacterium prausnitzii_C
bin.71	Diagnosis	CTRL	-0.907349	0.939327	0.354823	DiagnosisCTRL	0.635695	13	12	Dysosmobacter welbionis	bin.71-Dysosmobacter welbionis
bin.147	Diagnosis	CTRL	-0.991267	1.0362	0.359306	DiagnosisCTRL	0.635695	13	9	Erysipelatoclostridium spiroforme	bin.147-Erysipelatoclostridium spiroforme
bin.38	Diagnosis	CTRL	-1.46947	1.46345	0.3369	DiagnosisCTRL	0.635695	13	11	Bacteroides uniformis	bin.38-Bacteroides uniformis
bin.25	Diagnosis	CTRL	-0.596754	0.61414	0.352087	DiagnosisCTRL	0.635695	13	12	Anaerostipes hadrus	bin.25-Anaerostipes hadrus
bin.150	Diagnosis	CTRL	0.380475	0.38901	0.349065	DiagnosisCTRL	0.635695	13	12	Lawsonibacter sp900066645	bin.150-Lawsonibacter sp900066645
unmapped	Diagnosis	CTRL	-0.132388	0.175293	0.465972	DiagnosisCTRL	0.7169	13	13	#N/A	unmapped-NA
bin.134	Diagnosis	CTRL	1.03182	1.33656	0.456382	DiagnosisCTRL	0.7169	13	6	Ruminiclostridium_E siraeum	bin.134-Ruminiclostridium_E siraeum
bin.16	Diagnosis	CTRL	-1.11852	1.36094	0.428604	DiagnosisCTRL	0.7169	13	7	Bacteroides fragilis	bin.16-Bacteroides fragilis
bin.8	Diagnosis	CTRL	0.537609	0.714194	0.467404	DiagnosisCTRL	0.7169	13	12	Agathobaculum butyriciproducens	bin.8-Agathobaculum butyriciproducens
bin.64	Diagnosis	CTRL	1.06122	1.41024	0.467543	DiagnosisCTRL	0.7169	13	9	Acetatifactor intestinalis	bin.64-Acetatifactor intestinalis
bin.3	Diagnosis	CTRL	0.643921	0.804589	0.440473	DiagnosisCTRL	0.7169	13	10	Ventrimonas sp003480315	bin.3-Ventrimonas sp003480315
bin.116	Diagnosis	CTRL	1.46084	1.76218	0.424731	DiagnosisCTRL	0.7169	13	10	Agathobacter faecis	bin.116-Agathobacter faecis
bin.99	Diagnosis	CTRL	1.15207	1.4155	0.43297	DiagnosisCTRL	0.7169	13	8	ER4 sp000765235	bin.99-ER4 sp000765235
bin.100	Diagnosis	CTRL	0.452101	0.616676	0.478815	DiagnosisCTRL	0.722147	13	8	Bilophila wadsworthia	bin.100-Bilophila wadsworthia
bin.149	Diagnosis	CTRL	0.595012	0.897749	0.521116	DiagnosisCTRL	0.773268	13	7	CAG-83 sp000435975	bin.149-CAG-83 sp000435975
bin.129	Diagnosis	CTRL	0.504676	1.06448	0.644695	DiagnosisCTRL	0.812493	13	8	CAG-170 sp000432135	bin.129-CAG-170 sp000432135
bin.47	Diagnosis	CTRL	0.430316	0.904908	0.643709	DiagnosisCTRL	0.812493	13	9	Clostridium_Q fessum	bin.47-Clostridium_Q fessum
bin.53	Diagnosis	CTRL	0.61098	1.14684	0.6048	DiagnosisCTRL	0.812493	13	12	Acetatifactor sp900066565	bin.53-Acetatifactor sp900066565
bin.158	Diagnosis	CTRL	0.192316	0.371789	0.615209	DiagnosisCTRL	0.812493	13	12	UMGS1071 sp900542375	bin.158-UMGS1071 sp900542375
bin.17	Diagnosis	CTRL	0.499947	0.837754	0.562741	DiagnosisCTRL	0.812493	13	8	CAG-103 sp000432375	bin.17-CAG-103 sp000432375
bin.80	Diagnosis	CTRL	0.921389	1.58056	0.571684	DiagnosisCTRL	0.812493	13	8	Bifidobacterium longum	bin.80-Bifidobacterium longum
bin.96	Diagnosis	CTRL	0.391741	0.717172	0.595813	DiagnosisCTRL	0.812493	13	11	Choladocola sp003480725	bin.96-Choladocola sp003480725
bin.40	Diagnosis	CTRL	0.683422	1.33903	0.619867	DiagnosisCTRL	0.812493	13	10	Roseburia hominis	bin.40-Roseburia hominis
bin.7	Diagnosis	CTRL	0.434268	0.882759	0.632429	DiagnosisCTRL	0.812493	13	7	UBA1417 sp003531055	bin.7-UBA1417 sp003531055
bin.79	Diagnosis	CTRL	0.672306	1.29859	0.614907	DiagnosisCTRL	0.812493	13	6	Lachnospira sp900316325	bin.79-Lachnospira sp900316325
bin.110	Diagnosis	CTRL	-0.502127	0.980949	0.618855	DiagnosisCTRL	0.812493	13	9	Mediterraneibacter torques	bin.110-Mediterraneibacter torques
bin.156	Diagnosis	CTRL	0.31686	0.784527	0.694037	DiagnosisCTRL	0.862856	13	10	Dorea_A longicatena_B	bin.156-Dorea_A longicatena_B
bin.85	Diagnosis	CTRL	0.462317	1.22727	0.71356	DiagnosisCTRL	0.875301	13	8	ER4 sp900317525	bin.85-ER4 sp900317525
bin.55	Diagnosis	CTRL	-0.434462	1.32165	0.748535	DiagnosisCTRL	0.906121	13	11	Roseburia inulinivorans	bin.55-Roseburia inulinivorans
bin.82	Diagnosis	CTRL	0.198531	0.750101	0.796155	DiagnosisCTRL	0.925336	13	6	Odoribacter splanchnicus	bin.82-Odoribacter splanchnicus
bin.1	Diagnosis	CTRL	0.222875	1.09663	0.842661	DiagnosisCTRL	0.925336	13	7	Oliverpabstia intestinalis	bin.1-Oliverpabstia intestinalis
bin.151	Diagnosis	CTRL	-0.298182	1.34662	0.828814	DiagnosisCTRL	0.925336	13	6	Clostridium_A leptum	bin.151-Clostridium_A leptum
bin.132	Diagnosis	CTRL	0.390303	1.4007	0.785683	DiagnosisCTRL	0.925336	13	12	Fusicatenibacter saccharivorans	bin.132-Fusicatenibacter saccharivorans
bin.121	Diagnosis	CTRL	-0.25509	1.15978	0.829941	DiagnosisCTRL	0.925336	13	8	Intestinibacter bartlettii	bin.121-Intestinibacter bartlettii
bin.124	Diagnosis	CTRL	-0.287833	1.03603	0.786301	DiagnosisCTRL	0.925336	13	9	Eggerthella lenta	bin.124-Eggerthella lenta
bin.137	Diagnosis	CTRL	-0.207044	0.932193	0.828302	DiagnosisCTRL	0.925336	13	8	Parabacteroides merdae	bin.137-Parabacteroides merdae
bin.153	Diagnosis	CTRL	0.345728	1.72573	0.844872	DiagnosisCTRL	0.925336	13	10	Bacteroides thetaiotaomicron	bin.153-Bacteroides thetaiotaomicron
bin.26	Diagnosis	CTRL	0.219563	1.26074	0.864908	DiagnosisCTRL	0.936136	13	9	Lachnospira sp000437735	bin.26-Lachnospira sp000437735
bin.43	Diagnosis	CTRL	0.163898	1.22833	0.896262	DiagnosisCTRL	0.958792	13	8	Ventricola sp900542445	bin.43-Ventricola sp900542445
bin.159	Diagnosis	CTRL	0.088597	0.844761	0.91836	DiagnosisCTRL	0.960936	13	11	Anaerobutyricum soehngenii	bin.159-Anaerobutyricum soehngenii
bin.144	Diagnosis	CTRL	0.0769213	0.740678	0.919156	DiagnosisCTRL	0.960936	13	9	CAG-83 sp000431575	bin.144-CAG-83 sp000431575
bin.69	Diagnosis	CTRL	-0.0508189	0.909202	0.956429	DiagnosisCTRL	0.977683	13	11	Enterocloster sp000431375	bin.69-Enterocloster sp000431375
bin.11	Diagnosis	CTRL	0.0749184	1.25407	0.953434	DiagnosisCTRL	0.977683	13	9	Blautia_A sp900548245	bin.11-Blautia_A sp900548245
bin.105	Diagnosis	CTRL	-0.0412528	1.47676	0.978215	DiagnosisCTRL	0.988964	13	7	Mediterraneibacter lactaris	bin.105-Mediterraneibacter lactaris
bin.12	Diagnosis	CTRL	-0.0170408	1.32469	0.989967	DiagnosisCTRL	0.989967	13	9	Roseburia intestinalis	bin.12-Roseburia intestinalis
