# Supplementary material for: Functional Shifts in Gut Microbiota and Associated Metabolites Suggest Gut–Brain Axis Dysregulation in Pediatric Autoimmune Neuropsychiatric Disorders Associated with Streptococcal Infections (PANDAS)
Source: Microorganisms. 2026 May 2;14(5):1036. doi: 10.3390/microorganisms14051036 (PMC13209760; doi:10.3390/microorganisms14051036)
Supplement: Supplementary file 1 [file microorganisms-14-01036-s001.zip › Supplemental File 7.xlsx]

## Sheet: description
Analysis	Parameter	Value
Presence/Absence (Fisher's Exact Test)	Data Source	Batch-normalized Data (not imputed)
Presence/Absence (Fisher's Exact Test)	Criteria	Metabolite detected in ≥1 sample of one group and 0 samples in the other
Presence/Absence (Fisher's Exact Test)	Statistical Test	Fisher's Exact Test (two-sided)
Presence/Absence (Fisher's Exact Test)	Multiple Testing Correction	Benjamini-Hochberg FDR
Abundance (Welch's Two-Sample t-Test)	Data Source	Batch-normalized, Imputed, Log-transformed Data (Metabolon processing)
Abundance (Welch's Two-Sample t-Test)	Missing Value Handling	Minimum value imputation (Metabolon standard)
Abundance (Welch's Two-Sample t-Test)	Statistical Test	Welch's Two-Sample t-Test
Abundance (Welch's Two-Sample t-Test)	Multiple Testing Correction	Benjamini-Hochberg FDR (Metabolon calculation)

## Sheet: Results_Summary
Analysis	Metric	Value
Presence/Absence	Total exclusive metabolites	64
Presence/Absence	PANDAS-only metabolites	63
Presence/Absence	Control-only metabolites	1
Presence/Absence	Significant (p<0.05)	3
Abundance	Total metabolites tested	991
Abundance	Significant (p<0.05)	98
Abundance	Elevated in PANDAS (p<0.05)	55
Abundance	Reduced in PANDAS (p<0.05)	43
Abundance	FDR significant (q<0.05)	0

## Sheet: PresenceAbsence_All
Metabolite	Super_Pathway	Sub_Pathway	KEGG	HMDB	PANDAS_detected	PANDAS_pct	Control_detected	Control_pct	Direction	p_value	q_value
succinylglutamine	Amino Acid	Glutamate Metabolism			7	77.8	0	0	PANDAS_only	0.00226244	0.144796
lactosyl-N-arachidoyl-sphingosine (d18:1/20:0)*	Lipid	Lactosylceramides (LCER)	C01290	HMDB0011593	6	66.7	0	0	PANDAS_only	0.00904977	0.289593
2,3-dihydroxy-5-methylthio-4-pentenoate (DMTPA)*	Amino Acid	Methionine, Cysteine, SAM and Taurine Metabolism		HMDB0240388	5	55.6	0	0	PANDAS_only	0.0294118	0.627451
4-methylthio-2-oxobutanoate	Amino Acid	Methionine, Cysteine, SAM and Taurine Metabolism	C01180	HMDB0001553	4	44.4	0	0	PANDAS_only	0.0823529	0.627451
glycochenodeoxycholate 3-sulfate	Lipid	Primary Bile Acid Metabolism		HMDB0002409,HMDB0002496,HMDB0002497	4	44.4	0	0	PANDAS_only	0.0823529	0.627451
N-succinyl-leucine	Amino Acid	Leucine, Isoleucine and Valine Metabolism			4	44.4	0	0	PANDAS_only	0.0823529	0.627451
2,8-quinolinediol sulfate	Xenobiotics	Food Component/Plant		HMDB0240658	3	33.3	0	0	PANDAS_only	0.205882	0.627451
glycitein	Xenobiotics	Food Component/Plant	C14536	HMDB0005781	3	33.3	0	0	PANDAS_only	0.205882	0.627451
ascorbic acid 2-sulfate	Cofactors and Vitamins	Ascorbate and Aldarate Metabolism		HMDB0060649	3	33.3	0	0	PANDAS_only	0.205882	0.627451
vanillic alcohol sulfate	Amino Acid	Tyrosine Metabolism		HMDB0041788	3	33.3	0	0	PANDAS_only	0.205882	0.627451
taurodeoxycholic acid 3-sulfate	Lipid	Secondary Bile Acid Metabolism			3	33.3	0	0	PANDAS_only	0.205882	0.627451
1,2,3-benzenetriol sulfate (2)	Xenobiotics	Chemical		HMDB0060018,HMDB0060016	3	33.3	0	0	PANDAS_only	0.205882	0.627451
furaneol sulfate	Xenobiotics	Food Component/Plant			3	33.3	0	0	PANDAS_only	0.205882	0.627451
2-hydroxyibuprofen	Xenobiotics	Drug - Analgesics, Anesthetics		HMDB0060920	3	33.3	0	0	PANDAS_only	0.205882	0.627451
sertraline	Xenobiotics	Drug - Psychoactive	C07246	HMDB0005010	3	33.3	0	0	PANDAS_only	0.205882	0.627451
tauroursodeoxycholate	Lipid	Secondary Bile Acid Metabolism		HMDB0000874	3	33.3	0	0	PANDAS_only	0.205882	0.627451
ascorbic acid 3-sulfate*	Cofactors and Vitamins	Ascorbate and Aldarate Metabolism			3	33.3	0	0	PANDAS_only	0.205882	0.627451
taurochenodeoxycholic acid 3-sulfate	Lipid	Secondary Bile Acid Metabolism		HMDB0002486	3	33.3	0	0	PANDAS_only	0.205882	0.627451
glycocholate sulfate	Lipid	Primary Bile Acid Metabolism			2	22.2	0	0	PANDAS_only	0.470588	0.627451
eugenol sulfate	Xenobiotics	Food Component/Plant		HMDB0135245	2	22.2	0	0	PANDAS_only	0.470588	0.627451
1,3-dimethylurate	Xenobiotics	Xanthine Metabolism		HMDB0001857	2	22.2	0	0	PANDAS_only	0.470588	0.627451
4-hydroxyhippurate	Xenobiotics	Benzoate Metabolism		HMDB0013678	2	22.2	0	0	PANDAS_only	0.470588	0.627451
sulfate of piperine metabolite C18H21NO3 (2)*	Xenobiotics	Food Component/Plant			2	22.2	0	0	PANDAS_only	0.470588	0.627451
sulfate of piperine metabolite C18H21NO3 (1)*	Xenobiotics	Food Component/Plant			2	22.2	0	0	PANDAS_only	0.470588	0.627451
glucuronide of C10H18O2 (6)*	Partially Characterized Molecules	Partially Characterized Molecules			2	22.2	0	0	PANDAS_only	0.470588	0.627451
glucuronide of C10H18O2 (7)*	Partially Characterized Molecules	Partially Characterized Molecules			2	22.2	0	0	PANDAS_only	0.470588	0.627451
resveratrol disulfate (1)*	Xenobiotics	Food Component/Plant			2	22.2	0	0	PANDAS_only	0.470588	0.627451
amoxicillin	Xenobiotics	Drug - Antibiotic	DG00520,C06827,D00229	HMDB0015193	2	22.2	0	0	PANDAS_only	0.470588	0.627451
4-ethylphenylsulfate	Xenobiotics	Benzoate Metabolism	C13637	HMDB0062551	2	22.2	0	0	PANDAS_only	0.470588	0.627451
phenylacetylglutamine	Peptide	Acetylated Peptides	C04148	HMDB0006344	2	22.2	0	0	PANDAS_only	0.470588	0.627451
3-dehydrocholate	Lipid	Secondary Bile Acid Metabolism		HMDB00502	2	22.2	0	0	PANDAS_only	0.470588	0.627451
3-indoxyl sulfate	Amino Acid	Tryptophan Metabolism		HMDB0000682	2	22.2	0	0	PANDAS_only	0.470588	0.627451
cannabidiol	Xenobiotics	Drug - Psychoactive			2	22.2	0	0	PANDAS_only	0.470588	0.627451
2-methoxyhydroquinone sulfate (2)	Xenobiotics	Benzoate Metabolism			2	22.2	0	0	PANDAS_only	0.470588	0.627451
3-sulfinovaline	Xenobiotics	Drug - Antibiotic			2	22.2	0	0	PANDAS_only	0.470588	0.627451
2-methoxyhydroquinone sulfate (1)	Xenobiotics	Benzoate Metabolism			2	22.2	0	0	PANDAS_only	0.470588	0.627451
sulfate of piperine metabolite C16H19NO4 (4)*	Xenobiotics	Food Component/Plant			2	22.2	0	0	PANDAS_only	0.470588	0.627451
glycoursodeoxycholic acid sulfate (1)	Lipid	Secondary Bile Acid Metabolism			2	22.2	0	0	PANDAS_only	0.470588	0.627451
sulfate of piperine metabolite C16H19NO4 (3)*	Xenobiotics	Food Component/Plant			2	22.2	0	0	PANDAS_only	0.470588	0.627451
sulfate of piperine metabolite C16H19NO4 (2)*	Xenobiotics	Food Component/Plant			2	22.2	0	0	PANDAS_only	0.470588	0.627451
menthol glucuronide	Xenobiotics	Food Component/Plant			2	22.2	0	0	PANDAS_only	0.470588	0.627451
resveratrol sulfate (1)*	Xenobiotics	Food Component/Plant			2	22.2	0	0	PANDAS_only	0.470588	0.627451
sulfate of piperine metabolite C16H19NO3 (3)*	Xenobiotics	Food Component/Plant			2	22.2	0	0	PANDAS_only	0.470588	0.627451
sulfate of piperine metabolite C16H19NO3 (2)*	Xenobiotics	Food Component/Plant			2	22.2	0	0	PANDAS_only	0.470588	0.627451
sulfate of piperine metabolite C18H21NO3 (3)*	Xenobiotics	Food Component/Plant			2	22.2	0	0	PANDAS_only	0.470588	0.627451
genistein sulfate*	Xenobiotics	Food Component/Plant			2	22.2	0	0	PANDAS_only	0.470588	0.627451
sulfate of piperine metabolite C16H19NO3 (1)*	Xenobiotics	Food Component/Plant			2	22.2	0	0	PANDAS_only	0.470588	0.627451
ranitidine	Xenobiotics	Drug - Gastrointestinal	D00422	HMDB0001930	0	0	1	12.5	Control_only	0.470588	0.627451
lansoprazole	Xenobiotics	Drug - Gastrointestinal	D00355	HMDB0005008	1	11.1	0	0	PANDAS_only	1	1
famotidine	Xenobiotics	Drug - Gastrointestinal	D00318	HMDB0001919	1	11.1	0	0	PANDAS_only	1	1
daidzein sulfate (2)	Xenobiotics	Food Component/Plant			1	11.1	0	0	PANDAS_only	1	1
1,2,3-benzenetriol sulfate (1)	Xenobiotics	Chemical			1	11.1	0	0	PANDAS_only	1	1
loratadine	Xenobiotics	Drug - Respiratory	D00364	HMDB0005000	1	11.1	0	0	PANDAS_only	1	1
phloretin	Xenobiotics	Benzoate Metabolism	C00774	HMDB0003306	1	11.1	0	0	PANDAS_only	1	1
Resorcinol	Xenobiotics	Drug - Topical Agents	D00133,C01751	HMDB0032037	1	11.1	0	0	PANDAS_only	1	1
secoisolariciresinol diglucoside	Xenobiotics	Food Component/Plant		HMDB0036323	1	11.1	0	0	PANDAS_only	1	1
decanoylcarnitine (C10)	Lipid	Fatty Acid Metabolism (Acyl Carnitine, Medium Chain)		HMDB0000651	1	11.1	0	0	PANDAS_only	1	1
glutamine conjugate of C6H10O2 (1)*	Partially Characterized Molecules	Partially Characterized Molecules			1	11.1	0	0	PANDAS_only	1	1
glucuronide of C10H18O2 (8)*	Partially Characterized Molecules	Partially Characterized Molecules			1	11.1	0	0	PANDAS_only	1	1
resveratrol sulfate (2)*	Xenobiotics	Food Component/Plant			1	11.1	0	0	PANDAS_only	1	1
glutamine conjugate of C6H10O2 (2)*	Partially Characterized Molecules	Partially Characterized Molecules			1	11.1	0	0	PANDAS_only	1	1
deoxycholic acid glucuronide	Lipid	Secondary Bile Acid Metabolism			1	11.1	0	0	PANDAS_only	1	1
cholic acid glucuronide	Lipid	Primary Bile Acid Metabolism		HMDB0002577	1	11.1	0	0	PANDAS_only	1	1
picolinoylglycine	Lipid	Fatty Acid Metabolism (Acyl Glycine)		HMDB0059766	1	11.1	0	0	PANDAS_only	1	1

## Sheet: PresenceAbsence_Sig
CHEM_ID	Metabolite	Super_Pathway	Sub_Pathway	KEGG	HMDB	PANDAS_detected	PANDAS_pct	Control_detected	Control_pct	Direction	p_value	q_value
100010853	succinylglutamine	Amino Acid	Glutamate Metabolism			7	77.8	0	0	PANDAS_only	0.00226244	0.144796
100015715	lactosyl-N-arachidoyl-sphingosine (d18:1/20:0)*	Lipid	Lactosylceramides (LCER)	C01290	HMDB0011593	6	66.7	0	0	PANDAS_only	0.00904977	0.289593
100020893	2,3-dihydroxy-5-methylthio-4-pentenoate (DMTPA)*	Amino Acid	Methionine, Cysteine, SAM and Taurine Metabolism		HMDB0240388	5	55.6	0	0	PANDAS_only	0.0294118	0.627451
100003712	4-methylthio-2-oxobutanoate	Amino Acid	Methionine, Cysteine, SAM and Taurine Metabolism	C01180	HMDB0001553	4	44.4	0	0	PANDAS_only	0.0823529	0.627451
100006641	glycochenodeoxycholate 3-sulfate	Lipid	Primary Bile Acid Metabolism		HMDB0002409,HMDB0002496,HMDB0002497	4	44.4	0	0	PANDAS_only	0.0823529	0.627451
100021476	N-succinyl-leucine	Amino Acid	Leucine, Isoleucine and Valine Metabolism			4	44.4	0	0	PANDAS_only	0.0823529	0.627451

## Sheet: Abundance_All
Metabolite	Super_Pathway	Sub_Pathway	KEGG	HMDB	Fold_Change	Log2_FC	Direction	p_value	q_value
flavin adenine dinucleotide (FAD)	Cofactors and Vitamins	Riboflavin Metabolism	C00016	HMDB0001248	0.33	-1.59946	Reduced in PANDAS	0.0005	0.2384
sitostanol	Xenobiotics	Food Component/Plant	C19644	HMDB0000494	0.22	-2.18442	Reduced in PANDAS	0.0013	0.2384
lactosyl-N-behenoyl-sphingosine (d18:1/22:0)*	Lipid	Lactosylceramides (LCER)		HMDB0011594	9.5	3.24793	Elevated in PANDAS	0.0022	0.2384
8-hydroxyoctanoate	Lipid	Fatty Acid, Monohydroxy		HMDB0061914	0.2	-2.32193	Reduced in PANDAS	0.0024	0.2384
dipicolinate	Xenobiotics	Food Component/Plant		HMDB0033161	0.08	-3.64386	Reduced in PANDAS	0.0029	0.2384
N-acetylmethionine	Amino Acid	Methionine, Cysteine, SAM and Taurine Metabolism	C02712	HMDB0011745	3.58	1.83996	Elevated in PANDAS	0.003	0.2384
coprostanol	Lipid	Sterol		HMDB0000577	0.27	-1.88897	Reduced in PANDAS	0.0033	0.2384
phenylpyruvate	Amino Acid	Phenylalanine Metabolism	C00166	HMDB0000205	3.77	1.91456	Elevated in PANDAS	0.0034	0.2384
lactosyl-N-palmitoyl-sphingosine (d18:1/16:0)	Lipid	Lactosylceramides (LCER)		HMDB0006750	12.85	3.6837	Elevated in PANDAS	0.0043	0.2384
3-methyl-2-oxobutyrate	Amino Acid	Leucine, Isoleucine and Valine Metabolism	C00141	HMDB0000019	4.92	2.29866	Elevated in PANDAS	0.0047	0.2384
thioproline	Xenobiotics	Chemical		HMDB0062164	4.4	2.1375	Elevated in PANDAS	0.0051	0.2384
L-urobilin	Cofactors and Vitamins	Hemoglobin and Porphyrin Metabolism	C05793	HMDB0004159	0.3	-1.73697	Reduced in PANDAS	0.0062	0.2384
pantoate	Cofactors and Vitamins	Pantothenate and CoA Metabolism	C00522	HMDB0240389	3.8	1.926	Elevated in PANDAS	0.0063	0.2384
glutamyl-meso-diaminopimelate	Xenobiotics	Bacterial/Fungal			0.26	-1.94342	Reduced in PANDAS	0.0087	0.2384
erucoylcarnitine (C22:1)*	Lipid	Fatty Acid Metabolism (Acyl Carnitine, Monounsaturated)			0.27	-1.88897	Reduced in PANDAS	0.0088	0.2384
N-methylhydroxyproline**	Amino Acid	Urea cycle; Arginine and Proline Metabolism			0.27	-1.88897	Reduced in PANDAS	0.0089	0.2384
2-hydroxylignocerate*	Lipid	Fatty Acid, Monohydroxy	C17873	HMDB0039540	0.42	-1.25154	Reduced in PANDAS	0.0094	0.2384
lithocholate sulfate (1)	Lipid	Secondary Bile Acid Metabolism			3.49	1.80323	Elevated in PANDAS	0.0102	0.2384
isoursodeoxycholate sulfate (1)	Lipid	Secondary Bile Acid Metabolism			7.15	2.83794	Elevated in PANDAS	0.0103	0.2384
3-phenylpropionate (hydrocinnamate)	Xenobiotics	Benzoate Metabolism	C05629	HMDB0000764	0.33	-1.59946	Reduced in PANDAS	0.0109	0.2384
5,6-dihydrouridine	Nucleotide	Pyrimidine Metabolism, Uracil containing		HMDB0000497	0.47	-1.08927	Reduced in PANDAS	0.0109	0.2384
2-hydroxy-4-(methylthio)butanoic acid	Amino Acid	Methionine, Cysteine, SAM and Taurine Metabolism		HMDB0037115	69.07	6.10999	Elevated in PANDAS	0.011	0.2384
N-propionylmethionine	Amino Acid	Methionine, Cysteine, SAM and Taurine Metabolism		HMDB0094704	21.94	4.45549	Elevated in PANDAS	0.0113	0.2384
methionine	Amino Acid	Methionine, Cysteine, SAM and Taurine Metabolism	C00073	HMDB0000696	1.59	0.669027	Elevated in PANDAS	0.0114	0.2384
2-hydroxyarachidate*	Lipid	Fatty Acid, Monohydroxy			0.41	-1.2863	Reduced in PANDAS	0.0114	0.2384
4-methyl-2-oxopentanoate	Amino Acid	Leucine, Isoleucine and Valine Metabolism	C00233	HMDB0000695	4.81	2.26604	Elevated in PANDAS	0.0121	0.2384
N-acetylglutamine	Amino Acid	Glutamate Metabolism	C02716	HMDB0006029	0.59	-0.761213	Reduced in PANDAS	0.0124	0.2384
hypoxanthine	Nucleotide	Purine Metabolism, (Hypo)Xanthine/Inosine containing	C00262	HMDB0000157	0.41	-1.2863	Reduced in PANDAS	0.0124	0.2384
2-hydroxynervonate*	Lipid	Fatty Acid, Monohydroxy			0.3	-1.73697	Reduced in PANDAS	0.0125	0.2384
4-hydroxyphenylpyruvate	Amino Acid	Tyrosine Metabolism	C01179	HMDB0000707	3.33	1.73552	Elevated in PANDAS	0.0127	0.2384
3-aminoisobutyrate	Nucleotide	Pyrimidine Metabolism, Thymine containing	C05145	HMDB0002166	10.9	3.44626	Elevated in PANDAS	0.013	0.2384
undecanedioate (C11-DC)	Lipid	Fatty Acid, Dicarboxylate		HMDB0000888	0.5	-1	Reduced in PANDAS	0.0142	0.2384
lactosyl-N-nervonoyl-sphingosine (d18:1/24:1)*	Lipid	Lactosylceramides (LCER)		HMDB0004872	10.98	3.45681	Elevated in PANDAS	0.0143	0.2384
theophylline	Xenobiotics	Xanthine Metabolism	C07130	HMDB0001889	2.64	1.40054	Elevated in PANDAS	0.0148	0.2384
malate	Energy	TCA Cycle	C00149,C00711,C00497	HMDB0031518,HMDB0000156,HMDB0000744	0.38	-1.39593	Reduced in PANDAS	0.0157	0.2384
N-methylphenylalanine	Amino Acid	Phenylalanine Metabolism		HMDB0029224	0.29	-1.78588	Reduced in PANDAS	0.0167	0.2384
bilirubin (E,Z or Z,E)*	Cofactors and Vitamins	Hemoglobin and Porphyrin Metabolism	C00486	HMDB0000488	3.2	1.67807	Elevated in PANDAS	0.0172	0.2384
lysylleucine	Peptide	Dipeptide		HMDB0028955	3.72	1.8953	Elevated in PANDAS	0.0181	0.2384
phenylalanine	Amino Acid	Phenylalanine Metabolism	C00079	HMDB0000159	1.43	0.516015	Elevated in PANDAS	0.0184	0.2384
pregnenediol disulfate (C21H34O8S2)*	Lipid	Pregnenolone Steroids			4.26	2.09085	Elevated in PANDAS	0.0186	0.2384
behenoylcarnitine (C22)*	Lipid	Fatty Acid Metabolism (Acyl Carnitine, Long Chain Saturated)		HMDB0062468	0.4	-1.32193	Reduced in PANDAS	0.0189	0.2384
3-hydroxyarachidate*	Lipid	Fatty Acid, Monohydroxy		HMDB0062566	0.08	-3.64386	Reduced in PANDAS	0.0193	0.2384
valylglutamine	Peptide	Dipeptide		HMDB0029125	3.25	1.70044	Elevated in PANDAS	0.0195	0.2384
alanylleucine	Peptide	Dipeptide		HMDB0028691	2.61	1.38405	Elevated in PANDAS	0.0197	0.2384
beta-cryptoxanthin	Cofactors and Vitamins	Vitamin A Metabolism	C08591	HMDB0033844	0.39	-1.35845	Reduced in PANDAS	0.0198	0.2384
glutamate, gamma-methyl ester	Amino Acid	Glutamate Metabolism		HMDB0061715	0.46	-1.12029	Reduced in PANDAS	0.0198	0.2384
tridecanedioate (C13-DC)	Lipid	Fatty Acid, Dicarboxylate		HMDB0002327	0.53	-0.915936	Reduced in PANDAS	0.02	0.2384
erythrose	Xenobiotics	Food Component/Plant	C01796	HMDB0002649	0.59	-0.761213	Reduced in PANDAS	0.0202	0.2384
2-hydroxystearate	Lipid	Fatty Acid, Monohydroxy	C03042,C03045	HMDB0062549	0.51	-0.971431	Reduced in PANDAS	0.0202	0.2384
lactosyl-N-stearoyl-sphingosine (d18:1/18:0)*	Lipid	Lactosylceramides (LCER)		HMDB0011591	2.71	1.43829	Elevated in PANDAS	0.0203	0.2384
leucylglutamine*	Peptide	Dipeptide		HMDB0028927	3.2	1.67807	Elevated in PANDAS	0.0211	0.2413
11-ketoetiocholanolone sulfate	Lipid	Androgenic Steroids			0.26	-1.94342	Reduced in PANDAS	0.0214	0.2413
pregnenetriol disulfate*	Lipid	Pregnenolone Steroids			2.89	1.53107	Elevated in PANDAS	0.0224	0.2475
urate	Nucleotide	Purine Metabolism, (Hypo)Xanthine/Inosine containing	C00366	HMDB0000289	9.51	3.24945	Elevated in PANDAS	0.0238	0.2545
7-ketodeoxycholate	Lipid	Secondary Bile Acid Metabolism		HMDB0000391	20.21	4.337	Elevated in PANDAS	0.0239	0.2545
deoxycholic acid 12-sulfate*	Lipid	Secondary Bile Acid Metabolism			2.16	1.11103	Elevated in PANDAS	0.0243	0.2545
serotonin	Amino Acid	Tryptophan Metabolism	C00780	HMDB0000259	2.03	1.02148	Elevated in PANDAS	0.025	0.2558
2-hydroxypalmitate	Lipid	Fatty Acid, Monohydroxy		HMDB0031057	0.54	-0.888969	Reduced in PANDAS	0.0255	0.2558
tyramine	Amino Acid	Tyrosine Metabolism	C00483	HMDB0000306	34.34	5.10182	Elevated in PANDAS	0.0257	0.2558
lanosterol	Lipid	Sterol	C01724,C08624	HMDB0001251	0.53	-0.915936	Reduced in PANDAS	0.0266	0.2598
7-methylurate	Xenobiotics	Xanthine Metabolism	C16355	HMDB0011107	7.73	2.95047	Elevated in PANDAS	0.0275	0.261
alpha-tocopherol acetate	Cofactors and Vitamins	Tocopherol Metabolism	C13202	HMDB0034227	244.1	7.93133	Elevated in PANDAS	0.028	0.261
N-methylproline	Amino Acid	Urea cycle; Arginine and Proline Metabolism		HMDB0094696	0.31	-1.68966	Reduced in PANDAS	0.028	0.261
theobromine	Xenobiotics	Xanthine Metabolism	C07480	HMDB0002825	2.38	1.25096	Elevated in PANDAS	0.0294	0.2613
bilirubin (E,E)*	Cofactors and Vitamins	Hemoglobin and Porphyrin Metabolism		HMDB0240584	2.47	1.30451	Elevated in PANDAS	0.0296	0.2613
2-hydroxybehenate	Lipid	Fatty Acid, Monohydroxy		HMDB0061660	0.46	-1.12029	Reduced in PANDAS	0.0298	0.2613
arachidoylcarnitine (C20)*	Lipid	Fatty Acid Metabolism (Acyl Carnitine, Long Chain Saturated)		HMDB0006460	0.35	-1.51457	Reduced in PANDAS	0.0304	0.2613
sebacate (C10-DC)	Lipid	Fatty Acid, Dicarboxylate	C08277	HMDB0000792	0.63	-0.666576	Reduced in PANDAS	0.0307	0.2613
2-hydroxymyristate	Lipid	Fatty Acid, Monohydroxy	C13790	HMDB0002261	0.46	-1.12029	Reduced in PANDAS	0.0307	0.2613
lithocholic acid sulfate (2)	Lipid	Secondary Bile Acid Metabolism			167.01	7.38379	Elevated in PANDAS	0.0318	0.2666
tryptophylglycine	Peptide	Dipeptide		HMDB0029083	4.12	2.04264	Elevated in PANDAS	0.0333	0.27
nervonoylcarnitine (C24:1)*	Lipid	Fatty Acid Metabolism (Acyl Carnitine, Monounsaturated)		HMDB0006509	0.45	-1.152	Reduced in PANDAS	0.0335	0.27
7-methylxanthine	Xenobiotics	Xanthine Metabolism	C16353	HMDB0001991	3.36	1.74846	Elevated in PANDAS	0.0336	0.27
7-ketolithocholate	Lipid	Secondary Bile Acid Metabolism		HMDB0000467	21.05	4.39575	Elevated in PANDAS	0.0348	0.2738
N-acetylmuramate	Carbohydrate	Aminosugar Metabolism	C02713	HMDB0060493	0.62	-0.68966	Reduced in PANDAS	0.0352	0.2738
5alpha-pregnan-3beta,20alpha-diol disulfate	Lipid	Progestin Steroids		HMDB0094650	2.24	1.1635	Elevated in PANDAS	0.036	0.2738
lactosyl-N-arachidoyl-sphingosine (d18:1/20:0)*	Lipid	Lactosylceramides (LCER)	C01290	HMDB0011593	3.23	1.69153	Elevated in PANDAS	0.0362	0.2738
suberate (C8-DC)	Lipid	Fatty Acid, Dicarboxylate	C08278	HMDB0000893	0.59	-0.761213	Reduced in PANDAS	0.0366	0.2738
5-methyluridine (ribothymidine)	Nucleotide	Pyrimidine Metabolism, Uracil containing		HMDB0000884	0.38	-1.39593	Reduced in PANDAS	0.0377	0.2738
N-palmitoyl-sphinganine (d18:0/16:0)	Lipid	Dihydroceramides		HMDB11760	1.82	0.863938	Elevated in PANDAS	0.038	0.2738
pyridoxal	Cofactors and Vitamins	Vitamin B6 Metabolism	C00250	HMDB0001545	0.64	-0.643856	Reduced in PANDAS	0.038	0.2738
2-hydroxy-3-methylvalerate	Amino Acid	Leucine, Isoleucine and Valine Metabolism		HMDB0000317	90.99	6.50764	Elevated in PANDAS	0.0383	0.2738
3,4-dihydroxybenzoate	Xenobiotics	Benzoate Metabolism	C00230	HMDB0001856	0.57	-0.810966	Reduced in PANDAS	0.0387	0.2738
chenodeoxycholic acid sulfate (1)	Lipid	Primary Bile Acid Metabolism		HMDB0002522	2.33	1.22033	Elevated in PANDAS	0.0406	0.2797
maltitol/lactitol/cellobiotol/palatinol	Carbohydrate	Disaccharides and Oligosaccharides			8.28	3.04963	Elevated in PANDAS	0.0409	0.2797
alpha-hydroxyisovalerate	Amino Acid	Leucine, Isoleucine and Valine Metabolism		HMDB0000407	39.56	5.30597	Elevated in PANDAS	0.0411	0.2797
3-(2-hydroxyphenyl)propionate	Xenobiotics	Benzoate Metabolism	C01198	HMDB0033752	0.24	-2.05889	Reduced in PANDAS	0.0415	0.2797
tyrosine	Amino Acid	Tyrosine Metabolism	C00082	HMDB0000158	1.46	0.545968	Elevated in PANDAS	0.0425	0.2831
methylphosphate	Nucleotide	Purine and Pyrimidine Metabolism		HMDB61711	0.44	-1.18442	Reduced in PANDAS	0.0435	0.2868
androsterone sulfate	Lipid	Androgenic Steroids		HMDB0002759	6.56	2.7137	Elevated in PANDAS	0.0455	0.296
phenylalanylglycine	Peptide	Dipeptide		HMDB0028995	2.99	1.58015	Elevated in PANDAS	0.0466	0.296
glycodeoxycholate	Lipid	Secondary Bile Acid Metabolism	C05464	HMDB00631	16.65	4.05745	Elevated in PANDAS	0.047	0.296
3-methyl-2-oxovalerate	Amino Acid	Leucine, Isoleucine and Valine Metabolism	C03465,C06008,C00671	HMDB0000491	3.64	1.86394	Elevated in PANDAS	0.0471	0.296
glycosyl-N-(2-hydroxynervonoyl)-sphingosine (d18:1/24:1(2OH))*	Lipid	Hexosylceramides (HCER)			2.38	1.25096	Elevated in PANDAS	0.0481	0.296
3-carboxyadipate	Lipid	Fatty Acid, Dicarboxylate			0.56	-0.836501	Reduced in PANDAS	0.0485	0.296
leucine	Amino Acid	Leucine, Isoleucine and Valine Metabolism	C00123	HMDB0000687	1.36	0.443607	Elevated in PANDAS	0.0489	0.296
alpha-hydroxyisocaproate	Amino Acid	Leucine, Isoleucine and Valine Metabolism	C03264	HMDB0000665,HMDB00746,HMDB0000624	71.11	6.15198	Elevated in PANDAS	0.0492	0.296
N-formylmethionine	Amino Acid	Methionine, Cysteine, SAM and Taurine Metabolism	C03145	HMDB0001015	1.97	0.978196	Elevated in PANDAS	0.0495	0.296
methylsuccinate	Amino Acid	Leucine, Isoleucine and Valine Metabolism		HMDB0001844	0.61	-0.713119	Reduced in PANDAS	0.0504	0.2982
phytosphingosine	Lipid	Sphingolipid Synthesis	C12144	HMDB0004610	1.72	0.782409	Elevated in PANDAS	0.0511	0.2982
cytosine	Nucleotide	Pyrimidine Metabolism, Cytidine containing	C00380	HMDB0000630	0.5	-1	Reduced in PANDAS	0.0515	0.2982
pheophytin A	Xenobiotics	Food Component/Plant	C05797		0.32	-1.64386	Reduced in PANDAS	0.0529	0.2982
isoleucine	Amino Acid	Leucine, Isoleucine and Valine Metabolism	C06418,C00407,C16424	HMDB0000172	1.34	0.422233	Elevated in PANDAS	0.053	0.2982
imidazole propionate	Amino Acid	Histidine Metabolism		HMDB0002271	15.34	3.93923	Elevated in PANDAS	0.0539	0.2982
octadecanedioate (C18-DC)	Lipid	Fatty Acid, Dicarboxylate		HMDB0000782	0.46	-1.12029	Reduced in PANDAS	0.0541	0.2982
stearate (18:0)	Lipid	Long Chain Saturated Fatty Acid	C01530	HMDB0000827	0.64	-0.643856	Reduced in PANDAS	0.0552	0.2982
deoxycholic acid 3-sulfate	Lipid	Secondary Bile Acid Metabolism		HMDB0002504	432.38	8.75616	Elevated in PANDAS	0.0559	0.2982
nicotinate	Cofactors and Vitamins	Nicotinate and Nicotinamide Metabolism	C00253	HMDB0001488	0.48	-1.05889	Reduced in PANDAS	0.056	0.2982
3-methylxanthine	Xenobiotics	Xanthine Metabolism	C16357	HMDB0001886	2.54	1.34483	Elevated in PANDAS	0.0566	0.2982
tryptamine	Amino Acid	Tryptophan Metabolism	C00398	HMDB0000303	7.93	2.98732	Elevated in PANDAS	0.0568	0.2982
succinylglutamine	Amino Acid	Glutamate Metabolism			2.94	1.55582	Elevated in PANDAS	0.0584	0.2982
1-methylurate	Xenobiotics	Xanthine Metabolism	C16359	HMDB0003099	10.76	3.42761	Elevated in PANDAS	0.0584	0.2982
tartronate (hydroxymalonate)	Xenobiotics	Food Component/Plant	C02287	HMDB0035227	3.24	1.69599	Elevated in PANDAS	0.0585	0.2982
2-hydroxydecanoate	Lipid	Fatty Acid, Monohydroxy		HMDB0094656	0.5	-1	Reduced in PANDAS	0.0588	0.2982
N6-carboxyethyllysine	Amino Acid	Lysine Metabolism			2.99	1.58015	Elevated in PANDAS	0.0591	0.2982
glycine	Amino Acid	Glycine, Serine and Threonine Metabolism	C00037	HMDB0000123	2.47	1.30451	Elevated in PANDAS	0.0592	0.2982
2,4-dihydroxyhydrocinnamate	Xenobiotics	Benzoate Metabolism		HMDB0126386	0.37	-1.4344	Reduced in PANDAS	0.0599	0.2982
ursocholate	Lipid	Secondary Bile Acid Metabolism	C17644	HMDB0000917	13.63	3.76871	Elevated in PANDAS	0.0603	0.2982
ursodeoxycholate sulfate (1)	Lipid	Secondary Bile Acid Metabolism			46.73	5.54628	Elevated in PANDAS	0.0605	0.2982
valine	Amino Acid	Leucine, Isoleucine and Valine Metabolism	C00183	HMDB0000883	1.63	0.704872	Elevated in PANDAS	0.0617	0.3003
phenylalanylalanine	Peptide	Dipeptide		HMDB0028988	2.42	1.27501	Elevated in PANDAS	0.0619	0.3003
1-stearoyl-GPG (18:0)	Lipid	Lysophospholipid			0.53	-0.915936	Reduced in PANDAS	0.0635	0.3026
O-sulfo-L-tyrosine	Xenobiotics	Chemical		HMDB0155722	7.44	2.8953	Elevated in PANDAS	0.0642	0.3026
(3'-5')-cytidylyluridine*	Nucleotide	Dinucleotide			0.65	-0.621488	Reduced in PANDAS	0.0647	0.3026
3-(3-hydroxyphenyl)propionate	Xenobiotics	Benzoate Metabolism	C11457	HMDB0000375	14.22	3.82985	Elevated in PANDAS	0.0653	0.3026
glycosyl-N-palmitoyl-sphingosine (d18:1/16:0)	Lipid	Hexosylceramides (HCER)			2	1	Elevated in PANDAS	0.0655	0.3026
12,13-DiHOME	Lipid	Fatty Acid, Dihydroxy	C14829	HMDB0004705	2	1	Elevated in PANDAS	0.0659	0.3026
arachidate (20:0)	Lipid	Long Chain Saturated Fatty Acid	C06425	HMDB0002212	0.66	-0.599462	Reduced in PANDAS	0.0664	0.3026
threonylphenylalanine	Peptide	Dipeptide		HMDB0029068	3.16	1.65992	Elevated in PANDAS	0.0665	0.3026
carotene diol (1)	Cofactors and Vitamins	Vitamin A Metabolism			0.65	-0.621488	Reduced in PANDAS	0.0679	0.3028
1-methyl-5-imidazolelactate	Amino Acid	Histidine Metabolism			2.37	1.24489	Elevated in PANDAS	0.068	0.3028
bilirubin degradation product, C16H18N2O5 (2)**	Partially Characterized Molecules	Partially Characterized Molecules			2.11	1.07724	Elevated in PANDAS	0.0681	0.3028
3-methyladipate	Lipid	Fatty Acid, Dicarboxylate		HMDB0000555	0.55	-0.862496	Reduced in PANDAS	0.0711	0.3134
3-hydroxytridecanoate	Lipid	Fatty Acid, Monohydroxy		HMDB0061655	2.13	1.09085	Elevated in PANDAS	0.0757	0.3304
docosadienoate (22:2n6)	Lipid	Long Chain Polyunsaturated Fatty Acid (n3 and n6)	C16533	HMDB0061714	0.44	-1.18442	Reduced in PANDAS	0.0763	0.3304
(S)-a-amino-omega-caprolactam	Xenobiotics	Food Component/Plant	C02837		1.9	0.925999	Elevated in PANDAS	0.0769	0.3304
tricarballylate	Energy	TCA Cycle	C19806	HMDB0031193	0.58	-0.785875	Reduced in PANDAS	0.0772	0.3304
N-methylglutamate	Amino Acid	Glutamate Metabolism	C01046	HMDB0062660	0.64	-0.643856	Reduced in PANDAS	0.0781	0.3304
2-hydroxybutyrate/2-hydroxyisobutyrate	Amino Acid	Glutathione Metabolism	C21297,C05984	HMDB0000729,HMDB00008	8.44	3.07724	Elevated in PANDAS	0.0783	0.3304
1,7-dimethylurate	Xenobiotics	Xanthine Metabolism	C16356	HMDB0011103	3.16	1.65992	Elevated in PANDAS	0.0794	0.3323
cholesterol	Lipid	Sterol	C00187	HMDB0000067	2.16	1.11103	Elevated in PANDAS	0.0799	0.3323
branched-chain, straight-chain, or cyclopropyl 10:1 fatty acid (1)*	Partially Characterized Molecules	Partially Characterized Molecules			2.56	1.35614	Elevated in PANDAS	0.0805	0.3324
glutarate (C5-DC)	Lipid	Fatty Acid, Dicarboxylate	C00489	HMDB0000661	0.58	-0.785875	Reduced in PANDAS	0.0812	0.333
salicylate	Xenobiotics	Drug - Topical Agents	C00805	HMDB0001895	3.65	1.8679	Elevated in PANDAS	0.083	0.3381
phosphate	Energy	Oxidative Phosphorylation	C00009	HMDB0001429	0.86	-0.217591	Reduced in PANDAS	0.0851	0.3403
1-palmitoyl-2-palmitoleoyl-GPC (16:0/16:1)*	Lipid	Phosphatidylcholine (PC)		HMDB0007969	1.54	0.62293	Elevated in PANDAS	0.0852	0.3403
N-acetylarginine	Amino Acid	Urea cycle; Arginine and Proline Metabolism	C02562	HMDB0004620	0.61	-0.713119	Reduced in PANDAS	0.0853	0.3403
isoursodeoxycholate	Lipid	Secondary Bile Acid Metabolism	C17662	HMDB0000686	6.07	2.6017	Elevated in PANDAS	0.0865	0.3417
guanidinosuccinate	Amino Acid	Guanidino and Acetamido Metabolism	C03139	HMDB0003157	3.82	1.93357	Elevated in PANDAS	0.0868	0.3417
leucylalanine	Peptide	Dipeptide		HMDB0028922	2.62	1.38957	Elevated in PANDAS	0.0875	0.3423
N-acetylcitrulline	Amino Acid	Urea cycle; Arginine and Proline Metabolism	C15532,C02851	HMDB0000856	1.96	0.970854	Elevated in PANDAS	0.0886	0.3442
leucylglycine	Peptide	Dipeptide		HMDB0028929	2.27	1.18269	Elevated in PANDAS	0.0923	0.3444
3-(4-hydroxyphenyl)propionate	Xenobiotics	Benzoate Metabolism	C01744	HMDB0002199	13.9	3.79701	Elevated in PANDAS	0.0934	0.3444
carboxymethylproline	Amino Acid	Urea cycle; Arginine and Proline Metabolism			0.44	-1.18442	Reduced in PANDAS	0.0942	0.3444
N-palmitoyl-sphingadienine (d18:2/16:0)*	Lipid	Ceramides		HMDB0240686	1.57	0.650765	Elevated in PANDAS	0.0945	0.3444
carotene diol (3)	Cofactors and Vitamins	Vitamin A Metabolism			0.58	-0.785875	Reduced in PANDAS	0.0951	0.3444
eicosenoylcarnitine (C20:1)*	Lipid	Fatty Acid Metabolism (Acyl Carnitine, Monounsaturated)			0.56	-0.836501	Reduced in PANDAS	0.0956	0.3444
5alpha-androstan-3beta,17alpha-diol monosulfate (1)	Lipid	Androgenic Steroids			0.23	-2.12029	Reduced in PANDAS	0.0966	0.3444
azelate (C9-DC)	Lipid	Fatty Acid, Dicarboxylate	C08261	HMDB0000784	0.71	-0.494109	Reduced in PANDAS	0.0967	0.3444
N,N,N-trimethyl-5-aminovalerate	Amino Acid	Lysine Metabolism			0.56	-0.836501	Reduced in PANDAS	0.0975	0.3444
carotene diol (2)	Cofactors and Vitamins	Vitamin A Metabolism			0.56	-0.836501	Reduced in PANDAS	0.0981	0.3444
glycylleucine	Peptide	Dipeptide	C02155	HMDB0000759	1.8	0.847997	Elevated in PANDAS	0.0996	0.3444
3-hydroxyisobutyrate	Amino Acid	Leucine, Isoleucine and Valine Metabolism	C01188,C06001	HMDB0000023,HMDB0000336	6.02	2.58976	Elevated in PANDAS	0.0996	0.3444
ribose	Carbohydrate	Pentose Metabolism	C00121	HMDB0000283	0.6	-0.736966	Reduced in PANDAS	0.0997	0.3444
arginine	Amino Acid	Urea cycle; Arginine and Proline Metabolism	C00062	HMDB0000517	3.01	1.58976	Elevated in PANDAS	0.1008	0.3444
palmitoylcarnitine (C16)	Lipid	Fatty Acid Metabolism (Acyl Carnitine, Long Chain Saturated)	C02990	HMDB0000222	5.21	2.38128	Elevated in PANDAS	0.1023	0.3444
N-butyryl-isoleucine	Amino Acid	Leucine, Isoleucine and Valine Metabolism			29.36	4.87578	Elevated in PANDAS	0.1026	0.3444
tryptophan	Amino Acid	Tryptophan Metabolism	C00078	HMDB0000929	1.69	0.757023	Elevated in PANDAS	0.1036	0.3444
N-acetylglucosamine/N-acetylgalactosamine	Carbohydrate	Aminosugar Metabolism	C01074	HMDB0000212,HMDB0000215	0.62	-0.68966	Reduced in PANDAS	0.1041	0.3444
chenodeoxycholic acid sulfate (2)	Lipid	Primary Bile Acid Metabolism			83.84	6.38957	Elevated in PANDAS	0.1041	0.3444
carboxyibuprofen	Xenobiotics	Drug - Analgesics, Anesthetics		HMDB0060564	23.4	4.54844	Elevated in PANDAS	0.1041	0.3444
S-methylcysteine	Amino Acid	Methionine, Cysteine, SAM and Taurine Metabolism		HMDB0002108	2.25	1.16993	Elevated in PANDAS	0.1049	0.3444
dodecanedioate (C12-DC)	Lipid	Fatty Acid, Dicarboxylate	C02678	HMDB0000623	0.69	-0.535332	Reduced in PANDAS	0.1054	0.3444
3-ketosphinganine	Lipid	Sphingolipid Synthesis	C02934	HMDB01480	1.93	0.948601	Elevated in PANDAS	0.1059	0.3444
guanidinoacetate	Amino Acid	Creatine Metabolism	C00581	HMDB0000128	22.62	4.49953	Elevated in PANDAS	0.1065	0.3444
1-oleoyl-GPE (18:1)	Lipid	Lysophospholipid		HMDB0011506	0.61	-0.713119	Reduced in PANDAS	0.1071	0.3444
N-acetyl-2-aminoadipate	Amino Acid	Lysine Metabolism	C12986		0.33	-1.59946	Reduced in PANDAS	0.108	0.3444
propionylglycine	Lipid	Fatty Acid Metabolism (also BCAA Metabolism)		HMDB0000783	15.2	3.926	Elevated in PANDAS	0.108	0.3444
nonenedioate (C9:1-DC)*	Lipid	Fatty Acid, Dicarboxylate			0.5	-1	Reduced in PANDAS	0.1084	0.3444
N-acetylaspartate (NAA)	Amino Acid	Alanine and Aspartate Metabolism	C01042	HMDB0000812	0.43	-1.21759	Reduced in PANDAS	0.1086	0.3444
taurocholenate sulfate*	Lipid	Secondary Bile Acid Metabolism			15.7	3.97269	Elevated in PANDAS	0.1088	0.3444
glycerol 3-phosphate	Lipid	Glycerolipid Metabolism	C0093	HMDB0000126	0.37	-1.4344	Reduced in PANDAS	0.1089	0.3444
12-dehydrocholate	Lipid	Secondary Bile Acid Metabolism		HMDB00400	9.05	3.17792	Elevated in PANDAS	0.1093	0.3444
glutamate	Amino Acid	Glutamate Metabolism	C00025,C00217	HMDB0000148	0.73	-0.454032	Reduced in PANDAS	0.1105	0.3444
valylglycine	Peptide	Dipeptide		HMDB0029127	2.01	1.0072	Elevated in PANDAS	0.1106	0.3444
hyocholate	Lipid	Secondary Bile Acid Metabolism	C17649	HMDB0000760	4.48	2.1635	Elevated in PANDAS	0.1107	0.3444
bilirubin degradation product, C17H18N2O4 (2)**	Partially Characterized Molecules	Partially Characterized Molecules			1.88	0.910733	Elevated in PANDAS	0.1114	0.3444
4-acetamidobenzoate	Xenobiotics	Chemical	D03836		0.35	-1.51457	Reduced in PANDAS	0.1122	0.3444
5-acetylamino-6-formylamino-3-methyluracil	Xenobiotics	Xanthine Metabolism	C16365	HMDB0011105	3.59	1.84398	Elevated in PANDAS	0.113	0.3444
3-hydroxyphenylacetate	Amino Acid	Phenylalanine Metabolism	C05593	HMDB0000440	0.58	-0.785875	Reduced in PANDAS	0.114	0.3444
deoxycholate	Lipid	Secondary Bile Acid Metabolism	C04483	HMDB0000626	2.97	1.57046	Elevated in PANDAS	0.1144	0.3444
beta-sitosterol	Lipid	Sterol	C01753	HMDB0000852	1.96	0.970854	Elevated in PANDAS	0.1145	0.3444
2'-deoxyinosine	Nucleotide	Purine Metabolism, (Hypo)Xanthine/Inosine containing	C05512	HMDB0000071	0.56	-0.836501	Reduced in PANDAS	0.1157	0.3444
N-acetylvaline	Amino Acid	Leucine, Isoleucine and Valine Metabolism		HMDB0011757	4.01	2.0036	Elevated in PANDAS	0.1159	0.3444
taurodeoxycholate	Lipid	Secondary Bile Acid Metabolism	C05463	HMDB0000896	24.36	4.60644	Elevated in PANDAS	0.1162	0.3444
N,N-dimethylalanine	Amino Acid	Alanine and Aspartate Metabolism			0.38	-1.39593	Reduced in PANDAS	0.1164	0.3444
ceramide (d18:1/14:0, d16:1/16:0)*	Lipid	Ceramides		HMDB0240681,HMDB0011773	1.53	0.613532	Elevated in PANDAS	0.12	0.3444
valylleucine	Peptide	Dipeptide		HMDB0029131	2.3	1.20163	Elevated in PANDAS	0.1216	0.3444
maltotetraose	Carbohydrate	Glycogen Metabolism	C02052	HMDB0001296	2.29	1.19535	Elevated in PANDAS	0.1249	0.3444
2-hydroxyquinoline	Xenobiotics	Food Component/Plant	C06338		0.31	-1.68966	Reduced in PANDAS	0.1252	0.3444
2,4-dihydroxybutyrate	Lipid	Fatty Acid, Dihydroxy		HMDB0000360	5.26	2.39506	Elevated in PANDAS	0.1259	0.3444
diethanolamine	Xenobiotics	Chemical	C06772	HMDB0004437	0.77	-0.37707	Reduced in PANDAS	0.1263	0.3444
threonine	Amino Acid	Glycine, Serine and Threonine Metabolism	C00188	HMDB0000167	1.41	0.495695	Elevated in PANDAS	0.1264	0.3444
pyridoxine (Vitamin B6)	Cofactors and Vitamins	Vitamin B6 Metabolism	D08454	HMDB0000239	0.63	-0.666576	Reduced in PANDAS	0.1264	0.3444
arabitol/xylitol	Carbohydrate	Pentose Metabolism	C00379,C00542,C01904	HMDB0001851,HMDB0000568,HMDB0002917	5.32	2.41143	Elevated in PANDAS	0.1266	0.3444
2-oxo-1-pyrrolidinepropionate	Xenobiotics	Chemical			0.56	-0.836501	Reduced in PANDAS	0.1273	0.3444
7-methylguanine	Nucleotide	Purine Metabolism, Guanine containing	C02242	HMDB0000897	1.79	0.83996	Elevated in PANDAS	0.1279	0.3444
sucralose	Xenobiotics	Food Component/Plant	C12285	HMDB0031554	5.27	2.3978	Elevated in PANDAS	0.1282	0.3444
taurine	Amino Acid	Methionine, Cysteine, SAM and Taurine Metabolism	C00245	HMDB0000251	8.13	3.02326	Elevated in PANDAS	0.1283	0.3444
3-methylglutaconate	Amino Acid	Leucine, Isoleucine and Valine Metabolism		HMDB0000522	0.66	-0.599462	Reduced in PANDAS	0.1288	0.3444
2-stearoyl-GPE (18:0)*	Lipid	Lysophospholipid		HMDB0011129	0.64	-0.643856	Reduced in PANDAS	0.1291	0.3444
4-cholesten-3-one	Lipid	Sterol	C00599	HMDB0000921	0.41	-1.2863	Reduced in PANDAS	0.1308	0.3444
1-methyladenine	Nucleotide	Purine Metabolism, Adenine containing	C02216	HMDB0011599	0.64	-0.643856	Reduced in PANDAS	0.1313	0.3444
caffeate	Xenobiotics	Food Component/Plant	C01197	HMDB0001964	0.12	-3.05889	Reduced in PANDAS	0.1314	0.3444
N-formylanthranilic acid	Amino Acid	Tryptophan Metabolism	C05653	HMDB0004089	0.77	-0.37707	Reduced in PANDAS	0.1316	0.3444
3-hydroxystachydrine*	Xenobiotics	Food Component/Plant	C10151		16.51	4.04527	Elevated in PANDAS	0.132	0.3444
2,3-dihydroxy-5-methylthio-4-pentenoate (DMTPA)*	Amino Acid	Methionine, Cysteine, SAM and Taurine Metabolism		HMDB0240388	2.64	1.40054	Elevated in PANDAS	0.1329	0.3444
taurocholate	Lipid	Primary Bile Acid Metabolism	C05122	HMDB0000036	26.7	4.73877	Elevated in PANDAS	0.1332	0.3444
mannitol/sorbitol	Carbohydrate	Fructose, Mannose and Galactose Metabolism	C00392,C00794	HMDB0000247,HMDB0000765	20.86	4.38267	Elevated in PANDAS	0.1332	0.3444
5-acetylamino-6-amino-3-methyluracil	Xenobiotics	Xanthine Metabolism	C16366	HMDB0004400	1.73	0.790772	Elevated in PANDAS	0.1365	0.3444
maltotriose	Carbohydrate	Glycogen Metabolism	C01835	HMDB0001262	8.1	3.01792	Elevated in PANDAS	0.137	0.3444
hydantoin-5-propionate	Amino Acid	Histidine Metabolism	C05565	HMDB0001212	3.95	1.98185	Elevated in PANDAS	0.1398	0.3444
margarate (17:0)	Lipid	Long Chain Saturated Fatty Acid		HMDB0002259	0.8	-0.321928	Reduced in PANDAS	0.14	0.3444
argininate*	Amino Acid	Urea cycle; Arginine and Proline Metabolism		HMDB0003148	0.72	-0.473931	Reduced in PANDAS	0.1401	0.3444
pregnenetriol sulfate*	Lipid	Pregnenolone Steroids			1.73	0.790772	Elevated in PANDAS	0.1408	0.3444
nicotinamide	Cofactors and Vitamins	Nicotinate and Nicotinamide Metabolism	C00153	HMDB0001406	0.78	-0.358454	Reduced in PANDAS	0.1413	0.3444
alanine	Amino Acid	Alanine and Aspartate Metabolism	C00041	HMDB0000161	1.51	0.594549	Elevated in PANDAS	0.1418	0.3444
pentadecanoate (15:0)	Lipid	Long Chain Saturated Fatty Acid	C16537	HMDB0000826	0.6	-0.736966	Reduced in PANDAS	0.1423	0.3444
genistein	Xenobiotics	Food Component/Plant	C06563	HMDB0003217	28.08	4.81147	Elevated in PANDAS	0.1427	0.3444
indolelactate	Amino Acid	Tryptophan Metabolism	C02043	HMDB0000671	9.17	3.19692	Elevated in PANDAS	0.1429	0.3444
4-hydroxyglutamate	Amino Acid	Glutamate Metabolism	C03079	HMDB0001344	0.56	-0.836501	Reduced in PANDAS	0.1435	0.3444
2-palmitoleoylglycerol (16:1)*	Lipid	Monoacylglycerol		HMDB0011534	0.67	-0.577767	Reduced in PANDAS	0.1438	0.3444
behenoyl sphingomyelin (d18:1/22:0)*	Lipid	Sphingomyelins		HMDB0012103	3.16	1.65992	Elevated in PANDAS	0.144	0.3444
gamma-CEHC sulfate	Cofactors and Vitamins	Tocopherol Metabolism			1.57	0.650765	Elevated in PANDAS	0.1442	0.3444
branched chain 14:0 dicarboxylic acid**	Lipid	Fatty Acid, Dicarboxylate			0.3	-1.73697	Reduced in PANDAS	0.1443	0.3444
glycodeoxycholate 3-sulfate	Lipid	Secondary Bile Acid Metabolism			32.92	5.04089	Elevated in PANDAS	0.1446	0.3444
3beta-hydroxy-5-cholestenoate	Lipid	Sterol	C17333	HMDB0012453	14.37	3.84499	Elevated in PANDAS	0.145	0.3444
2'-deoxyadenosine 5'-monophosphate	Nucleotide	Purine Metabolism, Adenine containing	C00360	HMDB0000905	0.27	-1.88897	Reduced in PANDAS	0.1451	0.3444
vanillactate	Amino Acid	Tyrosine Metabolism		HMDB0000913	2.03	1.02148	Elevated in PANDAS	0.1454	0.3444
2-oxindole-3-acetate	Xenobiotics	Food Component/Plant		HMDB0035514	0.31	-1.68966	Reduced in PANDAS	0.1454	0.3444
10-undecenoate (11:1n1)	Lipid	Medium Chain Fatty Acid	C13910	HMDB0033724	0.62	-0.68966	Reduced in PANDAS	0.146	0.3444
N-succinyl-leucine	Amino Acid	Leucine, Isoleucine and Valine Metabolism			2.28	1.18903	Elevated in PANDAS	0.1462	0.3444
3-(3-hydroxyphenyl)propionate sulfate	Xenobiotics	Benzoate Metabolism		HMDB0094710	9.48	3.24489	Elevated in PANDAS	0.1464	0.3444
stearoyl ethanolamide	Lipid	Endocannabinoid		HMDB0013078	1.25	0.321928	Elevated in PANDAS	0.1465	0.3444
lactate	Carbohydrate	Glycolysis, Gluconeogenesis, and Pyruvate Metabolism	C00186	HMDB0000190	30.29	4.92077	Elevated in PANDAS	0.1467	0.3444
beta-guanidinopropanoate	Xenobiotics	Food Component/Plant	C03065	HMDB0013222	0.61	-0.713119	Reduced in PANDAS	0.1469	0.3444
palmitoyl-oleoyl-glycerol (16:0/18:1) [1]*	Lipid	Diacylglycerol	C13861	HMDB0007102	2.28	1.18903	Elevated in PANDAS	0.1473	0.3444
3-hydroxyhippurate	Xenobiotics	Benzoate Metabolism		HMDB0006116	7.5	2.90689	Elevated in PANDAS	0.1477	0.3444
N-methyltryptophan	Amino Acid	Tryptophan Metabolism	C02983		0.3	-1.73697	Reduced in PANDAS	0.149	0.3444
2'-deoxyuridine	Nucleotide	Pyrimidine Metabolism, Uracil containing	C00526	HMDB0000012	0.71	-0.494109	Reduced in PANDAS	0.1491	0.3444
pimelate (C7-DC)	Lipid	Fatty Acid, Dicarboxylate	C02656	HMDB0000857	0.7	-0.514573	Reduced in PANDAS	0.1494	0.3444
2-acetamidophenol sulfate	Xenobiotics	Food Component/Plant			4.8	2.26303	Elevated in PANDAS	0.1506	0.3444
erucate (22:1n9)	Lipid	Long Chain Monounsaturated Fatty Acid	C08316	HMDB0002068	1.18	0.238787	Elevated in PANDAS	0.1511	0.3444
N6-carbamoylthreonyladenosine	Nucleotide	Purine Metabolism, Adenine containing		HMDB0041623	0.63	-0.666576	Reduced in PANDAS	0.1511	0.3444
eicosenoate (20:1)	Lipid	Long Chain Monounsaturated Fatty Acid	C16526	HMDB0002231,HMDB0062436	0.57	-0.810966	Reduced in PANDAS	0.1516	0.3444
3-methylglutarate/2-methylglutarate	Lipid	Fatty Acid, Dicarboxylate		HMDB0000422,HMDB0000752	0.72	-0.473931	Reduced in PANDAS	0.1517	0.3444
N-acetyl-3-methylhistidine*	Amino Acid	Histidine Metabolism		HMDB0240341	1.82	0.863938	Elevated in PANDAS	0.1517	0.3444
phenyllactate (PLA)	Amino Acid	Phenylalanine Metabolism	C05607	HMDB0000779,HMDB0000563	18.47	4.20711	Elevated in PANDAS	0.1517	0.3444
nonadecanoate (19:0)	Lipid	Long Chain Saturated Fatty Acid	C16535	HMDB0000772	0.81	-0.304006	Reduced in PANDAS	0.1525	0.3444
3-hydroxymyristate	Lipid	Fatty Acid, Monohydroxy		HMDB0061656	1.17	0.226509	Elevated in PANDAS	0.1528	0.3444
palmitoyl ethanolamide	Lipid	Endocannabinoid	C16512	HMDB0002100	1.33	0.411426	Elevated in PANDAS	0.1543	0.3444
taurochenodeoxycholate	Lipid	Primary Bile Acid Metabolism	C05465	HMDB0000951	8.7	3.12102	Elevated in PANDAS	0.1543	0.3444
tyrosylglycine	Peptide	Dipeptide		HMDB0029105	2.29	1.19535	Elevated in PANDAS	0.1552	0.3444
3-hydroxysuberate	Lipid	Fatty Acid, Monohydroxy		HMDB0000325	0.66	-0.599462	Reduced in PANDAS	0.1555	0.3444
hydroxy-N6,N6,N6-trimethyllysine*	Amino Acid	Lysine Metabolism			0.79	-0.340075	Reduced in PANDAS	0.1556	0.3444
xanthine	Nucleotide	Purine Metabolism, (Hypo)Xanthine/Inosine containing	C00385	HMDB0000292	0.91	-0.136062	Reduced in PANDAS	0.1567	0.3456
uracil	Nucleotide	Pyrimidine Metabolism, Uracil containing	C00106	HMDB0000300	0.84	-0.251539	Reduced in PANDAS	0.1604	0.3524
2-linoleoylglycerol (18:2)	Lipid	Monoacylglycerol		HMDB0011538	6.11	2.61117	Elevated in PANDAS	0.1621	0.3545
10-hydroxystearate	Lipid	Fatty Acid, Monohydroxy	C03195	HMDB0037396	0.51	-0.971431	Reduced in PANDAS	0.1625	0.3545
N-palmitoylglycine	Lipid	Fatty Acid Metabolism (Acyl Glycine)		HMDB0013034	2.81	1.49057	Elevated in PANDAS	0.1651	0.3558
(16 or 17)-methylstearate (a19:0 or i19:0)	Lipid	Fatty Acid, Branched		HMDB0037397	0.65	-0.621488	Reduced in PANDAS	0.1665	0.3558
phenylacetyltaurine	Peptide	Acetylated Peptides			6.05	2.59694	Elevated in PANDAS	0.1667	0.3558
pyrraline	Xenobiotics	Food Component/Plant	C21013	HMDB0033143	2.34	1.22651	Elevated in PANDAS	0.1668	0.3558
N-palmitoyl-sphingosine (d18:1/16:0)	Lipid	Ceramides		HMDB0004949	1.75	0.807355	Elevated in PANDAS	0.167	0.3558
proline	Amino Acid	Urea cycle; Arginine and Proline Metabolism	C00148,C000763	HMDB0000162,HMDB0003411	1.81	0.85599	Elevated in PANDAS	0.167	0.3558
vanillic alcohol sulfate	Amino Acid	Tyrosine Metabolism		HMDB0041788	2.78	1.47508	Elevated in PANDAS	0.169	0.3558
ascorbic acid 3-sulfate*	Cofactors and Vitamins	Ascorbate and Aldarate Metabolism			2.47	1.30451	Elevated in PANDAS	0.1695	0.3558
N-acetylglycine	Amino Acid	Glycine, Serine and Threonine Metabolism		HMDB0000532	4.92	2.29866	Elevated in PANDAS	0.1701	0.3558
taurodeoxycholic acid 3-sulfate	Lipid	Secondary Bile Acid Metabolism			5.89	2.55827	Elevated in PANDAS	0.1702	0.3558
2,8-quinolinediol sulfate	Xenobiotics	Food Component/Plant		HMDB0240658	14.27	3.83491	Elevated in PANDAS	0.1703	0.3558
N,N,N-trimethyl-alanylproline betaine (TMAP)	Amino Acid	Urea cycle; Arginine and Proline Metabolism		HMDB0240365	80.98	6.33949	Elevated in PANDAS	0.1712	0.3558
21-hydroxypregnenolone disulfate	Lipid	Pregnenolone Steroids			3.84	1.94111	Elevated in PANDAS	0.1716	0.3558
ascorbic acid 2-sulfate	Cofactors and Vitamins	Ascorbate and Aldarate Metabolism		HMDB0060649	2.9	1.53605	Elevated in PANDAS	0.1721	0.3558
2,3-dimethylsuccinate	Amino Acid	Leucine, Isoleucine and Valine Metabolism			0.59	-0.761213	Reduced in PANDAS	0.1747	0.3558
indoleacetate	Amino Acid	Tryptophan Metabolism	C00954	HMDB0000197	0.58	-0.785875	Reduced in PANDAS	0.1749	0.3558
N-acetylserotonin	Amino Acid	Tryptophan Metabolism	C00978	HMDB0001238	2.8	1.48543	Elevated in PANDAS	0.1752	0.3558
ferulic acid 4-sulfate	Xenobiotics	Food Component/Plant		HMDB0029200	3.17	1.66448	Elevated in PANDAS	0.1753	0.3558
mannose	Carbohydrate	Fructose, Mannose and Galactose Metabolism	C00159,C02209,C00936	HMDB0000169	0.59	-0.761213	Reduced in PANDAS	0.1757	0.3558
flavin mononucleotide (FMN)	Cofactors and Vitamins	Riboflavin Metabolism	C00061	HMDB0001520	0.41	-1.2863	Reduced in PANDAS	0.1758	0.3558
caffeic acid sulfate	Xenobiotics	Food Component/Plant		HMDB0041708	11.73	3.55213	Elevated in PANDAS	0.1769	0.3558
sphingosine	Lipid	Sphingosines	C00319	HMDB0000252	1.51	0.594549	Elevated in PANDAS	0.177	0.3558
hexadecasphinganine (d16:0)*	Lipid	Sphingolipid Synthesis	C13915		1.68	0.748461	Elevated in PANDAS	0.1771	0.3558
gamma-glutamylhistidine	Peptide	Gamma-glutamyl Amino Acid		HMDB0029151	0.76	-0.395929	Reduced in PANDAS	0.1777	0.3559
tauroursodeoxycholate	Lipid	Secondary Bile Acid Metabolism		HMDB0000874	5.35	2.41954	Elevated in PANDAS	0.1796	0.3584
cholate	Lipid	Primary Bile Acid Metabolism	C00695	HMDB0000619	23.47	4.55275	Elevated in PANDAS	0.1807	0.3593
steviol	Xenobiotics	Food Component/Plant	C20212	HMDB0036706	0.98	-0.0291463	Reduced in PANDAS	0.182	0.3604
2-aminophenol sulfate	Xenobiotics	Food Component/Plant		HMDB0061116	2.21	1.14405	Elevated in PANDAS	0.1824	0.3604
2-acetamidobutanoate	Xenobiotics	Bacterial/Fungal			4.65	2.21723	Elevated in PANDAS	0.1832	0.3606
diaminopimelate	Xenobiotics	Bacterial/Fungal	C00680,C0666	HMDB0001370	1.08	0.111031	Elevated in PANDAS	0.1846	0.3612
apigenin	Xenobiotics	Food Component/Plant	C01477	HMDB0002124	7.21	2.85	Elevated in PANDAS	0.1847	0.3612
(3'-5')-cytidylylcytidine*	Nucleotide	Dinucleotide			0.73	-0.454032	Reduced in PANDAS	0.1861	0.3627
enterolactone	Xenobiotics	Food Component/Plant	C18165	HMDB0006101	1.58	0.659925	Elevated in PANDAS	0.1877	0.3632
tribuloside	Xenobiotics	Food Component/Plant	C17140		1.64	0.713696	Elevated in PANDAS	0.1885	0.3632
2-keto-3-deoxy-gluconate	Xenobiotics	Food Component/Plant	C00204	HMDB0001353	4.46	2.15704	Elevated in PANDAS	0.1886	0.3632
1-stearoyl-GPS (18:0)*	Lipid	Lysophospholipid		HMDB0061698	0.7	-0.514573	Reduced in PANDAS	0.1888	0.3632
betaine	Amino Acid	Glycine, Serine and Threonine Metabolism	C00719	HMDB0000043	2.44	1.28688	Elevated in PANDAS	0.1909	0.3656
3-hydroxypalmitoylcarnitine	Lipid	Fatty Acid Metabolism (Acyl Carnitine, Hydroxy)		HMDB0013336	2.01	1.0072	Elevated in PANDAS	0.1923	0.3656
sertraline	Xenobiotics	Drug - Psychoactive	C07246	HMDB0005010	2.68	1.42223	Elevated in PANDAS	0.1928	0.3656
2'-deoxycytidine 5'-monophosphate	Nucleotide	Pyrimidine Metabolism, Cytidine containing	C00239	HMDB0001202	0.24	-2.05889	Reduced in PANDAS	0.1931	0.3656
stigmasterol	Lipid	Sterol	C05442	HMDB0000937	1.79	0.83996	Elevated in PANDAS	0.1932	0.3656
indolepropionate	Amino Acid	Tryptophan Metabolism		HMDB0002302	0.59	-0.761213	Reduced in PANDAS	0.1944	0.3667
pregnenediol sulfate (C21H34O5S)*	Lipid	Pregnenolone Steroids	C18044	HMDB0000774	2.04	1.02857	Elevated in PANDAS	0.195	0.3667
daidzein	Xenobiotics	Food Component/Plant	C10208	HMDB0003312	6.2	2.63227	Elevated in PANDAS	0.1969	0.3691
oleoyl ethanolamide	Lipid	Endocannabinoid		HMDB0002088	1.19	0.250962	Elevated in PANDAS	0.1979	0.3693
indolin-2-one	Xenobiotics	Food Component/Plant	C12312		0.61	-0.713119	Reduced in PANDAS	0.1983	0.3693
myristoylcarnitine (C14)	Lipid	Fatty Acid Metabolism (Acyl Carnitine, Long Chain Saturated)		HMDB0005066	6.53	2.70708	Elevated in PANDAS	0.2002	0.3716
furaneol sulfate	Xenobiotics	Food Component/Plant			4.83	2.27202	Elevated in PANDAS	0.2026	0.374
glycochenodeoxycholate 3-sulfate	Lipid	Primary Bile Acid Metabolism		HMDB0002409,HMDB0002496,HMDB0002497	19.45	4.2817	Elevated in PANDAS	0.2028	0.374
hippurate	Xenobiotics	Benzoate Metabolism	C01586	HMDB0000714	17.47	4.12681	Elevated in PANDAS	0.2039	0.3751
2R,3R-dihydroxybutyrate	Lipid	Fatty Acid, Dihydroxy		HMDB0000498	3.34	1.73985	Elevated in PANDAS	0.2049	0.3757
3,7-dimethylurate	Xenobiotics	Xanthine Metabolism	C16360	HMDB0001982	1.91	0.933573	Elevated in PANDAS	0.2057	0.3759
1-methylhistidine	Amino Acid	Histidine Metabolism	C01152	HMDB0000001	7.33	2.87381	Elevated in PANDAS	0.2063	0.3759
N-acetylglutamate	Amino Acid	Glutamate Metabolism	C00624	HMDB0001138	0.71	-0.494109	Reduced in PANDAS	0.208	0.3768
N-butyryl-leucine	Amino Acid	Leucine, Isoleucine and Valine Metabolism			17.79	4.15299	Elevated in PANDAS	0.2081	0.3768
citrulline	Amino Acid	Urea cycle; Arginine and Proline Metabolism	C00327	HMDB0000904	0.87	-0.200913	Reduced in PANDAS	0.2093	0.3774
2-O-methylascorbic acid	Cofactors and Vitamins	Ascorbate and Aldarate Metabolism		HMDB0240294	3.91	1.96717	Elevated in PANDAS	0.2097	0.3774
ribitol	Carbohydrate	Pentose Metabolism	C00379,C01904,C00474,C00532	HMDB0002917,HMDB0001851,HMDB0000568,HMDB0000508	8.71	3.12267	Elevated in PANDAS	0.211	0.3784
taurochenodeoxycholic acid 3-sulfate	Lipid	Secondary Bile Acid Metabolism		HMDB0002486	15.29	3.93452	Elevated in PANDAS	0.2115	0.3784
dimethylmalonic acid	Lipid	Fatty Acid, Dicarboxylate		HMDB0002001	0.76	-0.395929	Reduced in PANDAS	0.2131	0.38
methionine sulfoxide	Amino Acid	Methionine, Cysteine, SAM and Taurine Metabolism	C02989	HMDB0002005	0.76	-0.395929	Reduced in PANDAS	0.2141	0.3806
linoleoylcarnitine (C18:2)*	Lipid	Fatty Acid Metabolism (Acyl Carnitine, Polyunsaturated)		HMDB0006469	6.71	2.74631	Elevated in PANDAS	0.2159	0.3826
stigmastadienone	Lipid	Sterol			0.54	-0.888969	Reduced in PANDAS	0.2176	0.3845
sphinganine	Lipid	Sphingolipid Synthesis	C00836	HMDB0000269	2.02	1.01436	Elevated in PANDAS	0.2187	0.3853
4-methylthio-2-oxobutanoate	Amino Acid	Methionine, Cysteine, SAM and Taurine Metabolism	C01180	HMDB0001553	1.78	0.831877	Elevated in PANDAS	0.2203	0.3862
xanthurenate	Amino Acid	Tryptophan Metabolism	C02470	HMDB0000881	0.3	-1.73697	Reduced in PANDAS	0.2205	0.3862
ximenoylcarnitine (C26:1)*	Lipid	Fatty Acid Metabolism (Acyl Carnitine, Monounsaturated)			0.75	-0.415037	Reduced in PANDAS	0.2244	0.39
3-hydroxypalmitate	Lipid	Fatty Acid, Monohydroxy		HMDB0010734	4.29	2.10098	Elevated in PANDAS	0.2244	0.39
N,N-dimethyl-5-aminovalerate	Amino Acid	Lysine Metabolism			0.62	-0.68966	Reduced in PANDAS	0.2247	0.39
nicotinic acid mononucleotide (NaMN)	Cofactors and Vitamins	Nicotinate and Nicotinamide Metabolism	C01185	HMDB0001132	0.19	-2.39593	Reduced in PANDAS	0.2262	0.3907
val-val-ala	Peptide	Polypeptide			0.77	-0.37707	Reduced in PANDAS	0.2274	0.3907
glycocholenate sulfate*	Lipid	Secondary Bile Acid Metabolism			20.08	4.32769	Elevated in PANDAS	0.2274	0.3907
diacetylspermidine*	Amino Acid	Polyamine Metabolism	C03413	HMDB0002172	5.02	2.32769	Elevated in PANDAS	0.2279	0.3907
campesterol	Lipid	Sterol	C01789	HMDB0002869	1.62	0.695994	Elevated in PANDAS	0.2284	0.3907
5-methylthioadenosine (MTA)	Amino Acid	Polyamine Metabolism	C00170	HMDB0001173	11.59	3.53481	Elevated in PANDAS	0.2291	0.3907
galactonate	Carbohydrate	Fructose, Mannose and Galactose Metabolism	C00880,C15930	HMDB0000565	46.07	5.52576	Elevated in PANDAS	0.2313	0.3912
ornithine	Amino Acid	Urea cycle; Arginine and Proline Metabolism	C00077	HMDB0000214	1.3	0.378512	Elevated in PANDAS	0.2313	0.3912
delta-CEHC	Cofactors and Vitamins	Tocopherol Metabolism			1.82	0.863938	Elevated in PANDAS	0.2327	0.3912
androstenediol (3alpha, 17alpha) monosulfate (2)	Lipid	Androgenic Steroids			0.33	-1.59946	Reduced in PANDAS	0.2339	0.3912
palmitate (16:0)	Lipid	Long Chain Saturated Fatty Acid	C00249	HMDB0000220	0.84	-0.251539	Reduced in PANDAS	0.2341	0.3912
guanosine-2',3'-cyclic monophosphate	Nucleotide	Purine Metabolism, Guanine containing	C06194	HMDB0011629	0.36	-1.47393	Reduced in PANDAS	0.2343	0.3912
gulonate*	Cofactors and Vitamins	Ascorbate and Aldarate Metabolism	C00800	HMDB0003290	14.68	3.87578	Elevated in PANDAS	0.2346	0.3912
taurolithocholate 3-sulfate	Lipid	Secondary Bile Acid Metabolism	C03642	HMDB0002580	11.66	3.5435	Elevated in PANDAS	0.2347	0.3912
(3'-5')-uridylylcytidine*	Nucleotide	Dinucleotide			0.81	-0.304006	Reduced in PANDAS	0.2354	0.3912
glycerophosphoethanolamine	Lipid	Phospholipid Metabolism	C01233	HMDB0000114	0.76	-0.395929	Reduced in PANDAS	0.2365	0.3919
sphingomyelin (d18:0/18:0, d19:0/17:0)*	Lipid	Dihydrosphingomyelins		HMDB0012087	1.95	0.963474	Elevated in PANDAS	0.2384	0.3926
m-tyramine	Amino Acid	Tyrosine Metabolism		HMDB0004989	0.16	-2.64386	Reduced in PANDAS	0.2396	0.3926
2-hydroxyibuprofen	Xenobiotics	Drug - Analgesics, Anesthetics		HMDB0060920	2.67	1.41684	Elevated in PANDAS	0.2399	0.3926
N-acetylleucine	Amino Acid	Leucine, Isoleucine and Valine Metabolism	C02710	HMDB0011756	8.32	3.05658	Elevated in PANDAS	0.2409	0.3926
trimethylamine N-oxide	Lipid	Phospholipid Metabolism	C01104	HMDB0000925	3.96	1.9855	Elevated in PANDAS	0.2411	0.3926
histamine	Amino Acid	Histidine Metabolism	C00388	HMDB0000870	5.02	2.32769	Elevated in PANDAS	0.2411	0.3926
N-acetylphenylalanine	Amino Acid	Phenylalanine Metabolism	C03519	HMDB0000512	4.22	2.07724	Elevated in PANDAS	0.2416	0.3926
deoxymugineic acid	Xenobiotics	Food Component/Plant			4.94	2.30451	Elevated in PANDAS	0.243	0.3939
acetylagmatine	Amino Acid	Polyamine Metabolism	C02131		8.54	3.09424	Elevated in PANDAS	0.2439	0.3942
N-acetylhistidine	Amino Acid	Histidine Metabolism	C02997	HMDB0032055	0.66	-0.599462	Reduced in PANDAS	0.2482	0.3991
sphingomyelin (d18:1/24:1, d18:2/24:0)*	Lipid	Sphingomyelins		HMDB0012107	1.49	0.575312	Elevated in PANDAS	0.2484	0.3991
piperine	Xenobiotics	Food Component/Plant	C03882	HMDB0029377	0.06	-4.05889	Reduced in PANDAS	0.2507	0.3991
hydroxymethylpyrimidine	Cofactors and Vitamins	Thiamine Metabolism	C01279		0.85	-0.234465	Reduced in PANDAS	0.251	0.3991
palmitoleoylcarnitine (C16:1)*	Lipid	Fatty Acid Metabolism (Acyl Carnitine, Monounsaturated)		HMDB0013207	3.84	1.94111	Elevated in PANDAS	0.2519	0.3991
5alpha-pregnan-3beta,20alpha-diol monosulfate (1)	Lipid	Progestin Steroids			0.29	-1.78588	Reduced in PANDAS	0.2526	0.3991
glycylisoleucine	Peptide	Dipeptide		HMDB0028844	0.76	-0.395929	Reduced in PANDAS	0.2542	0.3991
indoleacrylate	Amino Acid	Tryptophan Metabolism		HMDB0000734	2.46	1.29866	Elevated in PANDAS	0.2543	0.3991
N-succinyl-phenylalanine	Amino Acid	Phenylalanine Metabolism			2.19	1.13093	Elevated in PANDAS	0.2557	0.3991
cystathionine	Amino Acid	Methionine, Cysteine, SAM and Taurine Metabolism	C02291	HMDB0000099	4.07	2.02503	Elevated in PANDAS	0.257	0.3991
dihomo-linoleate (20:2n6)	Lipid	Long Chain Polyunsaturated Fatty Acid (n3 and n6)	C16525	HMDB0005060	0.45	-1.152	Reduced in PANDAS	0.2587	0.3991
5alpha-pregnan-diol disulfate	Lipid	Progestin Steroids		HMDB0240581,HMDB0240582	1.67	0.739848	Elevated in PANDAS	0.259	0.3991
1-methylxanthine	Xenobiotics	Xanthine Metabolism	C16358	HMDB0010738	1.45	0.536053	Elevated in PANDAS	0.2594	0.3991
N-acetyl-isoputreanine	Amino Acid	Polyamine Metabolism			2.9	1.53605	Elevated in PANDAS	0.26	0.3991
adrenate (22:4n6)	Lipid	Long Chain Polyunsaturated Fatty Acid (n3 and n6)	C16527	HMDB0002226	0.45	-1.152	Reduced in PANDAS	0.2605	0.3991
adenosine	Nucleotide	Purine Metabolism, Adenine containing	C00212	HMDB0000050	0.76	-0.395929	Reduced in PANDAS	0.2605	0.3991
glutamine_degradant*	Partially Characterized Molecules	Partially Characterized Molecules			2.83	1.5008	Elevated in PANDAS	0.2611	0.3991
I-urobilinogen	Cofactors and Vitamins	Hemoglobin and Porphyrin Metabolism	C05789	HMDB0004157	2.48	1.31034	Elevated in PANDAS	0.2616	0.3991
oxalate (ethanedioate)	Cofactors and Vitamins	Ascorbate and Aldarate Metabolism	C00209	HMDB0002329	0.53	-0.915936	Reduced in PANDAS	0.2627	0.3991
glycolithocholate sulfate*	Lipid	Secondary Bile Acid Metabolism	C11301	HMDB0002639	10.24	3.35614	Elevated in PANDAS	0.263	0.3991
secoisolariciresinol	Xenobiotics	Food Component/Plant	C18167	HMDB0013692	1.84	0.879706	Elevated in PANDAS	0.2631	0.3991
N-acetylisoleucine	Amino Acid	Leucine, Isoleucine and Valine Metabolism		HMDB0061684	8.35	3.06178	Elevated in PANDAS	0.2638	0.3991
5-hydroxyhexanoate	Lipid	Fatty Acid, Monohydroxy		HMDB0000409,HMDB0000525	0.61	-0.713119	Reduced in PANDAS	0.2643	0.3991
oleoylcarnitine (C18:1)	Lipid	Fatty Acid Metabolism (Acyl Carnitine, Monounsaturated)		HMDB0005065	4.39	2.13422	Elevated in PANDAS	0.2669	0.3991
homoserine	Amino Acid	Glycine, Serine and Threonine Metabolism	C00263	HMDB0000719	0.63	-0.666576	Reduced in PANDAS	0.267	0.3991
N-acetyltryptophan	Amino Acid	Tryptophan Metabolism	C03137	HMDB0013713	0.9	-0.152003	Reduced in PANDAS	0.2671	0.3991
beta-alanine	Nucleotide	Pyrimidine Metabolism, Uracil containing	C00099	HMDB0000056	7.76	2.95606	Elevated in PANDAS	0.2672	0.3991
N6-carboxymethyllysine	Carbohydrate	Advanced Glycation End-product		HMDB0240347	2	1	Elevated in PANDAS	0.2682	0.3991
adenosine 5'-monophosphate (AMP)	Nucleotide	Purine Metabolism, Adenine containing	C00020	HMDB0000045	0.49	-1.02915	Reduced in PANDAS	0.2684	0.3991
dopamine 3-O-sulfate	Amino Acid	Tyrosine Metabolism	C13690	HMDB0006275	2.22	1.15056	Elevated in PANDAS	0.2686	0.3991
5-aminovalerate	Amino Acid	Lysine Metabolism	C00431	HMDB0003355	3.07	1.61824	Elevated in PANDAS	0.2696	0.3991
1,2,3-benzenetriol sulfate (2)	Xenobiotics	Chemical		HMDB0060018,HMDB0060016	5.62	2.49057	Elevated in PANDAS	0.2706	0.3991
saccharin	Xenobiotics	Food Component/Plant	C12283	HMDB0029723	9.11	3.18745	Elevated in PANDAS	0.2715	0.3991
kynurenine	Amino Acid	Tryptophan Metabolism	C00328	HMDB0000684	1.55	0.632268	Elevated in PANDAS	0.2715	0.3991
glycocholate	Lipid	Primary Bile Acid Metabolism	C01921	HMDB0000138	9.82	3.29572	Elevated in PANDAS	0.2716	0.3991
2'-deoxyadenosine	Nucleotide	Purine Metabolism, Adenine containing	C00559	HMDB0000101	0.87	-0.200913	Reduced in PANDAS	0.272	0.3991
2-piperidinone	Xenobiotics	Food Component/Plant		HMDB0011749	5.56	2.47508	Elevated in PANDAS	0.2725	0.3991
beta-carotene	Cofactors and Vitamins	Vitamin A Metabolism	C02094	HMDB0000561	0.16	-2.64386	Reduced in PANDAS	0.2728	0.3991
valerylphenylalanine	Amino Acid	Phenylalanine Metabolism		HMDB0094646	14.07	3.81455	Elevated in PANDAS	0.2743	0.4003
1-methyl-5-imidazoleacetate	Amino Acid	Histidine Metabolism		HMDB04988	0.56	-0.836501	Reduced in PANDAS	0.2754	0.4005
aspartate	Amino Acid	Alanine and Aspartate Metabolism	C00049	HMDB0000191	0.77	-0.37707	Reduced in PANDAS	0.2762	0.4005
dihydrodaidzein	Xenobiotics	Food Component/Plant	C09762	HMDB29519	13.36	3.73985	Elevated in PANDAS	0.2765	0.4005
1-deoxysphinganine (m18:0)	Lipid	Sphingolipid Synthesis			1.54	0.62293	Elevated in PANDAS	0.2794	0.4026
isocitric lactone	Energy	TCA Cycle			5.75	2.52356	Elevated in PANDAS	0.2803	0.4026
p-hydroxybenzaldehyde	Xenobiotics	Benzoate Metabolism	C00633	HMDB0011718	1.08	0.111031	Elevated in PANDAS	0.2808	0.4026
thymidine	Nucleotide	Pyrimidine Metabolism, Thymine containing	C00214	HMDB0000273	0.8	-0.321928	Reduced in PANDAS	0.2812	0.4026
arachidoyl ethanolamide (20:0)*	Lipid	Endocannabinoid			1.33	0.411426	Elevated in PANDAS	0.2817	0.4026
N-alpha-acetylornithine	Amino Acid	Urea cycle; Arginine and Proline Metabolism	C00437	HMDB0003357	0.77	-0.37707	Reduced in PANDAS	0.2821	0.4026
cetirizine	Xenobiotics	Drug - Respiratory	C07778	HMDB0005032	1.59	0.669027	Elevated in PANDAS	0.2837	0.4026
oleoyl-linoleoyl-glycerol (18:1/18:2) [2]	Lipid	Diacylglycerol		HMDB0007219	1.82	0.863938	Elevated in PANDAS	0.2843	0.4026
laurylcarnitine (C12)	Lipid	Fatty Acid Metabolism (Acyl Carnitine, Medium Chain)		HMDB000225	7.17	2.84197	Elevated in PANDAS	0.2847	0.4026
1-methylnicotinamide	Cofactors and Vitamins	Nicotinate and Nicotinamide Metabolism	C02918	HMDB0000699	3.14	1.65076	Elevated in PANDAS	0.2857	0.4026
cytidine	Nucleotide	Pyrimidine Metabolism, Cytidine containing	C00475	HMDB0000089	0.72	-0.473931	Reduced in PANDAS	0.2867	0.4026
dihydroferulic acid sulfate	Xenobiotics	Food Component/Plant		HMDB0041724	10.56	3.40054	Elevated in PANDAS	0.2868	0.4026
N-palmitoyl-phytosphingosine (t18:0/16:0)	Lipid	Dihydroceramides		HMDB0010697	1.86	0.895303	Elevated in PANDAS	0.2868	0.4026
vanillin sulfate	Xenobiotics	Food Component/Plant		HMDB41789	1.26	0.333424	Elevated in PANDAS	0.288	0.4032
N-acetylneuraminate	Carbohydrate	Aminosugar Metabolism	C00270	HMDB0000230	0.57	-0.810966	Reduced in PANDAS	0.2897	0.4034
1-linoleoyl-GPI (18:2)*	Lipid	Lysophospholipid		HMDB0240597	0.58	-0.785875	Reduced in PANDAS	0.2952	0.4034
ceramide (d18:2/24:1, d18:1/24:2)*	Lipid	Ceramides		HMDB0240679,HMDB0240680	1.36	0.443607	Elevated in PANDAS	0.2956	0.4034
myristoleoylcarnitine (C14:1)*	Lipid	Fatty Acid Metabolism (Acyl Carnitine, Monounsaturated)		HMDB0240588	7.62	2.92979	Elevated in PANDAS	0.2964	0.4034
oleate/vaccenate (18:1)	Lipid	Long Chain Monounsaturated Fatty Acid	C21944,C08367,C01712,C00712	HMDB0003231,HMDB0000573,HMDB0240219,HMDB0000207	0.54	-0.888969	Reduced in PANDAS	0.2965	0.4034
butyrylglycine	Lipid	Fatty Acid Metabolism (also BCAA Metabolism)		HMDB0000808	16.21	4.01881	Elevated in PANDAS	0.2972	0.4034
3,4-dihydroxyphenylacetate	Amino Acid	Tyrosine Metabolism	C01161	HMDB0001336	6.05	2.59694	Elevated in PANDAS	0.2986	0.4034
alpha-tocopherol	Cofactors and Vitamins	Tocopherol Metabolism	C02477	HMDB0001893	1.79	0.83996	Elevated in PANDAS	0.2995	0.4034
glycitein	Xenobiotics	Food Component/Plant	C14536	HMDB0005781	4.23	2.08066	Elevated in PANDAS	0.3009	0.4034
1,2-dilinoleoyl-digalactosylglycerol (18:2/18:2)*	Lipid	Galactosyl Glycerolipids			5.22	2.38405	Elevated in PANDAS	0.3009	0.4034
linoleoylcholine*	Lipid	Fatty Acid Metabolism (Acyl Choline)		HMDB0013213	0.05	-4.32193	Reduced in PANDAS	0.3011	0.4034
gamma-CEHC	Cofactors and Vitamins	Tocopherol Metabolism		HMDB0001931	2.52	1.33342	Elevated in PANDAS	0.3015	0.4034
1-linoleoylglycerol (18:2)	Lipid	Monoacylglycerol		HMDB0011568	4.58	2.19535	Elevated in PANDAS	0.3016	0.4034
N-butyryl-phenylalanine	Amino Acid	Phenylalanine Metabolism			18.85	4.23649	Elevated in PANDAS	0.3022	0.4034
2'-O-methylcytidine	Nucleotide	Pyrimidine Metabolism, Cytidine containing			0.68	-0.556393	Reduced in PANDAS	0.303	0.4034
1-linoleoyl-galactosylglycerol (18:2)*	Lipid	Galactosyl Glycerolipids			1.12	0.163499	Elevated in PANDAS	0.3052	0.4034
harmane	Xenobiotics	Food Component/Plant	C09209	HMDB0035196	0.64	-0.643856	Reduced in PANDAS	0.3052	0.4034
glycerophosphoglycerol	Lipid	Glycerolipid Metabolism	C03274	HMDB0240316	0.73	-0.454032	Reduced in PANDAS	0.3055	0.4034
6-oxopiperidine-2-carboxylate	Amino Acid	Lysine Metabolism		HMDB0061705	0.76	-0.395929	Reduced in PANDAS	0.3073	0.4034
2'-O-methyluridine	Nucleotide	Pyrimidine Metabolism, Uracil containing		HMDB0240328	1.23	0.298658	Elevated in PANDAS	0.3074	0.4034
thymine	Nucleotide	Pyrimidine Metabolism, Thymine containing	C00178	HMDB0000262	0.86	-0.217591	Reduced in PANDAS	0.3076	0.4034
glycoursodeoxycholate	Lipid	Secondary Bile Acid Metabolism		HMDB0000708	2.89	1.53107	Elevated in PANDAS	0.3077	0.4034
hypotaurine	Amino Acid	Methionine, Cysteine, SAM and Taurine Metabolism	C00519	HMDB0000965	2.42	1.27501	Elevated in PANDAS	0.309	0.4034
malonate	Lipid	Fatty Acid Synthesis	C00383	HMDB0000691	4.68	2.22651	Elevated in PANDAS	0.3109	0.4034
glycosyl ceramide (d18:1/20:0, d16:1/22:0)*	Lipid	Hexosylceramides (HCER)			1.51	0.594549	Elevated in PANDAS	0.3125	0.4034
pro-hydroxy-pro	Amino Acid	Urea cycle; Arginine and Proline Metabolism		HMDB0006695	19.83	4.30961	Elevated in PANDAS	0.313	0.4034
histidylalanine	Peptide	Dipeptide		HMDB0028878	1.81	0.85599	Elevated in PANDAS	0.3134	0.4034
linolenoyl ethanolamide	Lipid	Endocannabinoid		HMDB0013624	2.63	1.39506	Elevated in PANDAS	0.3138	0.4034
methylmalonate (MMA)	Lipid	Fatty Acid Metabolism (also BCAA Metabolism)	C02170	HMDB0000202	1.57	0.650765	Elevated in PANDAS	0.315	0.4034
cysteine sulfinic acid	Amino Acid	Methionine, Cysteine, SAM and Taurine Metabolism	C00606	HMDB0000996	1.54	0.62293	Elevated in PANDAS	0.3153	0.4034
N2-acetyllysine	Amino Acid	Lysine Metabolism	C12989	HMDB0000446	0.85	-0.234465	Reduced in PANDAS	0.3153	0.4034
3-(4-hydroxyphenyl)lactate	Amino Acid	Tyrosine Metabolism	C03672	HMDB0000755	13.65	3.77083	Elevated in PANDAS	0.3156	0.4034
3-hydroxyoctanoate	Lipid	Fatty Acid, Monohydroxy	C20793	HMDB0001954	1.21	0.275007	Elevated in PANDAS	0.317	0.4034
nicotinamide riboside	Cofactors and Vitamins	Nicotinate and Nicotinamide Metabolism	C03150	HMDB0000855	0.8	-0.321928	Reduced in PANDAS	0.3171	0.4034
5-dodecenoate (12:1n7)	Lipid	Medium Chain Fatty Acid		HMDB0000529	1.97	0.978196	Elevated in PANDAS	0.3184	0.4034
uridine	Nucleotide	Pyrimidine Metabolism, Uracil containing	C00299	HMDB0000296	0.67	-0.577767	Reduced in PANDAS	0.3201	0.4034
lignoceroyl ethanolamide (24:0)*	Lipid	Endocannabinoid			0.79	-0.340075	Reduced in PANDAS	0.3206	0.4034
guanine	Nucleotide	Purine Metabolism, Guanine containing	C00242	HMDB0000132	0.79	-0.340075	Reduced in PANDAS	0.3217	0.4034
fumarate	Energy	TCA Cycle	C00122	HMDB0000134	1.1	0.137504	Elevated in PANDAS	0.3228	0.4034
2,4-di-tert-butylphenol	Xenobiotics	Chemical			0.91	-0.136062	Reduced in PANDAS	0.326	0.4034
oleoyl-oleoyl-glycerol (18:1/18:1) [2]*	Lipid	Diacylglycerol		HMDB0007218	1.93	0.948601	Elevated in PANDAS	0.3268	0.4034
N-acetylputrescine	Amino Acid	Polyamine Metabolism	C02714	HMDB0002064	14.37	3.84499	Elevated in PANDAS	0.3268	0.4034
phenethylamine	Amino Acid	Phenylalanine Metabolism	C05332	HMDB0012275	3.66	1.87184	Elevated in PANDAS	0.3277	0.4034
biotin	Cofactors and Vitamins	Biotin Metabolism	C00120	HMDB0000030	1.44	0.526069	Elevated in PANDAS	0.3292	0.4034
oleoyl-linoleoyl-glycerol (18:1/18:2) [1]	Lipid	Diacylglycerol		HMDB0007219	2.09	1.0635	Elevated in PANDAS	0.3295	0.4034
carboxyethyl-GABA	Amino Acid	Glutamate Metabolism		HMDB0002201	0.69	-0.535332	Reduced in PANDAS	0.3332	0.4034
lysine	Amino Acid	Lysine Metabolism	C00739,C00047	HMDB0003405	0.92	-0.120294	Reduced in PANDAS	0.3335	0.4034
lignoceroylcarnitine (C24)*	Lipid	Fatty Acid Metabolism (Acyl Carnitine, Long Chain Saturated)		HMDB0240665	0.78	-0.358454	Reduced in PANDAS	0.3337	0.4034
N-acetyltyrosine	Amino Acid	Tyrosine Metabolism		HMDB0000866	2.29	1.19535	Elevated in PANDAS	0.3387	0.4034
creatine	Amino Acid	Creatine Metabolism	C00300	HMDB0000064	34.46	5.10685	Elevated in PANDAS	0.3397	0.4034
3-hydroxyadipate	Lipid	Fatty Acid, Dicarboxylate		HMDB0000345	0.89	-0.168123	Reduced in PANDAS	0.3408	0.4034
pentose acid*	Partially Characterized Molecules	Partially Characterized Molecules	C00803	HMDB0000892	41.14	5.36247	Elevated in PANDAS	0.3446	0.4034
lactobacillic acid	Xenobiotics	Bacterial/Fungal			0.92	-0.120294	Reduced in PANDAS	0.345	0.4034
stearoyl sphingomyelin (d18:1/18:0)	Lipid	Sphingomyelins	C00550	HMDB0001348	2.14	1.09761	Elevated in PANDAS	0.3453	0.4034
3-dehydrocholate	Lipid	Secondary Bile Acid Metabolism		HMDB00502	1.52	0.604071	Elevated in PANDAS	0.3466	0.4034
3-indoxyl sulfate	Amino Acid	Tryptophan Metabolism		HMDB0000682	7.24	2.85599	Elevated in PANDAS	0.3466	0.4034
sulfate of piperine metabolite C18H21NO3 (3)*	Xenobiotics	Food Component/Plant			1.01	0.0143553	Elevated in PANDAS	0.3466	0.4034
sulfate of piperine metabolite C16H19NO4 (3)*	Xenobiotics	Food Component/Plant			1.01	0.0143553	Elevated in PANDAS	0.3466	0.4034
2-methoxyhydroquinone sulfate (1)	Xenobiotics	Benzoate Metabolism			1.54	0.62293	Elevated in PANDAS	0.3466	0.4034
sulfate of piperine metabolite C16H19NO4 (4)*	Xenobiotics	Food Component/Plant			1.04	0.0565835	Elevated in PANDAS	0.3466	0.4034
1,3-dimethylurate	Xenobiotics	Xanthine Metabolism		HMDB0001857	1.03	0.0426443	Elevated in PANDAS	0.3466	0.4034
phenylacetylglutamine	Peptide	Acetylated Peptides	C04148	HMDB0006344	1.74	0.799087	Elevated in PANDAS	0.3466	0.4034
4-ethylphenylsulfate	Xenobiotics	Benzoate Metabolism	C13637	HMDB0062551	2.91	1.54102	Elevated in PANDAS	0.3466	0.4034
dihydrocaffeate sulfate (2)	Xenobiotics	Food Component/Plant			8.86	3.14731	Elevated in PANDAS	0.3466	0.4034
sulfate of piperine metabolite C18H21NO3 (1)*	Xenobiotics	Food Component/Plant			1.04	0.0565835	Elevated in PANDAS	0.3466	0.4034
genistein sulfate*	Xenobiotics	Food Component/Plant			13.4	3.74416	Elevated in PANDAS	0.3466	0.4034
menthol glucuronide	Xenobiotics	Food Component/Plant			3.32	1.73118	Elevated in PANDAS	0.3466	0.4034
glucuronide of C10H18O2 (6)*	Partially Characterized Molecules	Partially Characterized Molecules			9.07	3.1811	Elevated in PANDAS	0.3466	0.4034
eugenol sulfate	Xenobiotics	Food Component/Plant		HMDB0135245	1.26	0.333424	Elevated in PANDAS	0.3466	0.4034
resveratrol sulfate (1)*	Xenobiotics	Food Component/Plant			25.2	4.65535	Elevated in PANDAS	0.3466	0.4034
sulfate of piperine metabolite C16H19NO4 (2)*	Xenobiotics	Food Component/Plant			1.03	0.0426443	Elevated in PANDAS	0.3466	0.4034
sulfate of piperine metabolite C16H19NO3 (3)*	Xenobiotics	Food Component/Plant			1.01	0.0143553	Elevated in PANDAS	0.3466	0.4034
resveratrol disulfate (1)*	Xenobiotics	Food Component/Plant			23.93	4.58075	Elevated in PANDAS	0.3466	0.4034
sulfate of piperine metabolite C18H21NO3 (2)*	Xenobiotics	Food Component/Plant			1.04	0.0565835	Elevated in PANDAS	0.3466	0.4034
2-methoxyhydroquinone sulfate (2)	Xenobiotics	Benzoate Metabolism			1.66	0.731183	Elevated in PANDAS	0.3466	0.4034
4-hydroxyhippurate	Xenobiotics	Benzoate Metabolism		HMDB0013678	3.09	1.62761	Elevated in PANDAS	0.3466	0.4034
amoxicillin	Xenobiotics	Drug - Antibiotic	DG00520,C06827,D00229	HMDB0015193	1.29	0.367371	Elevated in PANDAS	0.3466	0.4034
glucuronide of C10H18O2 (7)*	Partially Characterized Molecules	Partially Characterized Molecules			4.65	2.21723	Elevated in PANDAS	0.3466	0.4034
sulfate of piperine metabolite C16H19NO3 (2)*	Xenobiotics	Food Component/Plant			1.02	0.0285692	Elevated in PANDAS	0.3466	0.4034
sulfate of piperine metabolite C16H19NO3 (1)*	Xenobiotics	Food Component/Plant			1.74	0.799087	Elevated in PANDAS	0.3466	0.4034
glycocholate sulfate	Lipid	Primary Bile Acid Metabolism			3.51	1.81147	Elevated in PANDAS	0.3466	0.4034
glycoursodeoxycholic acid sulfate (1)	Lipid	Secondary Bile Acid Metabolism			1.12	0.163499	Elevated in PANDAS	0.3466	0.4034
glycochenodeoxycholate glucuronide (1)	Lipid	Primary Bile Acid Metabolism		HMDB0002579	14.24	3.83188	Elevated in PANDAS	0.3466	0.4034
cannabidiol	Xenobiotics	Drug - Psychoactive			1112	10.1189	Elevated in PANDAS	0.3466	0.4034
3-sulfinovaline	Xenobiotics	Drug - Antibiotic			1.34	0.422233	Elevated in PANDAS	0.3466	0.4034
bilirubin degradation product, C16H18N2O5 (1)**	Partially Characterized Molecules	Partially Characterized Molecules			1.62	0.695994	Elevated in PANDAS	0.3497	0.4049
(3'-5')-guanylyladenosine*	Nucleotide	Dinucleotide			3.28	1.7137	Elevated in PANDAS	0.3504	0.4049
ginkgolic acid C13:0	Xenobiotics	Food Component/Plant		HMDB38520	0.62	-0.68966	Reduced in PANDAS	0.3506	0.4049
cardol triene	Xenobiotics	Food Component/Plant		HMDB0038533	0.68	-0.556393	Reduced in PANDAS	0.3506	0.4049
N-methylleucine	Amino Acid	Leucine, Isoleucine and Valine Metabolism			1.12	0.163499	Elevated in PANDAS	0.3533	0.4071
orotate	Nucleotide	Pyrimidine Metabolism, Orotate containing	C00295	HMDB0000226	0.95	-0.0740006	Reduced in PANDAS	0.3543	0.4071
palmitoyl-oleoyl-glycerol (16:0/18:1) [2]*	Lipid	Diacylglycerol	C13861	HMDB0007102	2.1	1.07039	Elevated in PANDAS	0.3546	0.4071
N-acetyl-cadaverine	Amino Acid	Lysine Metabolism		HMDB0002284	1.6	0.678072	Elevated in PANDAS	0.3572	0.4092
pheophorbide A	Xenobiotics	Food Component/Plant	C18021		0.7	-0.514573	Reduced in PANDAS	0.3578	0.4092
linolenoylcarnitine (C18:3)*	Lipid	Fatty Acid Metabolism (Acyl Carnitine, Polyunsaturated)			2.38	1.25096	Elevated in PANDAS	0.3599	0.4108
1,2-dipalmitoyl-GPC (16:0/16:0)	Lipid	Phosphatidylcholine (PC)	D03585	HMDB0000564	1.78	0.831877	Elevated in PANDAS	0.3643	0.4149
p-cresol	Xenobiotics	Benzoate Metabolism	C01468	HMDB0001858	1.73	0.790772	Elevated in PANDAS	0.3652	0.4152
alpha-ketoglutarate	Energy	TCA Cycle	C00026	HMDB0000208	1.37	0.454176	Elevated in PANDAS	0.3688	0.4183
asparagine	Amino Acid	Alanine and Aspartate Metabolism	C00152	HMDB0000168	2.6	1.37851	Elevated in PANDAS	0.3694	0.4183
thymidine 5'-monophosphate	Nucleotide	Pyrimidine Metabolism, Thymine containing	C00364	HMDB0001227	0.24	-2.05889	Reduced in PANDAS	0.3724	0.4197
deoxycarnitine	Lipid	Carnitine Metabolism	C01181	HMDB0001161	1.96	0.970854	Elevated in PANDAS	0.3726	0.4197
6-oxolithocholate	Lipid	Secondary Bile Acid Metabolism			1.28	0.356144	Elevated in PANDAS	0.3731	0.4197
10-nonadecenoate (19:1n9)	Lipid	Long Chain Monounsaturated Fatty Acid		HMDB0013622	0.34	-1.55639	Reduced in PANDAS	0.3734	0.4197
beta-hydroxyisovaleroylcarnitine	Amino Acid	Leucine, Isoleucine and Valine Metabolism			0.79	-0.340075	Reduced in PANDAS	0.3753	0.421
valerate (5:0)	Lipid	Short Chain Fatty Acid	C00803	HMDB0000892	1.1	0.137504	Elevated in PANDAS	0.3784	0.4233
acetylcarnitine (C2)	Lipid	Fatty Acid Metabolism (Acyl Carnitine, Short Chain)	C02571	HMDB0000201	2.95	1.56071	Elevated in PANDAS	0.3804	0.4233
phenol sulfate	Amino Acid	Tyrosine Metabolism	C02180	HMDB0060015	6.28	2.65076	Elevated in PANDAS	0.3811	0.4233
kaempferol	Xenobiotics	Food Component/Plant	C05903	HMDB0005801	1.4	0.485427	Elevated in PANDAS	0.3823	0.4233
4-hydroxybutyrate (GHB)	Lipid	Fatty Acid, Monohydroxy	C00989	HMDB0000710	1.18	0.238787	Elevated in PANDAS	0.3837	0.4233
(14 or 15)-methylpalmitate (a17:0 or i17:0)	Lipid	Fatty Acid, Branched	C16995	HMDB0061859	0.99	-0.0144996	Reduced in PANDAS	0.3839	0.4233
palmitoyl-linoleoyl-glycerol (16:0/18:2) [1]*	Lipid	Diacylglycerol		HMDB0007103	1.76	0.815575	Elevated in PANDAS	0.3845	0.4233
ponciretin	Xenobiotics	Food Component/Plant			6.27	2.64847	Elevated in PANDAS	0.3846	0.4233
4-imidazoleacetate	Amino Acid	Histidine Metabolism	C02835	HMDB0002024	0.71	-0.494109	Reduced in PANDAS	0.3849	0.4233
gamma-glutamylmethionine	Peptide	Gamma-glutamyl Amino Acid		HMDB0029155	2.1	1.07039	Elevated in PANDAS	0.3851	0.4233
cholate sulfate	Lipid	Primary Bile Acid Metabolism			4.51	2.17313	Elevated in PANDAS	0.3853	0.4233
gamma-tocopherol/beta-tocopherol	Cofactors and Vitamins	Tocopherol Metabolism	C14152,C02483	HMDB0006335,HMDB0001492	0.74	-0.434403	Reduced in PANDAS	0.3895	0.4272
inosine	Nucleotide	Purine Metabolism, (Hypo)Xanthine/Inosine containing	C00294	HMDB0000195	0.45	-1.152	Reduced in PANDAS	0.3903	0.4272
trans-urocanate	Amino Acid	Histidine Metabolism	C00785	HMDB0000301	0.83	-0.268817	Reduced in PANDAS	0.3925	0.4282
sphingadienine	Lipid	Sphingolipid Synthesis			0.91	-0.136062	Reduced in PANDAS	0.3936	0.4282
10-heptadecenoate (17:1n7)	Lipid	Long Chain Monounsaturated Fatty Acid		HMDB0060038	0.51	-0.971431	Reduced in PANDAS	0.394	0.4282
equol	Xenobiotics	Food Component/Plant	C14131	HMDB0002209	3.38	1.75702	Elevated in PANDAS	0.3944	0.4282
stachydrine	Xenobiotics	Food Component/Plant	C10172	HMDB0004827	0.49	-1.02915	Reduced in PANDAS	0.395	0.4282
N-acetylthreonine	Amino Acid	Glycine, Serine and Threonine Metabolism		HMDB0062557	1.91	0.933573	Elevated in PANDAS	0.3957	0.4282
N6-acetyllysine	Amino Acid	Lysine Metabolism	C02727	HMDB0000206	0.81	-0.304006	Reduced in PANDAS	0.3963	0.4282
palmitoyl dihydrosphingomyelin (d18:0/16:0)*	Lipid	Dihydrosphingomyelins		HMDB0010168	2.39	1.25701	Elevated in PANDAS	0.3973	0.4282
nervonoyl ethanolamide (24:1)*	Lipid	Endocannabinoid			0.81	-0.304006	Reduced in PANDAS	0.3994	0.4282
3-hydroxylaurate	Lipid	Fatty Acid, Monohydroxy		HMDB0000387	0.95	-0.0740006	Reduced in PANDAS	0.3996	0.4282
hexadecasphingosine (d16:1)*	Lipid	Sphingosines			1.12	0.163499	Elevated in PANDAS	0.3999	0.4282
12-ketolithocholate	Lipid	Secondary Bile Acid Metabolism		HMDB0000328	0.9	-0.152003	Reduced in PANDAS	0.4	0.4282
pterin	Cofactors and Vitamins	Pterin Metabolism	C00715	HMDB0000802	0.92	-0.120294	Reduced in PANDAS	0.4033	0.4298
1-stearoyl-GPE (18:0)	Lipid	Lysophospholipid		HMDB0011130	0.96	-0.0588937	Reduced in PANDAS	0.4038	0.4298
N-delta-acetylornithine	Amino Acid	Urea cycle; Arginine and Proline Metabolism	C00437	HMDB0003357	0.93	-0.104697	Reduced in PANDAS	0.4042	0.4298
cystine	Amino Acid	Methionine, Cysteine, SAM and Taurine Metabolism	C00491	HMDB0000192	3.81	1.92979	Elevated in PANDAS	0.4044	0.4298
1-oleoyl-2-linoleoyl-GPC (18:1/18:2)*	Lipid	Phosphatidylcholine (PC)		HMDB0008105	1.9	0.925999	Elevated in PANDAS	0.4083	0.4332
lithocholate	Lipid	Secondary Bile Acid Metabolism	C03990	HMDB0000761	1.11	0.15056	Elevated in PANDAS	0.4104	0.4335
2'-deoxyguanosine	Nucleotide	Purine Metabolism, Guanine containing	C00330	HMDB0000085	0.93	-0.104697	Reduced in PANDAS	0.4107	0.4335
linoleoyl-linoleoyl-glycerol (18:2/18:2) [2]*	Lipid	Diacylglycerol		HMDB0007248	1.78	0.831877	Elevated in PANDAS	0.4109	0.4335
S-methylmethionine	Amino Acid	Methionine, Cysteine, SAM and Taurine Metabolism	C05319	HMDB0038670	1.27	0.344828	Elevated in PANDAS	0.4132	0.4352
N-acetyltaurine	Amino Acid	Methionine, Cysteine, SAM and Taurine Metabolism		HMDB0240253	0.95	-0.0740006	Reduced in PANDAS	0.4148	0.4352
palmitoleoyl-linoleoyl-glycerol (16:1/18:2) [1]*	Lipid	Diacylglycerol		HMDB0007132	1.81	0.85599	Elevated in PANDAS	0.4156	0.4352
2-hydroxyheptanoate*	Lipid	Fatty Acid, Monohydroxy			0.51	-0.971431	Reduced in PANDAS	0.4165	0.4352
kynurenate	Amino Acid	Tryptophan Metabolism	C01717	HMDB0000715	0.54	-0.888969	Reduced in PANDAS	0.4171	0.4352
25-hydroxycholesterol sulfate	Lipid	Sterol			1.69	0.757023	Elevated in PANDAS	0.4172	0.4352
eriodictyol	Xenobiotics	Food Component/Plant	C05631	HMDB0005810	6.28	2.65076	Elevated in PANDAS	0.4177	0.4352
glycyrrhetinate	Xenobiotics	Food Component/Plant	C02283	HMDB0011628	1.31	0.389567	Elevated in PANDAS	0.4191	0.436
dihydroferulate	Xenobiotics	Food Component/Plant		HMDB0062121	3.49	1.80323	Elevated in PANDAS	0.4206	0.436
3-indoleglyoxylic acid	Xenobiotics	Food Component/Plant			0.77	-0.37707	Reduced in PANDAS	0.4207	0.436
(3'-5')-cytidylylguanosine	Nucleotide	Dinucleotide			0.86	-0.217591	Reduced in PANDAS	0.4235	0.4371
N-methylalanine	Amino Acid	Alanine and Aspartate Metabolism	C02721	HMDB0094692	0.67	-0.577767	Reduced in PANDAS	0.424	0.4371
tetrahydrocortisol sulfate (2)	Lipid	Corticosteroids			1.08	0.111031	Elevated in PANDAS	0.424	0.4371
(3'-5')-guanylyluridine	Nucleotide	Dinucleotide			2.19	1.13093	Elevated in PANDAS	0.4249	0.4373
cysteine s-sulfate	Amino Acid	Methionine, Cysteine, SAM and Taurine Metabolism	C05824	HMDB0000731	0.99	-0.0144996	Reduced in PANDAS	0.4319	0.4437
gluconate	Xenobiotics	Food Component/Plant	C00257	HMDB0000625	38.14	5.25323	Elevated in PANDAS	0.4344	0.4448
dehydroepiandrosterone sulfate (DHEA-S)	Lipid	Androgenic Steroids	C04555	HMDB0001032	1.66	0.731183	Elevated in PANDAS	0.4344	0.4448
sarcosine	Amino Acid	Glycine, Serine and Threonine Metabolism	C00213	HMDB0000271	1.57	0.650765	Elevated in PANDAS	0.4376	0.4467
ala-leu-ala	Peptide	Polypeptide			1.09	0.124328	Elevated in PANDAS	0.4379	0.4467
2S,3R-dihydroxybutyrate	Lipid	Fatty Acid, Dihydroxy		HMDB0002453	1.53	0.613532	Elevated in PANDAS	0.4408	0.4473
2-oxoarginine*	Amino Acid	Urea cycle; Arginine and Proline Metabolism	C03771	HMDB0004225	2.08	1.05658	Elevated in PANDAS	0.4414	0.4473
hexanoylglutamine	Lipid	Fatty Acid Metabolism (Acyl Glutamine)			2.53	1.33914	Elevated in PANDAS	0.4424	0.4473
gentisate	Amino Acid	Tyrosine Metabolism	C00628	HMDB0000152	0.7	-0.514573	Reduced in PANDAS	0.4425	0.4473
3-hydroxyhexanoate	Lipid	Fatty Acid, Monohydroxy		HMDB0061652,HMDB0010718	2.67	1.41684	Elevated in PANDAS	0.4439	0.4473
4-hydroxycinnamate	Xenobiotics	Food Component/Plant	C00811	HMDB0002035	0.66	-0.599462	Reduced in PANDAS	0.444	0.4473
1-palmitoyl-2-linoleoyl-GPC (16:0/18:2)	Lipid	Phosphatidylcholine (PC)		HMDB0007973	1.55	0.632268	Elevated in PANDAS	0.445	0.4473
3beta-hydroxy-5-cholenoate	Lipid	Secondary Bile Acid Metabolism		HMDB0000308	1.35	0.432959	Elevated in PANDAS	0.445	0.4473
ribonate	Carbohydrate	Pentose Metabolism	C01685	HMDB0000867	4.4	2.1375	Elevated in PANDAS	0.4453	0.4473
N-acetylalanine	Amino Acid	Alanine and Aspartate Metabolism	C02847	HMDB0000766	1.38	0.464668	Elevated in PANDAS	0.449	0.4502
2-methylbutyrylphenylalanine	Xenobiotics	Benzoate Metabolism			2.69	1.42761	Elevated in PANDAS	0.4529	0.4517
5,6-dihydrothymine	Nucleotide	Pyrimidine Metabolism, Thymine containing	C00906	HMDB0000079	3.38	1.75702	Elevated in PANDAS	0.453	0.4517
1-(1-enyl-oleoyl)-GPE (P-18:1)*	Lipid	Lysoplasmalogen			0.96	-0.0588937	Reduced in PANDAS	0.4533	0.4517
picolinate	Amino Acid	Tryptophan Metabolism	C10164	HMDB0002243	1.2	0.263034	Elevated in PANDAS	0.454	0.4517
3-hydroxystearate	Lipid	Fatty Acid, Monohydroxy		HMDB10737	0.93	-0.104697	Reduced in PANDAS	0.4555	0.4517
2-aminoadipate	Amino Acid	Lysine Metabolism	C00956	HMDB0000510	1.49	0.575312	Elevated in PANDAS	0.4556	0.4517
ectoine	Xenobiotics	Chemical	C06231	HMDB0240650	2.38	1.25096	Elevated in PANDAS	0.4565	0.4517
2-palmitoylglycerol (16:0)	Lipid	Monoacylglycerol		HMDB0011533	1.78	0.831877	Elevated in PANDAS	0.4566	0.4517
N-acetyl-1-methylhistidine*	Amino Acid	Histidine Metabolism		HMDB0240340	0.92	-0.120294	Reduced in PANDAS	0.4586	0.4529
2-oleoylglycerol (18:1)	Lipid	Monoacylglycerol		HMDB0011537	4.53	2.17951	Elevated in PANDAS	0.4602	0.4536
beta-citrylglutamate	Amino Acid	Glutamate Metabolism	C20775		1.17	0.226509	Elevated in PANDAS	0.4608	0.4536
(12 or 13)-methylmyristate (a15:0 or i15:0)	Lipid	Fatty Acid, Branched		HMDB0061707	1.18	0.238787	Elevated in PANDAS	0.4623	0.4543
margaroylcarnitine (C17)*	Lipid	Fatty Acid Metabolism (Acyl Carnitine, Long Chain Saturated)		HMDB0006210	1.12	0.163499	Elevated in PANDAS	0.4643	0.4555
oleoylcholine	Lipid	Fatty Acid Metabolism (Acyl Choline)		HMDB0240596	0.1	-3.32193	Reduced in PANDAS	0.4667	0.4571
allantoin	Nucleotide	Purine Metabolism, (Hypo)Xanthine/Inosine containing	C02348,C01551,C02350	HMDB0000462	2.8	1.48543	Elevated in PANDAS	0.4688	0.4578
itaconate	Energy	TCA Cycle	C00490	HMDB0002092	2.54	1.34483	Elevated in PANDAS	0.4691	0.4578
1-palmitoyl-2-linoleoyl-digalactosylglycerol (16:0/18:2)*	Lipid	Galactosyl Glycerolipids			3.43	1.77821	Elevated in PANDAS	0.4698	0.4578
prolylglycine	Peptide	Dipeptide		HMDB0011178	2.16	1.11103	Elevated in PANDAS	0.4731	0.4581
S-carboxyethylcysteine	Amino Acid	Methionine, Cysteine, SAM and Taurine Metabolism			2.29	1.19535	Elevated in PANDAS	0.4733	0.4581
2'-deoxycytidine	Nucleotide	Pyrimidine Metabolism, Cytidine containing	C00881	HMDB0000014	1.23	0.298658	Elevated in PANDAS	0.4735	0.4581
glutamine	Amino Acid	Glutamate Metabolism	C00064	HMDB0000641	1.24	0.31034	Elevated in PANDAS	0.4748	0.4581
1-methyl-4-imidazoleacetate	Amino Acid	Histidine Metabolism	C05828	HMDB0002820	0.94	-0.0892673	Reduced in PANDAS	0.4754	0.4581
ferulate	Xenobiotics	Food Component/Plant	C01494	HMDB0000954	0.27	-1.88897	Reduced in PANDAS	0.4759	0.4581
arabonate/xylonate	Carbohydrate	Pentose Metabolism	C00502,C05411	HMDB0000539	7.74	2.95233	Elevated in PANDAS	0.4761	0.4581
erythronate*	Carbohydrate	Aminosugar Metabolism		HMDB0000613	1.14	0.189034	Elevated in PANDAS	0.4764	0.4581
indole-3-carboxylate	Amino Acid	Tryptophan Metabolism	C19837	HMDB0003320	0.49	-1.02915	Reduced in PANDAS	0.4776	0.4586
cysteinylglycine	Amino Acid	Glutathione Metabolism	C01419	HMDB0000078	1.58	0.659925	Elevated in PANDAS	0.4822	0.4618
pyridoxate	Cofactors and Vitamins	Vitamin B6 Metabolism	C00847	HMDB0000017	0.84	-0.251539	Reduced in PANDAS	0.4829	0.4618
tartarate	Xenobiotics	Food Component/Plant	C00552,C02107,C00898	HMDB0000956,HMDB0062642	18.88	4.23879	Elevated in PANDAS	0.4836	0.4618
agmatine	Amino Acid	Polyamine Metabolism	C00179	HMDB0001432	0.96	-0.0588937	Reduced in PANDAS	0.4841	0.4618
isoleucylglycine	Peptide	Dipeptide		HMDB0028907	1.45	0.536053	Elevated in PANDAS	0.4901	0.4656
1-methyl-beta-carboline-3-carboxylic acid	Xenobiotics	Food Component/Plant			1.54	0.62293	Elevated in PANDAS	0.4903	0.4656
galacturonate	Xenobiotics	Food Component/Plant	C08348	HMDB0002545	1.28	0.356144	Elevated in PANDAS	0.4905	0.4656
protoporphyrin IX	Cofactors and Vitamins	Hemoglobin and Porphyrin Metabolism	C02191	HMDB0000241	0.43	-1.21759	Reduced in PANDAS	0.4919	0.4662
gamma-glutamyl-alpha-lysine	Peptide	Gamma-glutamyl Amino Acid			0.76	-0.395929	Reduced in PANDAS	0.4933	0.4667
4-ureidobutyrate	Nucleotide	Pyrimidine Metabolism, Uracil containing			0.92	-0.120294	Reduced in PANDAS	0.4959	0.4668
N1-Methyl-2-pyridone-5-carboxamide	Cofactors and Vitamins	Nicotinate and Nicotinamide Metabolism	C05842	HMDB0004193	1.33	0.411426	Elevated in PANDAS	0.4972	0.4668
Urolithin A	Xenobiotics	Bacterial/Fungal		HMDB0013695	0.52	-0.943416	Reduced in PANDAS	0.498	0.4668
heptanoate (7:0)	Lipid	Medium Chain Fatty Acid	C17714	HMDB0000666	0.75	-0.415037	Reduced in PANDAS	0.4984	0.4668
1-margaroylglycerol (17:0)	Lipid	Monoacylglycerol			0.51	-0.971431	Reduced in PANDAS	0.4986	0.4668
palmitoyl sphingomyelin (d18:1/16:0)	Lipid	Sphingomyelins		HMDB0010169	2.82	1.4957	Elevated in PANDAS	0.4986	0.4668
cinnamate	Xenobiotics	Food Component/Plant	C00423	HMDB0000930	1.18	0.238787	Elevated in PANDAS	0.4996	0.4668
adipate (C6-DC)	Lipid	Fatty Acid, Dicarboxylate	C06104	HMDB0000448	1.36	0.443607	Elevated in PANDAS	0.4997	0.4668
linoleoyl-linoleoyl-glycerol (18:2/18:2) [1]*	Lipid	Diacylglycerol		HMDB0007248	1.58	0.659925	Elevated in PANDAS	0.5045	0.4689
creatinine	Amino Acid	Creatine Metabolism	C00791	HMDB0000562	28.24	4.81967	Elevated in PANDAS	0.5046	0.4689
formiminoglutamate	Amino Acid	Histidine Metabolism	C00439	HMDB0000854	3.86	1.9486	Elevated in PANDAS	0.5063	0.4689
N-formylphenylalanine	Amino Acid	Tyrosine Metabolism		HMDB0240317	0.91	-0.136062	Reduced in PANDAS	0.5068	0.4689
N,N-dimethyl-pro-pro	Peptide	Modified Peptides			10.65	3.41278	Elevated in PANDAS	0.5069	0.4689
pregnenolone sulfate	Lipid	Pregnenolone Steroids	C18044	HMDB0000774	1.31	0.389567	Elevated in PANDAS	0.508	0.4689
1-palmitoyl-2-oleoyl-GPC (16:0/18:1)	Lipid	Phosphatidylcholine (PC)	C13875	HMDB0007972	1.56	0.641546	Elevated in PANDAS	0.5082	0.4689
1-linoleoyl-2-linolenoyl-digalactosylglycerol (18:2/18:3)*	Lipid	Galactosyl Glycerolipids			2.06	1.04264	Elevated in PANDAS	0.5084	0.4689
succinylcarnitine (C4-DC)	Energy	TCA Cycle		HMDB0061717	0.24	-2.05889	Reduced in PANDAS	0.51	0.4697
1-stearoyl-GPC (18:0)	Lipid	Lysophospholipid		HMDB0010384	3.94	1.9782	Elevated in PANDAS	0.5109	0.4697
N-carbamoylsarcosine	Amino Acid	Creatine Metabolism	C01043	HMDB0012265	0.79	-0.340075	Reduced in PANDAS	0.5128	0.4708
D-urobilin	Cofactors and Vitamins	Hemoglobin and Porphyrin Metabolism	C05795	HMDB04161	0.52	-0.943416	Reduced in PANDAS	0.5137	0.4709
lyxonate	Carbohydrate	Pentose Metabolism		HMDB0060255	21.62	4.43429	Elevated in PANDAS	0.5156	0.4715
N1,N12-diacetylspermine	Amino Acid	Polyamine Metabolism	C03413	HMDB0002172	2.05	1.03562	Elevated in PANDAS	0.516	0.4715
8-methoxykynurenate	Amino Acid	Tryptophan Metabolism	C05830	HMDB0060426	0.84	-0.251539	Reduced in PANDAS	0.5172	0.4715
1-oleoylglycerol (18:1)	Lipid	Monoacylglycerol		HMDB0011567	2.61	1.38405	Elevated in PANDAS	0.5184	0.4715
palmitoyl-linoleoyl-glycerol (16:0/18:2) [2]*	Lipid	Diacylglycerol		HMDB0007103	1.38	0.464668	Elevated in PANDAS	0.5189	0.4715
LAHSA (18:2/OH-18:0)*	Lipid	Fatty Acid Hydroxyl Fatty Acid			1.49	0.575312	Elevated in PANDAS	0.5196	0.4715
androstenediol (3beta,17beta) disulfate (1)	Lipid	Androgenic Steroids	C04295	HMDB0240313	1.48	0.565597	Elevated in PANDAS	0.52	0.4715
1-(1-enyl-stearoyl)-GPE (P-18:0)*	Lipid	Lysoplasmalogen		HMDB0240598	2.14	1.09761	Elevated in PANDAS	0.5244	0.4744
caproate (6:0)	Lipid	Medium Chain Fatty Acid	C01585	HMDB0000535	0.67	-0.577767	Reduced in PANDAS	0.5248	0.4744
N-acetylproline	Amino Acid	Urea cycle; Arginine and Proline Metabolism		HMDB0094701	0.88	-0.184425	Reduced in PANDAS	0.5267	0.4747
1-linoleoyl-GPC (18:2)	Lipid	Lysophospholipid	C04100	HMDB0010386	4.08	2.02857	Elevated in PANDAS	0.5267	0.4747
S-carboxymethyl-L-cysteine	Xenobiotics	Drug - Other	C03727	HMDB0029415	2.73	1.4489	Elevated in PANDAS	0.5288	0.4758
gamma-glutamylleucine	Peptide	Gamma-glutamyl Amino Acid		HMDB0011171	1.66	0.731183	Elevated in PANDAS	0.5305	0.4761
pseudouridine	Nucleotide	Pyrimidine Metabolism, Uracil containing	C02067	HMDB0000767	1.43	0.516015	Elevated in PANDAS	0.5307	0.4761
oleoyl-oleoyl-glycerol (18:1/18:1) [1]*					1.66	0.731183	Elevated in PANDAS	0.5345	0.4785
phytanate	Xenobiotics	Food Component/Plant	C01607	HMDB0000801	0.78	-0.358454	Reduced in PANDAS	0.535	0.4785
N-acetyl-beta-glucosaminylamine	Carbohydrate	Aminosugar Metabolism	C01239	HMDB01104	1.14	0.189034	Elevated in PANDAS	0.5371	0.4796
3-amino-2-piperidone	Amino Acid	Urea cycle; Arginine and Proline Metabolism		HMDB0000323	2.44	1.28688	Elevated in PANDAS	0.5383	0.48
(3'-5')-adenylyladenosine*	Nucleotide	Dinucleotide			2.3	1.20163	Elevated in PANDAS	0.5401	0.4808
laurate (12:0)	Lipid	Medium Chain Fatty Acid	C02679	HMDB0000638	0.92	-0.120294	Reduced in PANDAS	0.5421	0.4818
isocaproate (i6:0)	Lipid	Fatty Acid, Branched		HMDB00689	0.5	-1	Reduced in PANDAS	0.5436	0.4825
glycochenodeoxycholate	Lipid	Primary Bile Acid Metabolism	C05466	HMDB0000637	3.36	1.74846	Elevated in PANDAS	0.5454	0.4834
diacylglycerol (12:0/18:1, 14:0/16:1, 16:0/14:1) [1]*	Lipid	Diacylglycerol			0.82	-0.286304	Reduced in PANDAS	0.5464	0.4835
OAHSA (18:1/OH-18:0)	Lipid	Fatty Acid Hydroxyl Fatty Acid			1.51	0.594549	Elevated in PANDAS	0.5477	0.4839
indole	Amino Acid	Tryptophan Metabolism	C00463	HMDB0000738	1.51	0.594549	Elevated in PANDAS	0.5511	0.4851
9,10-DiHOME	Lipid	Fatty Acid, Dihydroxy	C14828	HMDB0004704	0.66	-0.599462	Reduced in PANDAS	0.5546	0.4851
levulinate (4-oxovalerate)	Xenobiotics	Food Component/Plant		HMDB0000720	0.64	-0.643856	Reduced in PANDAS	0.5551	0.4851
methylurea	Amino Acid	Urea cycle; Arginine and Proline Metabolism	C16363		1.24	0.31034	Elevated in PANDAS	0.5554	0.4851
N-methylpipecolate	Xenobiotics	Bacterial/Fungal			1.73	0.790772	Elevated in PANDAS	0.5556	0.4851
tryptophol	Amino Acid	Tryptophan Metabolism	C00955	HMDB03447	1.16	0.214125	Elevated in PANDAS	0.5563	0.4851
N-butyryl-lysine	Amino Acid	Lysine Metabolism			1.24	0.31034	Elevated in PANDAS	0.5569	0.4851
glycerol	Lipid	Glycerolipid Metabolism	C00116	HMDB0000131	0.48	-1.05889	Reduced in PANDAS	0.5586	0.4851
octadecenedioate (C18:1-DC)	Lipid	Fatty Acid, Dicarboxylate			2.62	1.38957	Elevated in PANDAS	0.5596	0.4851
4-hydroxybenzoate	Xenobiotics	Benzoate Metabolism	C00156	HMDB0000500	2.75	1.45943	Elevated in PANDAS	0.5609	0.4851
arabinose	Carbohydrate	Pentose Metabolism	C00216	HMDB0029942	2.28	1.18903	Elevated in PANDAS	0.5621	0.4851
hexanoyltaurine	Lipid	Endocannabinoid			0.71	-0.494109	Reduced in PANDAS	0.5622	0.4851
tyramine O-sulfate	Amino Acid	Tyrosine Metabolism		HMDB0006409	0.5	-1	Reduced in PANDAS	0.5625	0.4851
1-pentadecanoylglycerol (15:0)	Lipid	Monoacylglycerol			0.54	-0.888969	Reduced in PANDAS	0.563	0.4851
2,8-quinolinediol	Xenobiotics	Food Component/Plant	C06342	HMDB0240311	1.19	0.250962	Elevated in PANDAS	0.5634	0.4851
cadaverine	Amino Acid	Lysine Metabolism	C01672	HMDB0002322	1.22	0.286881	Elevated in PANDAS	0.5645	0.4851
branched-chain, straight-chain, or cyclopropyl 12:1 fatty acid*	Partially Characterized Molecules	Partially Characterized Molecules			0.9	-0.152003	Reduced in PANDAS	0.5651	0.4851
trans-4-hydroxyproline	Amino Acid	Urea cycle; Arginine and Proline Metabolism	C01157	HMDB0000725	2.18	1.12433	Elevated in PANDAS	0.5653	0.4851
linoleoyl-linolenoyl-glycerol (18:2/18:3) [2]*	Lipid	Diacylglycerol		HMDB0007250	1.07	0.0976108	Elevated in PANDAS	0.5655	0.4851
glycerophosphoserine*	Lipid	Phospholipid Metabolism			1.49	0.575312	Elevated in PANDAS	0.5656	0.4851
linoleoyl ethanolamide	Lipid	Endocannabinoid		HMDB0012252	1.32	0.400538	Elevated in PANDAS	0.5664	0.4851
13-HODE + 9-HODE	Lipid	Fatty Acid, Monohydroxy	C14767,C14762	HMDB0004670,HMDB0004667	0.51	-0.971431	Reduced in PANDAS	0.5689	0.4854
3-dehydroshikimate	Xenobiotics	Food Component/Plant	C02637		1.38	0.464668	Elevated in PANDAS	0.5693	0.4854
S-allylcysteine	Xenobiotics	Food Component/Plant		HMDB0034323	0.81	-0.304006	Reduced in PANDAS	0.5697	0.4854
tyrosol	Amino Acid	Tyrosine Metabolism	C06044	HMDB0004284	0.96	-0.0588937	Reduced in PANDAS	0.5701	0.4854
choline phosphate	Lipid	Phospholipid Metabolism	C00588	HMDB0001565	2.72	1.44361	Elevated in PANDAS	0.573	0.4866
pyridoxamine	Cofactors and Vitamins	Vitamin B6 Metabolism	C00534	HMDB0001431	1	0	Reduced in PANDAS	0.5731	0.4866
caprate (10:0)	Lipid	Medium Chain Fatty Acid	C01571	HMDB0000511	0.4	-1.32193	Reduced in PANDAS	0.5811	0.4926
1-palmitoyl-digalactosylglycerol (16:0)*	Lipid	Galactosyl Glycerolipids			1.12	0.163499	Elevated in PANDAS	0.5825	0.493
caffeine	Xenobiotics	Xanthine Metabolism	C07481	HMDB0001847	1.8	0.847997	Elevated in PANDAS	0.5848	0.493
p-aminobenzoate (PABA)	Xenobiotics	Benzoate Metabolism	C00568	HMDB0001392	0.78	-0.358454	Reduced in PANDAS	0.5853	0.493
bilirubin (Z,Z)	Cofactors and Vitamins	Hemoglobin and Porphyrin Metabolism	C00486	HMDB0000054	1.17	0.226509	Elevated in PANDAS	0.5856	0.493
3-ureidopropionate	Nucleotide	Pyrimidine Metabolism, Uracil containing	C02642	HMDB0000026	3.44	1.78241	Elevated in PANDAS	0.5864	0.493
3-sulfo-L-alanine	Amino Acid	Methionine, Cysteine, SAM and Taurine Metabolism	C00506	HMDB0002757	1.23	0.298658	Elevated in PANDAS	0.5865	0.493
(3'-5')-guanylylcytidine	Nucleotide	Dinucleotide			1.96	0.970854	Elevated in PANDAS	0.5881	0.4931
myo-inositol	Lipid	Inositol Metabolism	C00137	HMDB0000211	8.84	3.14405	Elevated in PANDAS	0.5884	0.4931
sulfate*	Xenobiotics	Chemical	C00059	HMDB01448	0.9	-0.152003	Reduced in PANDAS	0.5917	0.4944
pantetheine	Cofactors and Vitamins	Pantothenate and CoA Metabolism	C00831	HMDB0003426	0.79	-0.340075	Reduced in PANDAS	0.592	0.4944
N-acetyl-S-allyl-L-cysteine	Xenobiotics	Food Component/Plant		HMDB0240543	4.94	2.30451	Elevated in PANDAS	0.5925	0.4944
1-heptadecenoylglycerol (17:1)*	Lipid	Monoacylglycerol			1.37	0.454176	Elevated in PANDAS	0.5941	0.4949
succinate	Energy	TCA Cycle	C00042	HMDB0000254	4.29	2.10098	Elevated in PANDAS	0.5955	0.4949
enterolactone sulfate	Xenobiotics	Food Component/Plant		HMDB0240506,HMDB0240505	18.78	4.23113	Elevated in PANDAS	0.5961	0.4949
mannonate*	Xenobiotics	Food Component/Plant			11.58	3.53356	Elevated in PANDAS	0.5965	0.4949
PAHSA (16:0/OH-18:0)	Lipid	Fatty Acid Hydroxyl Fatty Acid		HMDB0112106,HMDB0112113	2.32	1.21412	Elevated in PANDAS	0.601	0.498
5-(galactosylhydroxy)-L-lysine	Amino Acid	Lysine Metabolism			28.42	4.82883	Elevated in PANDAS	0.6029	0.4988
gamma-glutamyl-epsilon-lysine	Peptide	Gamma-glutamyl Amino Acid		HMDB0003869	1.5	0.584963	Elevated in PANDAS	0.6038	0.4989
3-formylindole	Xenobiotics	Food Component/Plant	C08493	HMDB29737	0.98	-0.0291463	Reduced in PANDAS	0.6049	0.499
glycerate	Carbohydrate	Glycolysis, Gluconeogenesis, and Pyruvate Metabolism	C00258	HMDB0000139,HMDB0006372	1.09	0.124328	Elevated in PANDAS	0.6064	0.499
N-stearoyl-sphingosine (d18:1/18:0)*	Lipid	Ceramides		HMDB0004950	1.05	0.0703893	Elevated in PANDAS	0.6065	0.499
N6-methyllysine	Amino Acid	Lysine Metabolism	C02728	HMDB0002038	0.79	-0.340075	Reduced in PANDAS	0.6078	0.4992
N-acetylglucosaminylasparagine	Carbohydrate	Aminosugar Metabolism	C04540	HMDB0000489	0.7	-0.514573	Reduced in PANDAS	0.609	0.4992
1-methylguanidine	Amino Acid	Guanidino and Acetamido Metabolism	C02294	HMDB0001522	0.78	-0.358454	Reduced in PANDAS	0.6093	0.4992
dihydroorotate	Nucleotide	Pyrimidine Metabolism, Orotate containing	C00337	HMDB03349	20.94	4.38819	Elevated in PANDAS	0.6117	0.4999
1-linoleoyl-GPE (18:2)*	Lipid	Lysophospholipid		HMDB0011507	3.42	1.774	Elevated in PANDAS	0.6128	0.4999
1-palmitoyl-2-linolenoyl-digalactosylglycerol (16:0/18:3)	Lipid	Galactosyl Glycerolipids			1.43	0.516015	Elevated in PANDAS	0.6138	0.4999
hexadecatrienoate (16:3n3)	Lipid	Long Chain Polyunsaturated Fatty Acid (n3 and n6)			0.42	-1.25154	Reduced in PANDAS	0.6145	0.4999
1,1-kestotetraose	Xenobiotics	Food Component/Plant		HMDB0039176	40.71	5.34731	Elevated in PANDAS	0.6154	0.4999
1-oleoyl-GPG (18:1)*	Lipid	Lysophospholipid		HMDB0240602	1.37	0.454176	Elevated in PANDAS	0.6154	0.4999
1-palmitoyl-GPC (16:0)	Lipid	Lysophospholipid	C04102	HMDB0010382	2.51	1.32769	Elevated in PANDAS	0.6171	0.4999
gamma-glutamylisoleucine*	Peptide	Gamma-glutamyl Amino Acid		HMDB0011170	2.12	1.08406	Elevated in PANDAS	0.618	0.4999
hexadecanedioate (C16-DC)	Lipid	Fatty Acid, Dicarboxylate	C19615	HMDB0000672	0.9	-0.152003	Reduced in PANDAS	0.6187	0.4999
ceramide (d18:1/20:0, d16:1/22:0, d20:1/18:0)*	Lipid	Ceramides		HMDB0240684,HMDB0240682,HMDB0004951	1.05	0.0703893	Elevated in PANDAS	0.6194	0.4999
16a-hydroxy DHEA 3-sulfate	Lipid	Androgenic Steroids		HMDB0062544	1.49	0.575312	Elevated in PANDAS	0.6195	0.4999
histidine	Amino Acid	Histidine Metabolism	C00135	HMDB0000177	1.12	0.163499	Elevated in PANDAS	0.6217	0.501
1-palmitoyl-2-oleoyl-GPE (16:0/18:1)	Lipid	Phosphatidylethanolamine (PE)		HMDB0005320	0.88	-0.184425	Reduced in PANDAS	0.6226	0.501
homostachydrine*	Xenobiotics	Food Component/Plant	C08283	HMDB0033433	1.17	0.226509	Elevated in PANDAS	0.6253	0.5025
myristate (14:0)	Lipid	Long Chain Saturated Fatty Acid	C06424	HMDB0000806	0.93	-0.104697	Reduced in PANDAS	0.6265	0.5025
acesulfame	Xenobiotics	Food Component/Plant		HMDB0033585	3.27	1.70929	Elevated in PANDAS	0.6269	0.5025
7-ketocholesterol	Lipid	Sterol		HMDB0000501	0.84	-0.251539	Reduced in PANDAS	0.6281	0.5025
N-carboxymethylalanine	Xenobiotics	Food Component/Plant			1.11	0.15056	Elevated in PANDAS	0.6287	0.5025
stearoylcarnitine (C18)	Lipid	Fatty Acid Metabolism (Acyl Carnitine, Long Chain Saturated)		HMDB0000848	1.24	0.31034	Elevated in PANDAS	0.6321	0.5045
pantothenate	Cofactors and Vitamins	Pantothenate and CoA Metabolism	C00864	HMDB0000210	1.23	0.298658	Elevated in PANDAS	0.6353	0.5055
dimethylarginine (SDMA + ADMA)	Amino Acid	Urea cycle; Arginine and Proline Metabolism	C21189,C03626	HMDB0003334,HMDB0001539	1.28	0.356144	Elevated in PANDAS	0.6372	0.5055
adenine	Nucleotide	Purine Metabolism, Adenine containing	C00147	HMDB0000034	1.17	0.226509	Elevated in PANDAS	0.6384	0.5055
glycosyl-N-stearoyl-sphingosine (d18:1/18:0)	Lipid	Hexosylceramides (HCER)			0.86	-0.217591	Reduced in PANDAS	0.6385	0.5055
1,2-dilinolenoyl-digalactosylglycerol (18:3/18:3)	Lipid	Galactosyl Glycerolipids		HMDB0011127	1.27	0.344828	Elevated in PANDAS	0.6387	0.5055
N-carbamoylalanine	Amino Acid	Alanine and Aspartate Metabolism			2.29	1.19535	Elevated in PANDAS	0.6406	0.5055
butyrate/isobutyrate (4:0)	Lipid	Short Chain Fatty Acid	C00246	HMDB0000039	0.94	-0.0892673	Reduced in PANDAS	0.6406	0.5055
3,4-dihydroxybutyrate	Lipid	Fatty Acid, Dihydroxy		HMDB0000337	1.8	0.847997	Elevated in PANDAS	0.6407	0.5055
norvaline	Amino Acid	Urea cycle; Arginine and Proline Metabolism	C01826	HMDB0013716	2.13	1.09085	Elevated in PANDAS	0.6416	0.5055
eicosapentaenoate (EPA; 20:5n3)	Lipid	Long Chain Polyunsaturated Fatty Acid (n3 and n6)	C06428	HMDB0001999	1.33	0.411426	Elevated in PANDAS	0.6424	0.5055
2-hydroxylaurate	Lipid	Fatty Acid, Monohydroxy			0.68	-0.556393	Reduced in PANDAS	0.6434	0.5055
2-hydroxyphenylacetate	Amino Acid	Phenylalanine Metabolism	C05852	HMDB0000669	1.34	0.422233	Elevated in PANDAS	0.6436	0.5055
(3'-5')-adenylyluridine	Nucleotide	Dinucleotide			1.67	0.739848	Elevated in PANDAS	0.6451	0.5059
beta-hydroxyisovalerate	Amino Acid	Leucine, Isoleucine and Valine Metabolism		HMDB0000754	0.88	-0.184425	Reduced in PANDAS	0.6465	0.5061
chenodeoxycholate	Lipid	Primary Bile Acid Metabolism	C02528	HMDB0000518	3.7	1.88753	Elevated in PANDAS	0.647	0.5061
hexadecadienoate (16:2n6)	Lipid	Long Chain Polyunsaturated Fatty Acid (n3 and n6)		HMDB0000477	0.57	-0.810966	Reduced in PANDAS	0.6517	0.5072
isohyodeoxycholate	Lipid	Secondary Bile Acid Metabolism		HMDB0000664	0.93	-0.104697	Reduced in PANDAS	0.6519	0.5072
citraconate/glutaconate	Energy	TCA Cycle	C02226,C02214	HMDB0000634,HMDB0000620	1.14	0.189034	Elevated in PANDAS	0.6523	0.5072
aconitate [cis or trans]	Energy	TCA Cycle	C004174,C02341	HMDB0000958,HMDB000072	3.09	1.62761	Elevated in PANDAS	0.6536	0.5072
androstenediol (3beta,17beta) monosulfate (1)	Lipid	Androgenic Steroids		HMDB0240429	0.91	-0.136062	Reduced in PANDAS	0.654	0.5072
2-aminoheptanoate	Lipid	Fatty Acid, Amino		HMDB0094649	0.31	-1.68966	Reduced in PANDAS	0.6552	0.5072
isovalerylglycine	Amino Acid	Leucine, Isoleucine and Valine Metabolism		HMDB00678	0.98	-0.0291463	Reduced in PANDAS	0.6554	0.5072
alpha-CEHC sulfate	Cofactors and Vitamins	Tocopherol Metabolism			0.77	-0.37707	Reduced in PANDAS	0.6563	0.5072
ciliatine (2-aminoethylphosphonate)	Xenobiotics	Food Component/Plant	C03557	HMDB0011747	1.11	0.15056	Elevated in PANDAS	0.6566	0.5072
ribulose/xylulose	Carbohydrate	Pentose Metabolism		HMDB0000621,HMDB0000751,HMDB0001644,HMDB0003371	1.43	0.516015	Elevated in PANDAS	0.6571	0.5072
delta-tocopherol	Cofactors and Vitamins	Tocopherol Metabolism	C14151	HMDB0002902	0.97	-0.0439433	Reduced in PANDAS	0.6596	0.5085
N('1)-acetylspermidine	Amino Acid	Polyamine Metabolism	C00612	HMDB0001276	1.72	0.782409	Elevated in PANDAS	0.6617	0.5094
palmitoylcholine	Lipid	Fatty Acid Metabolism (Acyl Choline)		HMDB0240592	0.47	-1.08927	Reduced in PANDAS	0.6644	0.5102
N-acetyl-aspartyl-glutamate (NAAG)	Amino Acid	Glutamate Metabolism	C12270	HMDB0001067	2.99	1.58015	Elevated in PANDAS	0.6656	0.5102
1,3,7-trimethylurate	Xenobiotics	Xanthine Metabolism	C16361	HMDB0002123	0.64	-0.643856	Reduced in PANDAS	0.6657	0.5102
xylose	Carbohydrate	Pentose Metabolism	C00181	HMDB0000098	1.04	0.0565835	Elevated in PANDAS	0.6705	0.5102
p-cresol sulfate	Xenobiotics	Benzoate Metabolism		HMDB0011635	2.97	1.57046	Elevated in PANDAS	0.6717	0.5102
palmitoleate (16:1n7)	Lipid	Long Chain Monounsaturated Fatty Acid	C08362	HMDB0003229	0.79	-0.340075	Reduced in PANDAS	0.6732	0.5102
N-acetylserine	Amino Acid	Glycine, Serine and Threonine Metabolism		HMDB0002931	1.79	0.83996	Elevated in PANDAS	0.6733	0.5102
N1-methyladenosine	Nucleotide	Purine Metabolism, Adenine containing	C02494	HMDB0003331	0.92	-0.120294	Reduced in PANDAS	0.6736	0.5102
phenylacetate	Amino Acid	Phenylalanine Metabolism	C07086	HMDB0000209	1.08	0.111031	Elevated in PANDAS	0.6737	0.5102
brilliant blue FCF (blue 1)	Xenobiotics	Chemical	C19352		0.88	-0.184425	Reduced in PANDAS	0.6739	0.5102
1-oleoyl-GPC (18:1)	Lipid	Lysophospholipid	C03916	HMDB0002815	1.55	0.632268	Elevated in PANDAS	0.6752	0.5102
(15:2)-anacardic acid	Xenobiotics	Food Component/Plant		HMDB0033896	0.06	-4.05889	Reduced in PANDAS	0.6762	0.5102
behenoyl ethanolamide (22:0)*	Lipid	Endocannabinoid			1.21	0.275007	Elevated in PANDAS	0.6766	0.5102
1-linolenoylglycerol (18:3)	Lipid	Monoacylglycerol		HMDB0011569	0.36	-1.47393	Reduced in PANDAS	0.677	0.5102
1-palmitoyl-2-linoleoyl-GPE (16:0/18:2)	Lipid	Phosphatidylethanolamine (PE)		HMDB0005322	1.29	0.367371	Elevated in PANDAS	0.6771	0.5102
1-oleoyl-GPI (18:1)	Lipid	Lysophospholipid		HMDB0061693	0.33	-1.59946	Reduced in PANDAS	0.6774	0.5102
o-Tyrosine	Amino Acid	Tyrosine Metabolism		HMDB0006050	0.76	-0.395929	Reduced in PANDAS	0.6775	0.5102
linolenoyl-linolenoyl-glycerol (18:3/18:3) [2]*	Lipid	Diacylglycerol		HMDB0007278	0.57	-0.810966	Reduced in PANDAS	0.6808	0.512
pipecolate	Amino Acid	Lysine Metabolism		HMDB0000070	0.73	-0.454032	Reduced in PANDAS	0.6847	0.5128
anserine	Amino Acid	Histidine Metabolism	C01262	HMDB0000194	0.82	-0.286304	Reduced in PANDAS	0.6851	0.5128
malonylcarnitine	Lipid	Fatty Acid Synthesis		HMDB0002095	0.83	-0.268817	Reduced in PANDAS	0.6862	0.5128
butyrylputrescine/isobutyrylputrescine	Amino Acid	Polyamine Metabolism			2.87	1.52105	Elevated in PANDAS	0.6867	0.5128
3-hydroxyoleoylcarnitine	Lipid	Fatty Acid Metabolism (Acyl Carnitine, Hydroxy)			0.8	-0.321928	Reduced in PANDAS	0.688	0.5128
riboflavin (Vitamin B2)	Cofactors and Vitamins	Riboflavin Metabolism	C00255	HMDB0000244	1.85	0.887525	Elevated in PANDAS	0.6884	0.5128
azithromycin	Xenobiotics	Drug - Antibiotic	DG00606,D06390,C06838	HMDB0014352	1.14	0.189034	Elevated in PANDAS	0.6889	0.5128
piperidine	Xenobiotics	Food Component/Plant	C01746	HMDB0034301	1.64	0.713696	Elevated in PANDAS	0.6896	0.5128
1-linoleoyl-2-linolenoyl-galactosylglycerol (18:2/18:3)*	Lipid	Galactosyl Glycerolipids			2.2	1.1375	Elevated in PANDAS	0.6896	0.5128
5alpha-androstan-3beta,17beta-diol monosulfate (2)	Lipid	Androgenic Steroids			0.61	-0.713119	Reduced in PANDAS	0.6918	0.5138
3-carboxy-4-methyl-5-pentyl-2-furanpropionate (3-CMPFP)**	Lipid	Fatty Acid, Dicarboxylate		HMDB0061643	1.51	0.594549	Elevated in PANDAS	0.6941	0.5145
N-behenoyl-sphingadienine (d18:2/22:0)*	Lipid	Ceramides			0.99	-0.0144996	Reduced in PANDAS	0.6957	0.5145
acisoga	Amino Acid	Polyamine Metabolism		HMDB0061384	1.27	0.344828	Elevated in PANDAS	0.6968	0.5145
glucose	Carbohydrate	Glycolysis, Gluconeogenesis, and Pyruvate Metabolism	C00031	HMDB0000122	1.54	0.62293	Elevated in PANDAS	0.6969	0.5145
N-oleoyl-sphingosine (d18:1/18:1)*	Lipid	Ceramides		HMDB0004948	1.06	0.0840643	Elevated in PANDAS	0.6973	0.5145
butyrylglutamine/isobutyrylglutamine	Amino Acid	Glutamate Metabolism			1.3	0.378512	Elevated in PANDAS	0.7003	0.5155
ergothioneine	Xenobiotics	Food Component/Plant	C05570	HMDB0003045	1.1	0.137504	Elevated in PANDAS	0.7003	0.5155
catechol sulfate	Xenobiotics	Benzoate Metabolism		HMDB0059724	2	1	Elevated in PANDAS	0.7027	0.5166
3-hydroxy-3-methylglutarate	Lipid	Mevalonate Metabolism	C03761	HMDB0000355	1.67	0.739848	Elevated in PANDAS	0.7045	0.5167
carnitine	Lipid	Carnitine Metabolism	C00487,C00308	HMDB0000062	1.83	0.871844	Elevated in PANDAS	0.7054	0.5167
5alpha-pregnan-3beta,20beta-diol monosulfate (1)	Lipid	Progestin Steroids		HMDB0240580	0.44	-1.18442	Reduced in PANDAS	0.7055	0.5167
(15:0)-anacardic acid	Xenobiotics	Food Component/Plant	C10759	HMDB0033896	0.09	-3.47393	Reduced in PANDAS	0.7088	0.5185
ethylmalonate	Amino Acid	Leucine, Isoleucine and Valine Metabolism		HMDB0000622	0.85	-0.234465	Reduced in PANDAS	0.7105	0.5191
N-carbamoylglutamate	Xenobiotics	Drug - Other	C05829	HMDB0062795	1.28	0.356144	Elevated in PANDAS	0.7143	0.5212
4-chlorobenzoic acid	Xenobiotics	Chemical	C02370		1.01	0.0143553	Elevated in PANDAS	0.716	0.5212
uridine-2',3'-cyclic monophosphate	Nucleotide	Pyrimidine Metabolism, Uracil containing	C02355	HMDB0011640	0.95	-0.0740006	Reduced in PANDAS	0.7161	0.5212
N-acetylcysteine	Amino Acid	Methionine, Cysteine, SAM and Taurine Metabolism	C06809	HMDB0001890	5.18	2.37295	Elevated in PANDAS	0.7171	0.5213
(R)-salsolinol	Amino Acid	Tyrosine Metabolism	C09642	HMDB0005199	1.26	0.333424	Elevated in PANDAS	0.7192	0.5215
thiamin (Vitamin B1)	Cofactors and Vitamins	Thiamine Metabolism	DG00125,C00378,D08580	HMDB0000235	1.5	0.584963	Elevated in PANDAS	0.7192	0.5215
2-methylcitrate/homocitrate	Energy	TCA Cycle	C01251	HMDB0003518,HMDB0000379	1.12	0.163499	Elevated in PANDAS	0.721	0.522
propionylglutamine	Amino Acid	Glutamate Metabolism			0.98	-0.0291463	Reduced in PANDAS	0.7221	0.522
fructosyllysine	Amino Acid	Lysine Metabolism		HMDB0034879	11.27	3.49442	Elevated in PANDAS	0.7225	0.522
dodecenedioate (C12:1-DC)*	Lipid	Fatty Acid, Dicarboxylate		HMDB0000933	1.13	0.176323	Elevated in PANDAS	0.7235	0.5221
fructose	Carbohydrate	Fructose, Mannose and Galactose Metabolism	C00095	HMDB0000660	7.97	2.99458	Elevated in PANDAS	0.7254	0.5228
dihomo-linolenate (20:3n3 or n6)	Lipid	Long Chain Polyunsaturated Fatty Acid (n3 and n6)	C03242	HMDB0002925	2.51	1.32769	Elevated in PANDAS	0.7299	0.525
theanine	Xenobiotics	Food Component/Plant	C01047	HMDB0034365	1.8	0.847997	Elevated in PANDAS	0.7309	0.525
4-hydroxyphenylacetate	Amino Acid	Phenylalanine Metabolism	C00642	HMDB0000020	1.32	0.400538	Elevated in PANDAS	0.7311	0.525
oleoyl-linolenoyl-glycerol (18:1/18:3) [2]*	Lipid	Diacylglycerol		HMDB0007220	0.95	-0.0740006	Reduced in PANDAS	0.7331	0.5251
gamma-glutamylphenylalanine	Peptide	Gamma-glutamyl Amino Acid		HMDB0000594	1.51	0.594549	Elevated in PANDAS	0.7331	0.5251
caprylate (8:0)	Lipid	Medium Chain Fatty Acid	C06423	HMDB0000482	0.23	-2.12029	Reduced in PANDAS	0.7377	0.5275
2-hydroxysebacate	Lipid	Fatty Acid, Dicarboxylate		HMDB0000424	0.75	-0.415037	Reduced in PANDAS	0.7382	0.5275
4-guanidinobutanoate	Amino Acid	Guanidino and Acetamido Metabolism	C01035	HMDB0003464	0.89	-0.168123	Reduced in PANDAS	0.7391	0.5275
cysteine	Amino Acid	Methionine, Cysteine, SAM and Taurine Metabolism	C00097	HMDB0000574	1.96	0.970854	Elevated in PANDAS	0.7432	0.5292
triethanolamine	Xenobiotics	Chemical	C06771	HMDB0032538	1.07	0.0976108	Elevated in PANDAS	0.7442	0.5292
spermidine	Amino Acid	Polyamine Metabolism	C00315	HMDB0001257	0.68	-0.556393	Reduced in PANDAS	0.7444	0.5292
N-propionylalanine	Amino Acid	Alanine and Aspartate Metabolism		HMDB0094698	1.12	0.163499	Elevated in PANDAS	0.7451	0.5292
nicotianamine	Xenobiotics	Food Component/Plant	C05324		1.74	0.799087	Elevated in PANDAS	0.7467	0.5295
glycerophosphorylcholine (GPC)	Lipid	Phospholipid Metabolism	C00670	HMDB0000086	1.94	0.956057	Elevated in PANDAS	0.7474	0.5295
1-palmitoyl-GPE (16:0)	Lipid	Lysophospholipid		HMDB0011503	0.84	-0.251539	Reduced in PANDAS	0.7484	0.5296
ceramide (d18:1/17:0, d17:1/18:0)*	Lipid	Ceramides		HMDB0240683,HMDB0240678	0.6	-0.736966	Reduced in PANDAS	0.7494	0.5297
1,2-dilinoleoyl-galactosylglycerol (18:2/18:2)*	Lipid	Galactosyl Glycerolipids			5.7	2.51096	Elevated in PANDAS	0.752	0.53
ginkgolic acid C17:1	Xenobiotics	Food Component/Plant		HMDB38522	0.3	-1.73697	Reduced in PANDAS	0.7528	0.53
solanidine	Xenobiotics	Food Component/Plant	C06543	HMDB0003236	0.73	-0.454032	Reduced in PANDAS	0.7533	0.53
gamma-glutamylalanine	Peptide	Gamma-glutamyl Amino Acid	C03738	HMDB0029142	1.65	0.722466	Elevated in PANDAS	0.7535	0.53
(3'-5')-uridylyluridine	Nucleotide	Dinucleotide			0.91	-0.136062	Reduced in PANDAS	0.7595	0.5336
N-stearoyl-sphinganine (d18:0/18:0)*	Lipid	Dihydroceramides		HMDB0011761	1.05	0.0703893	Elevated in PANDAS	0.7616	0.5344
N6,N6-dimethyllysine	Amino Acid	Lysine Metabolism	C05545	HMDB0013287	0.87	-0.200913	Reduced in PANDAS	0.7645	0.5353
5-hydroxypicolinic acid	Amino Acid	Tryptophan Metabolism			1.19	0.250962	Elevated in PANDAS	0.7646	0.5353
2-aminophenol	Xenobiotics	Food Component/Plant	C01987		1.57	0.650765	Elevated in PANDAS	0.7678	0.5369
1-myristoylglycerol (14:0)	Lipid	Monoacylglycerol	C01885	HMDB0011561	0.31	-1.68966	Reduced in PANDAS	0.7718	0.5388
cholesterol sulfate	Lipid	Sterol	C18043	HMDB00653	1.08	0.111031	Elevated in PANDAS	0.7724	0.5388
diethyl phosphate	Xenobiotics	Chemical	C06608	HMDB0012209	0.94	-0.0892673	Reduced in PANDAS	0.7741	0.5394
trigonelline (N'-methylnicotinate)	Cofactors and Vitamins	Nicotinate and Nicotinamide Metabolism	C01004	HMDB0000875	1.09	0.124328	Elevated in PANDAS	0.7755	0.5397
2,3-dihydroxyisovalerate	Xenobiotics	Food Component/Plant	C04039	HMDB0012141	1.6	0.678072	Elevated in PANDAS	0.7778	0.5406
linolenoyl-linolenoyl-glycerol (18:3/18:3) [1]*	Lipid	Diacylglycerol			0.43	-1.21759	Reduced in PANDAS	0.7801	0.5416
xanthosine	Nucleotide	Purine Metabolism, (Hypo)Xanthine/Inosine containing	C01762	HMDB0000299	0.79	-0.340075	Reduced in PANDAS	0.7816	0.542
2,6-dihydroxybenzoic acid	Xenobiotics	Drug - Topical Agents		HMDB0013676	2.99	1.58015	Elevated in PANDAS	0.7825	0.542
kaempferol 3-O-glucoside/galactoside	Xenobiotics	Food Component/Plant	C12249	HMDB0030864,HMDB0037429	1.97	0.978196	Elevated in PANDAS	0.7846	0.5428
vanillic acid glycine	Xenobiotics	Food Component/Plant		HMDB0060026	2.47	1.30451	Elevated in PANDAS	0.7871	0.5439
dimethylglycine	Amino Acid	Glycine, Serine and Threonine Metabolism	C03626	HMDB0000092	2.09	1.0635	Elevated in PANDAS	0.7925	0.547
1-palmitoyl-GPI (16:0)	Lipid	Lysophospholipid		HMDB0061695	0.71	-0.494109	Reduced in PANDAS	0.7948	0.5479
histidine betaine (hercynine)*	Xenobiotics	Food Component/Plant		HMDB0029422	3.38	1.75702	Elevated in PANDAS	0.8006	0.5506
1,3-propanediol	Xenobiotics	Chemical	C02457		3.42	1.774	Elevated in PANDAS	0.8009	0.5506
chiro-inositol	Lipid	Inositol Metabolism	C19891	HMDB0240209	0.66	-0.599462	Reduced in PANDAS	0.8017	0.5506
mevalonate	Lipid	Mevalonate Metabolism	C02104	HMDB0000227	1.76	0.815575	Elevated in PANDAS	0.8025	0.5506
docosapentaenoate (n3 DPA; 22:5n3)	Lipid	Long Chain Polyunsaturated Fatty Acid (n3 and n6)	C16513	HMDB0006528,HMDB0001976	1.67	0.739848	Elevated in PANDAS	0.8036	0.5508
dehydrolithocholate	Lipid	Secondary Bile Acid Metabolism		HMDB00502	1.26	0.333424	Elevated in PANDAS	0.8066	0.5518
N-acetylmethionine sulfoxide	Amino Acid	Methionine, Cysteine, SAM and Taurine Metabolism			1.85	0.887525	Elevated in PANDAS	0.8079	0.5518
hesperetin	Xenobiotics	Food Component/Plant	C01709	HMDB0005782	7	2.80735	Elevated in PANDAS	0.8086	0.5518
N-carbamoylaspartate	Nucleotide	Pyrimidine Metabolism, Orotate containing	C00438	HMDB0000828	4.75	2.24793	Elevated in PANDAS	0.8089	0.5518
carboxymethylarginine	Amino Acid	Urea cycle; Arginine and Proline Metabolism		HMDB39111	1.18	0.238787	Elevated in PANDAS	0.811	0.5521
2-methylmalonylcarnitine (C4-DC)	Lipid	Fatty Acid Metabolism (also BCAA Metabolism)		HMDB0013133	1.22	0.286881	Elevated in PANDAS	0.8123	0.5521
1-palmitoyl-galactosylglycerol (16:0)*	Lipid	Galactosyl Glycerolipids			0.44	-1.18442	Reduced in PANDAS	0.8125	0.5521
rosmarinate	Xenobiotics	Food Component/Plant	C01850	HMDB0003572	0.08	-3.64386	Reduced in PANDAS	0.8136	0.5521
maleate	Lipid	Fatty Acid, Dicarboxylate	C01384	HMDB0000176	1.01	0.0143553	Elevated in PANDAS	0.8148	0.5521
naringenin	Xenobiotics	Food Component/Plant	C00509	HMDB0002670	11.94	3.57773	Elevated in PANDAS	0.815	0.5521
1-palmitoyl-2-linoleoyl-galactosylglycerol (16:0/18:2)*	Lipid	Galactosyl Glycerolipids			1.42	0.505891	Elevated in PANDAS	0.8166	0.5524
calystegine A3	Xenobiotics	Food Component/Plant		HMDB0038593	1.37	0.454176	Elevated in PANDAS	0.8174	0.5524
isobutyrylglycine	Amino Acid	Leucine, Isoleucine and Valine Metabolism		HMDB0000730	1.17	0.226509	Elevated in PANDAS	0.8196	0.5533
threonate	Cofactors and Vitamins	Ascorbate and Aldarate Metabolism	C01620	HMDB0062620,HMDB0000943	3.72	1.8953	Elevated in PANDAS	0.8231	0.5548
ceramide (d16:1/24:1, d18:1/22:1)*	Lipid	Ceramides			0.73	-0.454032	Reduced in PANDAS	0.8237	0.5548
docosahexaenoate (DHA; 22:6n3)	Lipid	Long Chain Polyunsaturated Fatty Acid (n3 and n6)	C06429	HMDB0002183	1.08	0.111031	Elevated in PANDAS	0.8255	0.5553
sucrose	Carbohydrate	Disaccharides and Oligosaccharides	C00089	HMDB0000258	2.45	1.29278	Elevated in PANDAS	0.8278	0.5553
bilirubin degradation product, C16H18N2O5 (3)**	Partially Characterized Molecules	Partially Characterized Molecules			0.95	-0.0740006	Reduced in PANDAS	0.828	0.5553
vanillin	Xenobiotics	Food Component/Plant	C00755	HMDB0012308	0.2	-2.32193	Reduced in PANDAS	0.8282	0.5553
2-(4-hydroxyphenyl)propionate	Xenobiotics	Benzoate Metabolism	C03080	HMDB0041683	1.95	0.963474	Elevated in PANDAS	0.83	0.5556
linoleate (18:2n6)	Lipid	Long Chain Polyunsaturated Fatty Acid (n3 and n6)	C01595	HMDB0006270,HMDB0000673	0.59	-0.761213	Reduced in PANDAS	0.8306	0.5556
1-stearoyl-GPI (18:0)	Lipid	Lysophospholipid		HMDB0240261	0.83	-0.268817	Reduced in PANDAS	0.8378	0.5596
anthranilate	Amino Acid	Tryptophan Metabolism	C00108	HMDB0001123	1.07	0.0976108	Elevated in PANDAS	0.8385	0.5596
diacylglycerol (12:0/18:1, 14:0/16:1, 16:0/14:1) [2]*	Lipid	Diacylglycerol		HMDB0007012,HMDB0007096	0.75	-0.415037	Reduced in PANDAS	0.8405	0.5603
2-isopropylmalate	Xenobiotics	Food Component/Plant	C02504	HMDB0000402	12.01	3.58616	Elevated in PANDAS	0.8436	0.5617
1-kestose	Xenobiotics	Food Component/Plant	C03661	HMDB0011729	4.05	2.01792	Elevated in PANDAS	0.8451	0.5621
homocitrulline	Amino Acid	Urea cycle; Arginine and Proline Metabolism	C02427	HMDB0000679	0.96	-0.0588937	Reduced in PANDAS	0.8462	0.5622
1-palmitoyl-GPG (16:0)*	Lipid	Lysophospholipid		HMDB0240601	1.17	0.226509	Elevated in PANDAS	0.8495	0.5637
epicatechin	Xenobiotics	Food Component/Plant	C09727,C09728	HMDB0001871	0.21	-2.25154	Reduced in PANDAS	0.8529	0.5654
heptenedioate (C7:1-DC)*	Lipid	Fatty Acid, Dicarboxylate			1.49	0.575312	Elevated in PANDAS	0.8547	0.5659
3-hydroxydodecanedioate*	Lipid	Fatty Acid, Dicarboxylate		HMDB0000413	1.03	0.0426443	Elevated in PANDAS	0.8575	0.5671
heptadecasphingosine (d17:1)	Lipid	Sphingosines			0.6	-0.736966	Reduced in PANDAS	0.8596	0.5675
oxindolylalanine	Amino Acid	Tryptophan Metabolism			1.18	0.238787	Elevated in PANDAS	0.8603	0.5675
N-carbamoylputrescine	Amino Acid	Polyamine Metabolism	C00436	HMDB0033458	0.61	-0.713119	Reduced in PANDAS	0.8611	0.5675
serine	Amino Acid	Glycine, Serine and Threonine Metabolism	C00065	HMDB0000187	1.08	0.111031	Elevated in PANDAS	0.8619	0.5675
alpha-tocotrienol	Cofactors and Vitamins	Tocopherol Metabolism	C14153	HMDB0006327	1	0	Reduced in PANDAS	0.8643	0.5683
choline	Lipid	Phospholipid Metabolism	C00114	HMDB0000097	1.02	0.0285692	Elevated in PANDAS	0.865	0.5683
1-stearoyl-2-oleoyl-GPC (18:0/18:1)	Lipid	Phosphatidylcholine (PC)		HMDB0008038	1.15	0.201634	Elevated in PANDAS	0.8691	0.5703
N(1)-acetylspermine	Amino Acid	Polyamine Metabolism	C02567	HMDB0001186	0.84	-0.251539	Reduced in PANDAS	0.8708	0.5708
1,2-dilinoleoyl-GPC (18:2/18:2)	Lipid	Phosphatidylcholine (PC)		HMDB0008138	0.67	-0.577767	Reduced in PANDAS	0.8729	0.5716
linoleoyl-linolenoyl-glycerol (18:2/18:3) [1]*	Lipid	Diacylglycerol		HMDB0007249	0.96	-0.0588937	Reduced in PANDAS	0.8762	0.573
(15:3)-anacardic acid	Xenobiotics	Food Component/Plant		HMDB31059	0.37	-1.4344	Reduced in PANDAS	0.878	0.573
1-palmitoleoylglycerol (16:1)*	Lipid	Monoacylglycerol		HMDB0011565	1.12	0.163499	Elevated in PANDAS	0.878	0.573
glycerophosphoinositol*	Lipid	Phospholipid Metabolism			1.07	0.0976108	Elevated in PANDAS	0.8807	0.5741
1-palmitoyl-2-alpha-linolenoyl-GPC (16:0/18:3n3)*	Lipid	Phosphatidylcholine (PC)		HMDB0007975	0.97	-0.0439433	Reduced in PANDAS	0.8842	0.5754
maltose	Carbohydrate	Glycogen Metabolism	C00208	HMDB0000163	2.9	1.53605	Elevated in PANDAS	0.8861	0.5754
saccharopine	Amino Acid	Lysine Metabolism	C00449	HMDB0000279	1.59	0.669027	Elevated in PANDAS	0.8866	0.5754
imidazole lactate	Amino Acid	Histidine Metabolism	C05568	HMDB0002320	1.43	0.516015	Elevated in PANDAS	0.888	0.5754
3-hydroxybutyrate (BHBA)	Lipid	Ketone Bodies	C03197,C01089	HMDB0000442,HMDB0000357,HMDB0000011	1.38	0.464668	Elevated in PANDAS	0.8884	0.5754
gamma-tocotrienol	Cofactors and Vitamins	Tocopherol Metabolism	C14155	HMDB0012958	0.94	-0.0892673	Reduced in PANDAS	0.8887	0.5754
N6,N6,N6-trimethyllysine	Amino Acid	Lysine Metabolism	C03793	HMDB0001325	1.27	0.344828	Elevated in PANDAS	0.8904	0.5759
5alpha-pregnan-3beta,20alpha-diol monosulfate (2)	Lipid	Progestin Steroids			0.66	-0.599462	Reduced in PANDAS	0.8919	0.5762
ala-ile-ala	Peptide	Polypeptide			1.06	0.0840643	Elevated in PANDAS	0.8938	0.5769
3,5-dihydroxyphenylpropionate	Xenobiotics	Benzoate Metabolism		HMDB0125533	1.37	0.454176	Elevated in PANDAS	0.8961	0.5777
5-(2-Hydroxyethyl)-4-methylthiazole	Cofactors and Vitamins	Thiamine Metabolism	C04294	HMDB0032985	1.09	0.124328	Elevated in PANDAS	0.8985	0.5786
N-acetylhistamine	Amino Acid	Histidine Metabolism	C05135	HMDB0013253	1.15	0.201634	Elevated in PANDAS	0.9015	0.5799
1-methylhypoxanthine	Nucleotide	Purine Metabolism, (Hypo)Xanthine/Inosine containing		HMDB0013141	0.87	-0.200913	Reduced in PANDAS	0.9054	0.5818
gamma-glutamyltyrosine	Peptide	Gamma-glutamyl Amino Acid		HMDB0011741	1.33	0.411426	Elevated in PANDAS	0.9097	0.5826
3-methylurate*	Xenobiotics	Xanthine Metabolism		HMDB0001970	2.23	1.15704	Elevated in PANDAS	0.9102	0.5826
3-ureidoisobutyrate	Nucleotide	Pyrimidine Metabolism, Uracil containing	C05100	HMDB0002031	0.65	-0.621488	Reduced in PANDAS	0.9107	0.5826
N-methyl-GABA	Amino Acid	Glutamate Metabolism	C15987		1.32	0.400538	Elevated in PANDAS	0.9115	0.5826
diglycerol	Xenobiotics	Chemical			1.55	0.632268	Elevated in PANDAS	0.9116	0.5826
5-hydroxymethylfurfural	Xenobiotics	Food Component/Plant	C11101	HMDB0034355	1.55	0.632268	Elevated in PANDAS	0.9142	0.5836
isovalerate (i5:0)	Amino Acid	Leucine, Isoleucine and Valine Metabolism	C08262	HMDB0000718	1.76	0.815575	Elevated in PANDAS	0.9158	0.5839
pyruvate	Carbohydrate	Glycolysis, Gluconeogenesis, and Pyruvate Metabolism	C00022	HMDB0000243	1.39	0.475085	Elevated in PANDAS	0.9172	0.5839
nicotinate ribonucleoside	Cofactors and Vitamins	Nicotinate and Nicotinamide Metabolism	C05841	HMDB0006809	1.07	0.0976108	Elevated in PANDAS	0.9177	0.5839
(3'-5')-uridylylguanosine	Nucleotide	Dinucleotide			1	0	Reduced in PANDAS	0.9193	0.5843
1-palmitoylglycerol (16:0)	Lipid	Monoacylglycerol		HMDB0011564	1.26	0.333424	Elevated in PANDAS	0.9222	0.5855
glycylvaline	Peptide	Dipeptide		HMDB0028854	1.14	0.189034	Elevated in PANDAS	0.9234	0.5857
glutaminylleucine	Peptide	Dipeptide		HMDB0028801	1.06	0.0840643	Elevated in PANDAS	0.9295	0.587
enterodiol	Xenobiotics	Food Component/Plant	C18166	HMDB0005056	1.02	0.0285692	Elevated in PANDAS	0.9296	0.587
benzoate	Xenobiotics	Benzoate Metabolism	C00180	HMDB0001870	1.05	0.0703893	Elevated in PANDAS	0.9297	0.587
1-(1-enyl-palmitoyl)-GPE (P-16:0)*	Lipid	Lysoplasmalogen		HMDB0011152	0.78	-0.358454	Reduced in PANDAS	0.9302	0.587
1-palmitoyl-2-arachidonoyl-GPC (16:0/20:4n6)	Lipid	Phosphatidylcholine (PC)	C05208	HMDB0007982	1.11	0.15056	Elevated in PANDAS	0.9311	0.587
ginkgolic acid C15:1	Xenobiotics	Food Component/Plant	C10794		0.31	-1.68966	Reduced in PANDAS	0.932	0.587
2-hydroxyglutarate	Lipid	Fatty Acid, Dicarboxylate	C02630	HMDB0059655	2.36	1.23879	Elevated in PANDAS	0.9325	0.587
8-hydroxyguanine	Nucleotide	Purine Metabolism, Guanine containing	C20155	HMDB0002032	0.99	-0.0144996	Reduced in PANDAS	0.9338	0.587
epiandrosterone sulfate	Lipid	Androgenic Steroids	C04555	HMDB0062657	0.63	-0.666576	Reduced in PANDAS	0.9367	0.587
geranyllinalool	Xenobiotics	Drug - Neurological	C20681		0.97	-0.0439433	Reduced in PANDAS	0.9386	0.587
pristanate	Lipid	Fatty Acid, Branched		HMDB0000795	1.07	0.0976108	Elevated in PANDAS	0.9386	0.587
glucuronate	Carbohydrate	Aminosugar Metabolism	C16245	HMDB0000127	1.85	0.887525	Elevated in PANDAS	0.9391	0.587
quinolinate	Cofactors and Vitamins	Nicotinate and Nicotinamide Metabolism	C03722	HMDB0000232	1.59	0.669027	Elevated in PANDAS	0.9407	0.587
eicosanoylsphingosine (d20:1)*	Lipid	Sphingosines			1.33	0.411426	Elevated in PANDAS	0.9416	0.587
linolenate [alpha or gamma; (18:3n3 or 6)]	Lipid	Long Chain Polyunsaturated Fatty Acid (n3 and n6)	C06426,C06427	HMDB0003073,HMDB0001388	0.31	-1.68966	Reduced in PANDAS	0.942	0.587
valerylglycine	Lipid	Fatty Acid Metabolism (Acyl Glycine)		HMDB0000927	1.12	0.163499	Elevated in PANDAS	0.9428	0.587
(3'-5')-adenylylcytidine	Nucleotide	Dinucleotide			1.37	0.454176	Elevated in PANDAS	0.9433	0.587
hesperidin (hesperetin 7-rutinoside)	Xenobiotics	Food Component/Plant	G00283,D01038	HMDB0003265	2.6	1.37851	Elevated in PANDAS	0.9435	0.587
diacylglycerol (16:1/18:2 [2], 16:0/18:3 [1])*	Lipid	Diacylglycerol			0.83	-0.268817	Reduced in PANDAS	0.946	0.5875
N-acetylasparagine	Amino Acid	Alanine and Aspartate Metabolism		HMDB0006028	1.09	0.124328	Elevated in PANDAS	0.9463	0.5875
putrescine	Amino Acid	Polyamine Metabolism	C00134	HMDB0001414	3.66	1.87184	Elevated in PANDAS	0.9484	0.5877
5alpha-androstan-3beta,17beta-diol disulfate	Lipid	Androgenic Steroids	C12525	HMDB00493	0.85	-0.234465	Reduced in PANDAS	0.9499	0.5877
1,2-dilinolenoyl-galactosylglycerol (18:3/18:3)*	Lipid	Galactosyl Glycerolipids	C13871		1.13	0.176323	Elevated in PANDAS	0.9501	0.5877
arachidonate (20:4n6)	Lipid	Long Chain Polyunsaturated Fatty Acid (n3 and n6)	C00219	HMDB0001043	0.86	-0.217591	Reduced in PANDAS	0.9512	0.5877
carnosine	Amino Acid	Histidine Metabolism	C00386	HMDB0000033	1.01	0.0143553	Elevated in PANDAS	0.9518	0.5877
palmitoyl-linolenoyl-glycerol (16:0/18:3) [2]*	Lipid	Diacylglycerol		HMDB0007104,HMDB0007105	0.53	-0.915936	Reduced in PANDAS	0.9549	0.5886
mevalonolactone	Lipid	Mevalonate Metabolism		HMDB0006024	2.19	1.13093	Elevated in PANDAS	0.9551	0.5886
methionine sulfone	Amino Acid	Methionine, Cysteine, SAM and Taurine Metabolism		HMDB0062174	1	0	Reduced in PANDAS	0.9567	0.5889
3-deoxyoctulosonate	Xenobiotics	Bacterial/Fungal	C01187		3.26	1.70487	Elevated in PANDAS	0.9588	0.5896
androstenediol (3beta,17beta) disulfate (2)	Lipid	Androgenic Steroids		HMDB0240313	1.03	0.0426443	Elevated in PANDAS	0.96	0.5897
guanosine	Nucleotide	Purine Metabolism, Guanine containing	C00387	HMDB0000133	0.71	-0.494109	Reduced in PANDAS	0.9646	0.592
5-oxoproline	Amino Acid	Glutathione Metabolism	C02237,C01879	HMDB0000267	1.34	0.422233	Elevated in PANDAS	0.9696	0.5943
ergosterol	Lipid	Sterol	C01694	HMDB0000878	0.49	-1.02915	Reduced in PANDAS	0.9734	0.5943
vanillate	Xenobiotics	Food Component/Plant	C06672	HMDB0000484	1.23	0.298658	Elevated in PANDAS	0.9734	0.5943
2,4,6-trihydroxybenzoate	Xenobiotics	Benzoate Metabolism		HMDB0029649	3.67	1.87578	Elevated in PANDAS	0.9744	0.5943
biliverdin	Cofactors and Vitamins	Hemoglobin and Porphyrin Metabolism	C00500	HMDB0001008	1.08	0.111031	Elevated in PANDAS	0.9749	0.5943
4-acetamidobutanoate	Amino Acid	Polyamine Metabolism	C02946	HMDB0003681	1.29	0.367371	Elevated in PANDAS	0.9752	0.5943
3-dehydrodeoxycholate	Lipid	Secondary Bile Acid Metabolism		HMDB0062742	2.06	1.04264	Elevated in PANDAS	0.9756	0.5943
ethyl beta-glucopyranoside	Xenobiotics	Food Component/Plant		HMDB0029968	1.14	0.189034	Elevated in PANDAS	0.9766	0.5943
3-methylhistidine	Amino Acid	Histidine Metabolism	C01152	HMDB0000479	3.19	1.67356	Elevated in PANDAS	0.9786	0.5949
curcumin	Xenobiotics	Food Component/Plant	C10443	HMDB0002269	0.03	-5.05889	Reduced in PANDAS	0.985	0.5977
citrate	Energy	TCA Cycle	C00158	HMDB0000094	1.55	0.632268	Elevated in PANDAS	0.9852	0.5977
gamma-glutamylthreonine	Peptide	Gamma-glutamyl Amino Acid		HMDB0029159	1.14	0.189034	Elevated in PANDAS	0.989	0.5988
tetradecadienoate (14:2)*	Lipid	Long Chain Polyunsaturated Fatty Acid (n3 and n6)		HMDB0000560	0.83	-0.268817	Reduced in PANDAS	0.9891	0.5988
(3'-5')-adenylylguanosine*	Nucleotide	Dinucleotide			1.96	0.970854	Elevated in PANDAS	0.9947	0.601
quinate	Xenobiotics	Food Component/Plant	C00296	HMDB0003072	0.45	-1.152	Reduced in PANDAS	0.9948	0.601
5-hydroxylysine	Amino Acid	Lysine Metabolism	C16741	HMDB0000450	0.98	-0.0291463	Reduced in PANDAS	0.9967	0.6016
cerotoylcarnitine (C26)*	Lipid	Fatty Acid Metabolism (Acyl Carnitine, Long Chain Saturated)		HMDB0006347	1.09	0.124328	Elevated in PANDAS	0.9978	0.6016
astaxanthin	Cofactors and Vitamins	Vitamin A Metabolism	C08580	HMDB0002204	1.26	0.333424	Elevated in PANDAS	0.9991	0.6018
picolinoylglycine	Lipid	Fatty Acid Metabolism (Acyl Glycine)		HMDB0059766	1	0	Reduced in PANDAS
decanoylcarnitine (C10)	Lipid	Fatty Acid Metabolism (Acyl Carnitine, Medium Chain)		HMDB0000651	1	0	Reduced in PANDAS
cholic acid glucuronide	Lipid	Primary Bile Acid Metabolism		HMDB0002577	1	0	Reduced in PANDAS
deoxycholic acid glucuronide	Lipid	Secondary Bile Acid Metabolism			1	0	Reduced in PANDAS
phloretin	Xenobiotics	Benzoate Metabolism	C00774	HMDB0003306	1	0	Reduced in PANDAS
secoisolariciresinol diglucoside	Xenobiotics	Food Component/Plant		HMDB0036323	1	0	Reduced in PANDAS
daidzein sulfate (2)	Xenobiotics	Food Component/Plant			1	0	Reduced in PANDAS
resveratrol sulfate (2)*	Xenobiotics	Food Component/Plant			1	0	Reduced in PANDAS
ranitidine	Xenobiotics	Drug - Gastrointestinal	D00422	HMDB0001930	1	0	Reduced in PANDAS
famotidine	Xenobiotics	Drug - Gastrointestinal	D00318	HMDB0001919	1	0	Reduced in PANDAS
lansoprazole	Xenobiotics	Drug - Gastrointestinal	D00355	HMDB0005008	1	0	Reduced in PANDAS
loratadine	Xenobiotics	Drug - Respiratory	D00364	HMDB0005000	1	0	Reduced in PANDAS
Resorcinol	Xenobiotics	Drug - Topical Agents	D00133,C01751	HMDB0032037	1	0	Reduced in PANDAS
1,2,3-benzenetriol sulfate (1)	Xenobiotics	Chemical			1	0	Reduced in PANDAS
glucuronide of C10H18O2 (8)*	Partially Characterized Molecules	Partially Characterized Molecules			1	0	Reduced in PANDAS
glutamine conjugate of C6H10O2 (1)*	Partially Characterized Molecules	Partially Characterized Molecules			1	0	Reduced in PANDAS
glutamine conjugate of C6H10O2 (2)*	Partially Characterized Molecules	Partially Characterized Molecules			1	0	Reduced in PANDAS

## Sheet: Abundance_Sig_p05
Metabolite	Super_Pathway	Sub_Pathway	KEGG	HMDB	Fold_Change	Log2_FC	Direction	p_value	q_value
lactosyl-N-behenoyl-sphingosine (d18:1/22:0)*	Lipid	Lactosylceramides (LCER)		HMDB0011594	9.5	3.24793	Elevated in PANDAS	0.0022	0.2384
N-acetylmethionine	Amino Acid	Methionine, Cysteine, SAM and Taurine Metabolism	C02712	HMDB0011745	3.58	1.83996	Elevated in PANDAS	0.003	0.2384
phenylpyruvate	Amino Acid	Phenylalanine Metabolism	C00166	HMDB0000205	3.77	1.91456	Elevated in PANDAS	0.0034	0.2384
lactosyl-N-palmitoyl-sphingosine (d18:1/16:0)	Lipid	Lactosylceramides (LCER)		HMDB0006750	12.85	3.6837	Elevated in PANDAS	0.0043	0.2384
3-methyl-2-oxobutyrate	Amino Acid	Leucine, Isoleucine and Valine Metabolism	C00141	HMDB0000019	4.92	2.29866	Elevated in PANDAS	0.0047	0.2384
thioproline	Xenobiotics	Chemical		HMDB0062164	4.4	2.1375	Elevated in PANDAS	0.0051	0.2384
pantoate	Cofactors and Vitamins	Pantothenate and CoA Metabolism	C00522	HMDB0240389	3.8	1.926	Elevated in PANDAS	0.0063	0.2384
lithocholate sulfate (1)	Lipid	Secondary Bile Acid Metabolism			3.49	1.80323	Elevated in PANDAS	0.0102	0.2384
isoursodeoxycholate sulfate (1)	Lipid	Secondary Bile Acid Metabolism			7.15	2.83794	Elevated in PANDAS	0.0103	0.2384
2-hydroxy-4-(methylthio)butanoic acid	Amino Acid	Methionine, Cysteine, SAM and Taurine Metabolism		HMDB0037115	69.07	6.10999	Elevated in PANDAS	0.011	0.2384
N-propionylmethionine	Amino Acid	Methionine, Cysteine, SAM and Taurine Metabolism		HMDB0094704	21.94	4.45549	Elevated in PANDAS	0.0113	0.2384
methionine	Amino Acid	Methionine, Cysteine, SAM and Taurine Metabolism	C00073	HMDB0000696	1.59	0.669027	Elevated in PANDAS	0.0114	0.2384
4-methyl-2-oxopentanoate	Amino Acid	Leucine, Isoleucine and Valine Metabolism	C00233	HMDB0000695	4.81	2.26604	Elevated in PANDAS	0.0121	0.2384
4-hydroxyphenylpyruvate	Amino Acid	Tyrosine Metabolism	C01179	HMDB0000707	3.33	1.73552	Elevated in PANDAS	0.0127	0.2384
3-aminoisobutyrate	Nucleotide	Pyrimidine Metabolism, Thymine containing	C05145	HMDB0002166	10.9	3.44626	Elevated in PANDAS	0.013	0.2384
lactosyl-N-nervonoyl-sphingosine (d18:1/24:1)*	Lipid	Lactosylceramides (LCER)		HMDB0004872	10.98	3.45681	Elevated in PANDAS	0.0143	0.2384
theophylline	Xenobiotics	Xanthine Metabolism	C07130	HMDB0001889	2.64	1.40054	Elevated in PANDAS	0.0148	0.2384
bilirubin (E,Z or Z,E)*	Cofactors and Vitamins	Hemoglobin and Porphyrin Metabolism	C00486	HMDB0000488	3.2	1.67807	Elevated in PANDAS	0.0172	0.2384
lysylleucine	Peptide	Dipeptide		HMDB0028955	3.72	1.8953	Elevated in PANDAS	0.0181	0.2384
phenylalanine	Amino Acid	Phenylalanine Metabolism	C00079	HMDB0000159	1.43	0.516015	Elevated in PANDAS	0.0184	0.2384
pregnenediol disulfate (C21H34O8S2)*	Lipid	Pregnenolone Steroids			4.26	2.09085	Elevated in PANDAS	0.0186	0.2384
valylglutamine	Peptide	Dipeptide		HMDB0029125	3.25	1.70044	Elevated in PANDAS	0.0195	0.2384
alanylleucine	Peptide	Dipeptide		HMDB0028691	2.61	1.38405	Elevated in PANDAS	0.0197	0.2384
lactosyl-N-stearoyl-sphingosine (d18:1/18:0)*	Lipid	Lactosylceramides (LCER)		HMDB0011591	2.71	1.43829	Elevated in PANDAS	0.0203	0.2384
flavin adenine dinucleotide (FAD)	Cofactors and Vitamins	Riboflavin Metabolism	C00016	HMDB0001248	0.33	-1.59946	Reduced in PANDAS	0.0005	0.2384
sitostanol	Xenobiotics	Food Component/Plant	C19644	HMDB0000494	0.22	-2.18442	Reduced in PANDAS	0.0013	0.2384
8-hydroxyoctanoate	Lipid	Fatty Acid, Monohydroxy		HMDB0061914	0.2	-2.32193	Reduced in PANDAS	0.0024	0.2384
dipicolinate	Xenobiotics	Food Component/Plant		HMDB0033161	0.08	-3.64386	Reduced in PANDAS	0.0029	0.2384
coprostanol	Lipid	Sterol		HMDB0000577	0.27	-1.88897	Reduced in PANDAS	0.0033	0.2384
L-urobilin	Cofactors and Vitamins	Hemoglobin and Porphyrin Metabolism	C05793	HMDB0004159	0.3	-1.73697	Reduced in PANDAS	0.0062	0.2384
glutamyl-meso-diaminopimelate	Xenobiotics	Bacterial/Fungal			0.26	-1.94342	Reduced in PANDAS	0.0087	0.2384
erucoylcarnitine (C22:1)*	Lipid	Fatty Acid Metabolism (Acyl Carnitine, Monounsaturated)			0.27	-1.88897	Reduced in PANDAS	0.0088	0.2384
N-methylhydroxyproline**	Amino Acid	Urea cycle; Arginine and Proline Metabolism			0.27	-1.88897	Reduced in PANDAS	0.0089	0.2384
2-hydroxylignocerate*	Lipid	Fatty Acid, Monohydroxy	C17873	HMDB0039540	0.42	-1.25154	Reduced in PANDAS	0.0094	0.2384
3-phenylpropionate (hydrocinnamate)	Xenobiotics	Benzoate Metabolism	C05629	HMDB0000764	0.33	-1.59946	Reduced in PANDAS	0.0109	0.2384
5,6-dihydrouridine	Nucleotide	Pyrimidine Metabolism, Uracil containing		HMDB0000497	0.47	-1.08927	Reduced in PANDAS	0.0109	0.2384
2-hydroxyarachidate*	Lipid	Fatty Acid, Monohydroxy			0.41	-1.2863	Reduced in PANDAS	0.0114	0.2384
N-acetylglutamine	Amino Acid	Glutamate Metabolism	C02716	HMDB0006029	0.59	-0.761213	Reduced in PANDAS	0.0124	0.2384
hypoxanthine	Nucleotide	Purine Metabolism, (Hypo)Xanthine/Inosine containing	C00262	HMDB0000157	0.41	-1.2863	Reduced in PANDAS	0.0124	0.2384
2-hydroxynervonate*	Lipid	Fatty Acid, Monohydroxy			0.3	-1.73697	Reduced in PANDAS	0.0125	0.2384
undecanedioate (C11-DC)	Lipid	Fatty Acid, Dicarboxylate		HMDB0000888	0.5	-1	Reduced in PANDAS	0.0142	0.2384
malate	Energy	TCA Cycle	C00149,C00711,C00497	HMDB0031518,HMDB0000156,HMDB0000744	0.38	-1.39593	Reduced in PANDAS	0.0157	0.2384
N-methylphenylalanine	Amino Acid	Phenylalanine Metabolism		HMDB0029224	0.29	-1.78588	Reduced in PANDAS	0.0167	0.2384
behenoylcarnitine (C22)*	Lipid	Fatty Acid Metabolism (Acyl Carnitine, Long Chain Saturated)		HMDB0062468	0.4	-1.32193	Reduced in PANDAS	0.0189	0.2384
3-hydroxyarachidate*	Lipid	Fatty Acid, Monohydroxy		HMDB0062566	0.08	-3.64386	Reduced in PANDAS	0.0193	0.2384
beta-cryptoxanthin	Cofactors and Vitamins	Vitamin A Metabolism	C08591	HMDB0033844	0.39	-1.35845	Reduced in PANDAS	0.0198	0.2384
glutamate, gamma-methyl ester	Amino Acid	Glutamate Metabolism		HMDB0061715	0.46	-1.12029	Reduced in PANDAS	0.0198	0.2384
tridecanedioate (C13-DC)	Lipid	Fatty Acid, Dicarboxylate		HMDB0002327	0.53	-0.915936	Reduced in PANDAS	0.02	0.2384
erythrose	Xenobiotics	Food Component/Plant	C01796	HMDB0002649	0.59	-0.761213	Reduced in PANDAS	0.0202	0.2384
2-hydroxystearate	Lipid	Fatty Acid, Monohydroxy	C03042,C03045	HMDB0062549	0.51	-0.971431	Reduced in PANDAS	0.0202	0.2384
leucylglutamine*	Peptide	Dipeptide		HMDB0028927	3.2	1.67807	Elevated in PANDAS	0.0211	0.2413
11-ketoetiocholanolone sulfate	Lipid	Androgenic Steroids			0.26	-1.94342	Reduced in PANDAS	0.0214	0.2413
pregnenetriol disulfate*	Lipid	Pregnenolone Steroids			2.89	1.53107	Elevated in PANDAS	0.0224	0.2475
urate	Nucleotide	Purine Metabolism, (Hypo)Xanthine/Inosine containing	C00366	HMDB0000289	9.51	3.24945	Elevated in PANDAS	0.0238	0.2545
7-ketodeoxycholate	Lipid	Secondary Bile Acid Metabolism		HMDB0000391	20.21	4.337	Elevated in PANDAS	0.0239	0.2545
deoxycholic acid 12-sulfate*	Lipid	Secondary Bile Acid Metabolism			2.16	1.11103	Elevated in PANDAS	0.0243	0.2545
serotonin	Amino Acid	Tryptophan Metabolism	C00780	HMDB0000259	2.03	1.02148	Elevated in PANDAS	0.025	0.2558
tyramine	Amino Acid	Tyrosine Metabolism	C00483	HMDB0000306	34.34	5.10182	Elevated in PANDAS	0.0257	0.2558
2-hydroxypalmitate	Lipid	Fatty Acid, Monohydroxy		HMDB0031057	0.54	-0.888969	Reduced in PANDAS	0.0255	0.2558
lanosterol	Lipid	Sterol	C01724,C08624	HMDB0001251	0.53	-0.915936	Reduced in PANDAS	0.0266	0.2598
7-methylurate	Xenobiotics	Xanthine Metabolism	C16355	HMDB0011107	7.73	2.95047	Elevated in PANDAS	0.0275	0.261
alpha-tocopherol acetate	Cofactors and Vitamins	Tocopherol Metabolism	C13202	HMDB0034227	244.1	7.93133	Elevated in PANDAS	0.028	0.261
N-methylproline	Amino Acid	Urea cycle; Arginine and Proline Metabolism		HMDB0094696	0.31	-1.68966	Reduced in PANDAS	0.028	0.261
theobromine	Xenobiotics	Xanthine Metabolism	C07480	HMDB0002825	2.38	1.25096	Elevated in PANDAS	0.0294	0.2613
bilirubin (E,E)*	Cofactors and Vitamins	Hemoglobin and Porphyrin Metabolism		HMDB0240584	2.47	1.30451	Elevated in PANDAS	0.0296	0.2613
2-hydroxybehenate	Lipid	Fatty Acid, Monohydroxy		HMDB0061660	0.46	-1.12029	Reduced in PANDAS	0.0298	0.2613
arachidoylcarnitine (C20)*	Lipid	Fatty Acid Metabolism (Acyl Carnitine, Long Chain Saturated)		HMDB0006460	0.35	-1.51457	Reduced in PANDAS	0.0304	0.2613
sebacate (C10-DC)	Lipid	Fatty Acid, Dicarboxylate	C08277	HMDB0000792	0.63	-0.666576	Reduced in PANDAS	0.0307	0.2613
2-hydroxymyristate	Lipid	Fatty Acid, Monohydroxy	C13790	HMDB0002261	0.46	-1.12029	Reduced in PANDAS	0.0307	0.2613
lithocholic acid sulfate (2)	Lipid	Secondary Bile Acid Metabolism			167.01	7.38379	Elevated in PANDAS	0.0318	0.2666
tryptophylglycine	Peptide	Dipeptide		HMDB0029083	4.12	2.04264	Elevated in PANDAS	0.0333	0.27
7-methylxanthine	Xenobiotics	Xanthine Metabolism	C16353	HMDB0001991	3.36	1.74846	Elevated in PANDAS	0.0336	0.27
nervonoylcarnitine (C24:1)*	Lipid	Fatty Acid Metabolism (Acyl Carnitine, Monounsaturated)		HMDB0006509	0.45	-1.152	Reduced in PANDAS	0.0335	0.27
7-ketolithocholate	Lipid	Secondary Bile Acid Metabolism		HMDB0000467	21.05	4.39575	Elevated in PANDAS	0.0348	0.2738
5alpha-pregnan-3beta,20alpha-diol disulfate	Lipid	Progestin Steroids		HMDB0094650	2.24	1.1635	Elevated in PANDAS	0.036	0.2738
lactosyl-N-arachidoyl-sphingosine (d18:1/20:0)*	Lipid	Lactosylceramides (LCER)	C01290	HMDB0011593	3.23	1.69153	Elevated in PANDAS	0.0362	0.2738
N-palmitoyl-sphinganine (d18:0/16:0)	Lipid	Dihydroceramides		HMDB11760	1.82	0.863938	Elevated in PANDAS	0.038	0.2738
2-hydroxy-3-methylvalerate	Amino Acid	Leucine, Isoleucine and Valine Metabolism		HMDB0000317	90.99	6.50764	Elevated in PANDAS	0.0383	0.2738
N-acetylmuramate	Carbohydrate	Aminosugar Metabolism	C02713	HMDB0060493	0.62	-0.68966	Reduced in PANDAS	0.0352	0.2738
suberate (C8-DC)	Lipid	Fatty Acid, Dicarboxylate	C08278	HMDB0000893	0.59	-0.761213	Reduced in PANDAS	0.0366	0.2738
5-methyluridine (ribothymidine)	Nucleotide	Pyrimidine Metabolism, Uracil containing		HMDB0000884	0.38	-1.39593	Reduced in PANDAS	0.0377	0.2738
pyridoxal	Cofactors and Vitamins	Vitamin B6 Metabolism	C00250	HMDB0001545	0.64	-0.643856	Reduced in PANDAS	0.038	0.2738
3,4-dihydroxybenzoate	Xenobiotics	Benzoate Metabolism	C00230	HMDB0001856	0.57	-0.810966	Reduced in PANDAS	0.0387	0.2738
chenodeoxycholic acid sulfate (1)	Lipid	Primary Bile Acid Metabolism		HMDB0002522	2.33	1.22033	Elevated in PANDAS	0.0406	0.2797
maltitol/lactitol/cellobiotol/palatinol	Carbohydrate	Disaccharides and Oligosaccharides			8.28	3.04963	Elevated in PANDAS	0.0409	0.2797
alpha-hydroxyisovalerate	Amino Acid	Leucine, Isoleucine and Valine Metabolism		HMDB0000407	39.56	5.30597	Elevated in PANDAS	0.0411	0.2797
3-(2-hydroxyphenyl)propionate	Xenobiotics	Benzoate Metabolism	C01198	HMDB0033752	0.24	-2.05889	Reduced in PANDAS	0.0415	0.2797
tyrosine	Amino Acid	Tyrosine Metabolism	C00082	HMDB0000158	1.46	0.545968	Elevated in PANDAS	0.0425	0.2831
methylphosphate	Nucleotide	Purine and Pyrimidine Metabolism		HMDB61711	0.44	-1.18442	Reduced in PANDAS	0.0435	0.2868
androsterone sulfate	Lipid	Androgenic Steroids		HMDB0002759	6.56	2.7137	Elevated in PANDAS	0.0455	0.296
phenylalanylglycine	Peptide	Dipeptide		HMDB0028995	2.99	1.58015	Elevated in PANDAS	0.0466	0.296
glycodeoxycholate	Lipid	Secondary Bile Acid Metabolism	C05464	HMDB00631	16.65	4.05745	Elevated in PANDAS	0.047	0.296
3-methyl-2-oxovalerate	Amino Acid	Leucine, Isoleucine and Valine Metabolism	C03465,C06008,C00671	HMDB0000491	3.64	1.86394	Elevated in PANDAS	0.0471	0.296
glycosyl-N-(2-hydroxynervonoyl)-sphingosine (d18:1/24:1(2OH))*	Lipid	Hexosylceramides (HCER)			2.38	1.25096	Elevated in PANDAS	0.0481	0.296
leucine	Amino Acid	Leucine, Isoleucine and Valine Metabolism	C00123	HMDB0000687	1.36	0.443607	Elevated in PANDAS	0.0489	0.296
alpha-hydroxyisocaproate	Amino Acid	Leucine, Isoleucine and Valine Metabolism	C03264	HMDB0000665,HMDB00746,HMDB0000624	71.11	6.15198	Elevated in PANDAS	0.0492	0.296
N-formylmethionine	Amino Acid	Methionine, Cysteine, SAM and Taurine Metabolism	C03145	HMDB0001015	1.97	0.978196	Elevated in PANDAS	0.0495	0.296
3-carboxyadipate	Lipid	Fatty Acid, Dicarboxylate			0.56	-0.836501	Reduced in PANDAS	0.0485	0.296

## Sheet: Pathway_PresenceAbsence
Sub_Pathway	Total	PANDAS_only	Control_only	Sig_p05	Sig_p10
Food Component/Plant	20	20	0	0	0
Secondary Bile Acid Metabolism	6	6	0	0	0
Benzoate Metabolism	5	5	0	0	0
Partially Characterized Molecules	5	5	0	0	0
Primary Bile Acid Metabolism	3	3	0	0	1
Ascorbate and Aldarate Metabolism	2	2	0	0	0
Chemical	2	2	0	0	0
Methionine, Cysteine, SAM and Taurine Metabolism	2	2	0	1	2
Drug - Psychoactive	2	2	0	0	0
Drug - Antibiotic	2	2	0	0	0
Drug - Gastrointestinal	3	2	1	0	0
Drug - Analgesics, Anesthetics	1	1	0	0	0
Acetylated Peptides	1	1	0	0	0
Drug - Topical Agents	1	1	0	0	0
Drug - Respiratory	1	1	0	0	0
Lactosylceramides (LCER)	1	1	0	1	1
Glutamate Metabolism	1	1	0	1	1
Fatty Acid Metabolism (Acyl Glycine)	1	1	0	0	0
Fatty Acid Metabolism (Acyl Carnitine, Medium Chain)	1	1	0	0	0
Leucine, Isoleucine and Valine Metabolism	1	1	0	0	1
Tryptophan Metabolism	1	1	0	0	0
Tyrosine Metabolism	1	1	0	0	0
Xanthine Metabolism	1	1	0	0	0

## Sheet: Pathway_Abundance
Sub_Pathway	Elevated_in_PANDAS	Reduced_in_PANDAS	Total_Sig
Fatty Acid, Monohydroxy	0	9	9
Leucine, Isoleucine and Valine Metabolism	7	0	7
Secondary Bile Acid Metabolism	7	0	7
Dipeptide	6	0	6
Lactosylceramides (LCER)	5	0	5
Fatty Acid, Dicarboxylate	0	5	5
Methionine, Cysteine, SAM and Taurine Metabolism	5	0	5
Xanthine Metabolism	4	0	4
Tyrosine Metabolism	3	0	3
Food Component/Plant	0	3	3
Phenylalanine Metabolism	2	1	3
Hemoglobin and Porphyrin Metabolism	2	1	3
Benzoate Metabolism	0	3	3
Androgenic Steroids	1	1	2
Pregnenolone Steroids	2	0	2
Pyrimidine Metabolism, Uracil containing	0	2	2
Urea cycle; Arginine and Proline Metabolism	0	2	2
Sterol	0	2	2
Fatty Acid Metabolism (Acyl Carnitine, Long Chain Saturated)	0	2	2
Purine Metabolism, (Hypo)Xanthine/Inosine containing	1	1	2
Glutamate Metabolism	0	2	2
Fatty Acid Metabolism (Acyl Carnitine, Monounsaturated)	0	2	2
Bacterial/Fungal	0	1	1
Dihydroceramides	1	0	1
Chemical	1	0	1
Aminosugar Metabolism	0	1	1
Disaccharides and Oligosaccharides	1	0	1
Primary Bile Acid Metabolism	1	0	1
Pantothenate and CoA Metabolism	1	0	1
Hexosylceramides (HCER)	1	0	1
Pyrimidine Metabolism, Thymine containing	1	0	1
Riboflavin Metabolism	0	1	1
Progestin Steroids	1	0	1
Purine and Pyrimidine Metabolism	0	1	1
TCA Cycle	0	1	1
Tryptophan Metabolism	1	0	1
Tocopherol Metabolism	1	0	1
Vitamin A Metabolism	0	1	1
Vitamin B6 Metabolism	0	1	1
