# Supplementary material for: Functional Shifts in Gut Microbiota and Associated Metabolites Suggest Gut–Brain Axis Dysregulation in Pediatric Autoimmune Neuropsychiatric Disorders Associated with Streptococcal Infections (PANDAS)
Source: Microorganisms. 2026 May 2;14(5):1036. doi: 10.3390/microorganisms14051036 (PMC13209760; doi:10.3390/microorganisms14051036)
Supplement: Supplementary file 1 [file microorganisms-14-01036-s001.zip › Supplemental File 8.xlsx]

## Sheet: Methods
Analysis	Parameter	Value
Overview	Total metabolites (universe)	991
Overview	Total Sub Pathways tested	114
Overview	Significant metabolites (p<0.05)	98
Overview	Elevated in PANDAS (p<0.05)	55
Overview	Reduced in PANDAS (p<0.05)	43
Statistical Test	Method	Fisher's Exact Test (one-sided, alternative='greater')
Statistical Test	Null hypothesis	Pathway is not enriched among significant metabolites
Statistical Test	FDR correction	Benjamini-Hochberg method
Enrichment Metrics	Fold Enrichment	Observed / Expected
Enrichment Metrics	Expected	(metabolites in pathway × total significant) / total metabolites
Enrichment Metrics	Odds Ratio	From 2×2 contingency table
Significance Thresholds	Nominal significance	p < 0.05
Significance Thresholds	FDR significance	q < 0.05
Data Source	Platform	Metabolon untargeted metabolomics
Data Source	File	UNAZ-01-21VW_HUMAN_FECES_HEATMAP.xlsx
Data Source	Significance criterion	Welch's t-test p < 0.05
Data Source	Direction criterion	Fold change (CONTROL column) > 1 = Elevated in PANDAS

## Sheet: FDR_Significant
Super_Pathway	Sub_Pathway	Total_Metabolites	Sig_Total	Sig_Elevated	Sig_Reduced	Interpretation
Lipid	Lactosylceramides (LCER)	5	5	5	0	Enriched overall (FE=10.11, q=0.0010); Enriched for elevated (FE=18.02, q=0.0001)
Lipid	Fatty Acid, Monohydroxy	24	9	0	9	Enriched overall (FE=3.79, q=0.0134); Enriched for reduced (FE=8.64, q=0.0000)
Peptide	Dipeptide	20	6	6	0	Enriched for elevated (FE=5.41, q=0.0179)
Amino Acid	Leucine, Isoleucine and Valine Metabolism	26	7	7	0	Enriched for elevated (FE=4.85, q=0.0179)

## Sheet: All_Pathways
Super_Pathway	Sub_Pathway	Total_Metabolites	Sig_Total	Sig_Elevated	Sig_Reduced	Expected_All	FoldEnrich_All	OddsRatio_All	p_All	q_All	FoldEnrich_Elevated	OddsRatio_Elevated	p_Elevated	q_Elevated	FoldEnrich_Reduced	OddsRatio_Reduced	p_Reduced	q_Reduced
Lipid	Lactosylceramides (LCER)	5	5	5	0	0.49	10.11	Inf	8.61274e-06	0.000981852	18.02	Inf	4.41191e-07	5.02958e-05			1	1
Lipid	Fatty Acid, Monohydroxy	24	9	0	9	2.37	3.79	5.92	0.000234517	0.0133675			1	1	8.64	16.46	1.86849e-07	2.13008e-05
Peptide	Dipeptide	20	6	6	0	1.98	3.03	4.09	0.00987465	0.289141	5.41	8.06	0.000471321	0.0179102			1	1
Amino Acid	Leucine, Isoleucine and Valine Metabolism	26	7	7	0	2.57	2.72	3.54	0.0101453	0.289141	4.85	7.04	0.000319262	0.0179102			1	1
Cofactors and Vitamins	Hemoglobin and Porphyrin Metabolism	8	3	2	1	0.79	3.79	5.61	0.0363529	0.813283	4.5	5.85	0.0682906	0.865014	2.88	3.2	0.299645	1
Lipid	Secondary Bile Acid Metabolism	34	7	7	0	3.36	2.08	2.47	0.0428044	0.813283	3.71	4.91	0.00184031	0.0524488			1	1
Xenobiotics	Xanthine Metabolism	15	4	4	0	1.48	2.7	3.41	0.0522934	0.851636	4.8	6.6	0.0073433	0.139523			1	1
Amino Acid	Methionine, Cysteine, SAM and Taurine Metabolism	23	5	5	0	2.27	2.2	2.61	0.068041	0.969584	3.92	5.1	0.00684682	0.139523			1	1
Nucleotide	Purine and Pyrimidine Metabolism	1	1	0	1	0.1	10.11	Inf	0.09889	1			1	1	23.05	Inf	0.0433905	0.994485
Lipid	Fatty Acid, Dicarboxylate	26	5	0	5	2.57	1.94	2.23	0.105107	1			1	1	4.43	5.81	0.00405009	0.230855
Lipid	Pregnenolone Steroids	6	2	2	0	0.59	3.37	4.63	0.111585	1	6.01	8.79	0.0392933	0.639919			1	1
Amino Acid	Phenylalanine Metabolism	13	3	2	1	1.29	2.33	2.79	0.129349	1	2.77	3.17	0.159555	1	1.77	1.86	0.440259	1
Lipid	Fatty Acid Metabolism (Acyl Carnitine, Monounsaturated)	7	2	0	2	0.69	2.89	3.7	0.146438	1			1	1	6.58	9.2	0.0336294	0.994485
Nucleotide	Purine Metabolism, (Hypo)Xanthine/Inosine containing	8	2	1	1	0.79	2.53	3.08	0.183133	1	2.25	2.46	0.367744	1	2.88	3.2	0.299645	1
Lipid	Fatty Acid Metabolism (Acyl Carnitine, Long Chain Saturated)	8	2	0	2	0.79	2.53	3.08	0.183133	1			1	1	5.76	7.66	0.0436178	0.994485
Carbohydrate	Disaccharides and Oligosaccharides	2	1	1	0	0.2	5.06	9.2	0.188091	1	9.01	17.31	0.107972	1			1	1
Amino Acid	Tyrosine Metabolism	17	3	3	0	1.68	1.78	1.98	0.232038	1	3.18	3.8	0.0632619	0.865014			1	1
Cofactors and Vitamins	Riboflavin Metabolism	3	1	0	1	0.3	3.37	4.59	0.268543	1			1	1	7.68	11.26	0.124725	1
Lipid	Dihydroceramides	3	1	1	0	0.3	3.37	4.59	0.268543	1	6.01	8.65	0.157579	1			1	1
Cofactors and Vitamins	Pantothenate and CoA Metabolism	3	1	1	0	0.3	3.37	4.59	0.268543	1	6.01	8.65	0.157579	1			1	1
Nucleotide	Pyrimidine Metabolism, Uracil containing	12	2	0	2	1.19	1.69	1.84	0.336089	1			1	1	3.84	4.58	0.0921381	1
Lipid	Androgenic Steroids	12	2	1	1	1.19	1.69	1.84	0.336089	1	1.5	1.56	0.497989	1	1.92	2.03	0.414545	1
Cofactors and Vitamins	Vitamin B6 Metabolism	4	1	0	1	0.4	2.53	3.06	0.341096	1			1	1	5.76	7.5	0.162819	1
Lipid	Hexosylceramides (HCER)	4	1	1	0	0.4	2.53	3.06	0.341096	1	4.5	5.76	0.204475	1			1	1
Lipid	Sterol	13	2	0	2	1.29	1.56	1.67	0.373678	1			1	1	3.55	4.16	0.10597	1
Nucleotide	Pyrimidine Metabolism, Thymine containing	5	1	1	0	0.49	2.02	2.29	0.406519	1	3.6	4.31	0.248805	1			1	1
Lipid	Progestin Steroids	5	1	1	0	0.49	2.02	2.29	0.406519	1	3.6	4.31	0.248805	1			1	1
Amino Acid	Glutamate Metabolism	14	2	0	2	1.38	1.44	1.53	0.410402	1			1	1	3.29	3.8	0.120326	1
Xenobiotics	Benzoate Metabolism	25	3	0	3	2.47	1.21	1.25	0.456645	1			1	1	2.77	3.16	0.0899937	1
Cofactors and Vitamins	Vitamin A Metabolism	6	1	0	1	0.59	1.69	1.83	0.465506	1			1	1	3.84	4.49	0.234212	1
Xenobiotics	Bacterial/Fungal	7	1	0	1	0.69	1.44	1.52	0.518684	1			1	1	3.29	3.74	0.267642	1
Carbohydrate	Aminosugar Metabolism	7	1	0	1	0.69	1.44	1.52	0.518684	1			1	1	3.29	3.74	0.267642	1
Cofactors and Vitamins	Tocopherol Metabolism	10	1	1	0	0.99	1.01	1.01	0.648764	1	1.8	1.91	0.43655	1			1	1
Amino Acid	Urea cycle; Arginine and Proline Metabolism	23	2	0	2	2.27	0.88	0.87	0.682052	1			1	1	2	2.15	0.263204	1
Energy	TCA Cycle	12	1	0	1	1.19	0.84	0.83	0.715467	1			1	1	1.92	2.03	0.414545	1
Lipid	Primary Bile Acid Metabolism	13	1	1	0	1.29	0.78	0.76	0.743949	1	1.39	1.43	0.526192	1			1	1
Xenobiotics	Chemical	16	1	1	0	1.58	0.63	0.6	0.81353	1	1.13	1.14	0.601791	1			1	1
Amino Acid	Tryptophan Metabolism	23	1	1	0	2.27	0.44	0.41	0.911382	1	0.78	0.77	0.73513	1			1	1
Xenobiotics	Food Component/Plant	117	3	0	3	11.57	0.26	0.22	0.999724	1			1	1	0.59	0.55	0.901734	1
Lipid	Long Chain Saturated Fatty Acid	7	0	0	0	0.69	0	0	1	1			1	1			1	1
Lipid	Medium Chain Fatty Acid	7	0	0	0	0.69	0	0	1	1			1	1			1	1
Lipid	Short Chain Fatty Acid	2	0	0	0	0.2	0	0	1	1			1	1			1	1
Lipid	Fatty Acid Synthesis	2	0	0	0	0.2	0	0	1	1			1	1			1	1
Energy	Oxidative Phosphorylation	1	0	0	0	0.1	0	0	1	1			1	1			1	1
Lipid	Fatty Acid Hydroxyl Fatty Acid	3	0	0	0	0.3	0	0	1	1			1	1			1	1
Lipid	Fatty Acid, Branched	5	0	0	0	0.49	0	0	1	1			1	1			1	1
Lipid	Long Chain Polyunsaturated Fatty Acid (n3 and n6)	13	0	0	0	1.29	0	0	1	1			1	1			1	1
Amino Acid	Creatine Metabolism	4	0	0	0	0.4	0	0	1	1			1	1			1	1
Peptide	Gamma-glutamyl Amino Acid	10	0	0	0	0.99	0	0	1	1			1	1			1	1
Amino Acid	Glutathione Metabolism	3	0	0	0	0.3	0	0	1	1			1	1			1	1
Amino Acid	Guanidino and Acetamido Metabolism	3	0	0	0	0.3	0	0	1	1			1	1			1	1
Amino Acid	Polyamine Metabolism	15	0	0	0	1.48	0	0	1	1			1	1			1	1
Peptide	Modified Peptides	1	0	0	0	0.1	0	0	1	1			1	1			1	1
Carbohydrate	Glycolysis, Gluconeogenesis, and Pyruvate Metabolism	4	0	0	0	0.4	0	0	1	1			1	1			1	1
Peptide	Acetylated Peptides	2	0	0	0	0.2	0	0	1	1			1	1			1	1
Peptide	Polypeptide	3	0	0	0	0.3	0	0	1	1			1	1			1	1
Carbohydrate	Glycogen Metabolism	3	0	0	0	0.3	0	0	1	1			1	1			1	1
Carbohydrate	Pentose Metabolism	9	0	0	0	0.89	0	0	1	1			1	1			1	1
Carbohydrate	Fructose, Mannose and Galactose Metabolism	4	0	0	0	0.4	0	0	1	1			1	1			1	1
Carbohydrate	Advanced Glycation End-product	1	0	0	0	0.1	0	0	1	1			1	1			1	1
Amino Acid	Lysine Metabolism	22	0	0	0	2.18	0	0	1	1			1	1			1	1
Amino Acid	Glycine, Serine and Threonine Metabolism	10	0	0	0	0.99	0	0	1	1			1	1			1	1
Amino Acid	Alanine and Aspartate Metabolism	10	0	0	0	0.99	0	0	1	1			1	1			1	1
Amino Acid	Histidine Metabolism	19	0	0	0	1.88	0	0	1	1			1	1			1	1
Lipid	Galactosyl Glycerolipids	12	0	0	0	1.19	0	0	1	1			1	1			1	1
Lipid	Diacylglycerol	20	0	0	0	1.98	0	0	1	1			1	1			1	1
Lipid	Monoacylglycerol	13	0	0	0	1.29	0	0	1	1			1	1			1	1
Lipid	Glycerolipid Metabolism	3	0	0	0	0.3	0	0	1	1			1	1			1	1
Lipid	Lysoplasmalogen	3	0	0	0	0.3	0	0	1	1			1	1			1	1
Lipid	Lysophospholipid	17	0	0	0	1.68	0	0	1	1			1	1			1	1
Lipid	Phosphatidylethanolamine (PE)	2	0	0	0	0.2	0	0	1	1			1	1			1	1
Lipid	Phosphatidylcholine (PC)	9	0	0	0	0.89	0	0	1	1			1	1			1	1
Lipid	Phospholipid Metabolism	7	0	0	0	0.69	0	0	1	1			1	1			1	1
Lipid	Inositol Metabolism	2	0	0	0	0.2	0	0	1	1			1	1			1	1
Lipid	Endocannabinoid	10	0	0	0	0.99	0	0	1	1			1	1			1	1
Lipid	Fatty Acid, Dihydroxy	6	0	0	0	0.59	0	0	1	1			1	1			1	1
Lipid	Fatty Acid Metabolism (Acyl Choline)	3	0	0	0	0.3	0	0	1	1			1	1			1	1
Lipid	Ketone Bodies	1	0	0	0	0.1	0	0	1	1			1	1			1	1
Lipid	Carnitine Metabolism	2	0	0	0	0.2	0	0	1	1			1	1			1	1
Lipid	Fatty Acid Metabolism (Acyl Carnitine, Hydroxy)	2	0	0	0	0.2	0	0	1	1			1	1			1	1
Lipid	Long Chain Monounsaturated Fatty Acid	6	0	0	0	0.59	0	0	1	1			1	1			1	1
Lipid	Fatty Acid Metabolism (Acyl Carnitine, Polyunsaturated)	2	0	0	0	0.2	0	0	1	1			1	1			1	1
Lipid	Fatty Acid Metabolism (Acyl Carnitine, Short Chain)	1	0	0	0	0.1	0	0	1	1			1	1			1	1
Lipid	Fatty Acid Metabolism (Acyl Carnitine, Medium Chain)	2	0	0	0	0.2	0	0	1	1			1	1			1	1
Lipid	Fatty Acid Metabolism (Acyl Glycine)	3	0	0	0	0.3	0	0	1	1			1	1			1	1
Lipid	Fatty Acid Metabolism (Acyl Glutamine)	1	0	0	0	0.1	0	0	1	1			1	1			1	1
Lipid	Fatty Acid, Amino	1	0	0	0	0.1	0	0	1	1			1	1			1	1
Lipid	Fatty Acid Metabolism (also BCAA Metabolism)	4	0	0	0	0.4	0	0	1	1			1	1			1	1
Lipid	Corticosteroids	1	0	0	0	0.1	0	0	1	1			1	1			1	1
Lipid	Mevalonate Metabolism	3	0	0	0	0.3	0	0	1	1			1	1			1	1
Lipid	Sphingomyelins	4	0	0	0	0.4	0	0	1	1			1	1			1	1
Lipid	Sphingolipid Synthesis	6	0	0	0	0.59	0	0	1	1			1	1			1	1
Lipid	Ceramides	10	0	0	0	0.99	0	0	1	1			1	1			1	1
Lipid	Dihydrosphingomyelins	2	0	0	0	0.2	0	0	1	1			1	1			1	1
Lipid	Sphingosines	4	0	0	0	0.4	0	0	1	1			1	1			1	1
Nucleotide	Pyrimidine Metabolism, Orotate containing	3	0	0	0	0.3	0	0	1	1			1	1			1	1
Cofactors and Vitamins	Pterin Metabolism	1	0	0	0	0.1	0	0	1	1			1	1			1	1
Cofactors and Vitamins	Biotin Metabolism	1	0	0	0	0.1	0	0	1	1			1	1			1	1
Cofactors and Vitamins	Ascorbate and Aldarate Metabolism	6	0	0	0	0.59	0	0	1	1			1	1			1	1
Nucleotide	Dinucleotide	13	0	0	0	1.29	0	0	1	1			1	1			1	1
Cofactors and Vitamins	Nicotinate and Nicotinamide Metabolism	9	0	0	0	0.89	0	0	1	1			1	1			1	1
Nucleotide	Purine Metabolism, Guanine containing	6	0	0	0	0.59	0	0	1	1			1	1			1	1
Nucleotide	Purine Metabolism, Adenine containing	8	0	0	0	0.79	0	0	1	1			1	1			1	1
Nucleotide	Pyrimidine Metabolism, Cytidine containing	5	0	0	0	0.49	0	0	1	1			1	1			1	1
Xenobiotics	Drug - Analgesics, Anesthetics	2	0	0	0	0.2	0	0	1	1			1	1			1	1
Xenobiotics	Drug - Antibiotic	3	0	0	0	0.3	0	0	1	1			1	1			1	1
Xenobiotics	Drug - Gastrointestinal	3	0	0	0	0.3	0	0	1	1			1	1			1	1
Xenobiotics	Drug - Neurological	1	0	0	0	0.1	0	0	1	1			1	1			1	1
Xenobiotics	Drug - Psychoactive	2	0	0	0	0.2	0	0	1	1			1	1			1	1
Xenobiotics	Drug - Respiratory	2	0	0	0	0.2	0	0	1	1			1	1			1	1
Xenobiotics	Drug - Topical Agents	3	0	0	0	0.3	0	0	1	1			1	1			1	1
Cofactors and Vitamins	Thiamine Metabolism	3	0	0	0	0.3	0	0	1	1			1	1			1	1
Xenobiotics	Drug - Other	2	0	0	0	0.2	0	0	1	1			1	1			1	1
Partially Characterized Molecules	Partially Characterized Molecules	13	0	0	0	1.29	0	0	1	1			1	1			1	1
